# Supplementary material for: Microbial inoculants with straw mediate degradation-level-specific changes in soil carbon cycling genes and microbial community
Source: Environ Microbiome. 2026 May 4;21:82. doi: 10.1186/s40793-026-00898-4 (PMC13317363; doi:10.1186/s40793-026-00898-4)
Supplement: Supplementary file 1 — Supplementary Material 1 [file 40793_2026_898_MOESM1_ESM.csv]

sample	pH	SOC	AK	AN	AP	MBC
SC_1	6.19	15.25	747.76	79.68	11.55	74.58
SC_2	6.2	14.57	906.58	80.38	11.49	71.16
SC_3	6.19	14.53	820.77	82.13	12.82	67.73
SS_1	7.17	18.24	1070.96	121.33	8.81	343.69
SS_2	7.09	17.06	1026.33	124.13	10.41	320.67
SS_3	7.1	16.76	870.73	113.98	9.3	323.64
SI_1	6.64	18.76	1137.39	215.13	153.09	762.22
SI_2	6.62	21.1	1122.65	236.13	150.82	641.33
SI_3	6.63	20.76	1222.39	235.08	155.22	590.22
MS_1	7.37	37.55	1353.43	200.78	79.26	429.91
MS_2	7.33	33.24	1387.38	221.43	79.39	467.47
MS_3	7.34	37	1342.55	199.73	75.97	483.78
MI_1	6.85	42.47	1869.25	230.88	178.28	503.96
MI_2	6.71	53.71	1710.84	232.98	173.09	446.04
MI_3	6.73	49.66	1863.57	235.08	177.39	487.73
NS_1	7.39	84.19	2935.8	277.08	149.5	575.33
NS_2	7.48	91.08	2859.11	276.38	144.61	602.58
NS_3	7.47	86.76	2853.58	289.68	142.93	549.91
NI_1	7.14	94.6	3239.05	333.78	220.56	595.51
NI_2	7.18	91.33	3338.52	330.28	224.75	602.67
NI_3	7.18	94.6	3073.27	337.28	221.94	434.67
