# Supplementary material for: Microbial inoculants with straw mediate degradation-level-specific changes in soil carbon cycling genes and microbial community
Source: Environ Microbiome. 2026 May 4;21:82. doi: 10.1186/s40793-026-00898-4 (PMC13317363; doi:10.1186/s40793-026-00898-4)
Supplement: Supplementary file 2 — Supplementary Material 2 [file 40793_2026_898_MOESM2_ESM.xls]

Taxonomy	SC_1	SC_2	SC_3	SS_1	SS_2	SS_3	SI_1	SI_2	SI_3	MS_1	MS_2	MS_3	MI_1	MI_2	MI_3	NS_1	NS_2	NS_3	NI_1	NI_2	NI_3
k__Archaea; p__Candidatus Aenigmarchaeota	0	0	0	0	0	0	0	0	0	1.24E-07	2.50E-07	2.51E-07	2.82E-07	5.68E-07	7.08E-07	2.84E-07	4.69E-08	1.15E-07	5.92E-07	9.58E-07	3.38E-08
k__Archaea; p__Candidatus Aenigmarchaeota; c__NA; o__NA; f__NA; g__NA; s__Candidatus Aenigmarchaeota archaeon	3.02E-05	3.30E-05	3.28E-05	8.80E-06	5.18E-06	9.10E-06	4.79E-06	6.32E-06	5.38E-06	1.09E-05	8.52E-06	1.53E-05	7.94E-05	2.28E-05	4.41E-05	1.32E-05	5.48E-06	9.98E-06	2.17E-05	2.02E-05	1.24E-05
k__Archaea; p__Candidatus Aenigmarchaeota; c__NA; o__NA; f__NA; g__NA; s__Candidatus Aenigmarchaeota archaeon ex4484_224	0	0	0	0	0	0	0	0	0	0	0	0	3.91E-07	8.84E-07	1.56E-06	0	0	0	0	6.40E-07	0
k__Archaea; p__Candidatus Aenigmarchaeota; c__NA; o__NA; f__NA; g__NA; s__Candidatus Aenigmarchaeota archaeon ex4484_52	1.40E-07	1.86E-07	3.31E-07	0	0	0	0	5.30E-08	0	3.81E-07	1.67E-06	1.17E-06	5.33E-07	8.19E-07	4.05E-07	6.77E-07	8.03E-07	7.11E-07	3.12E-07	1.04E-06	7.22E-07
k__Archaea; p__Candidatus Aenigmarchaeota; c__NA; o__NA; f__NA; g__NA; s__Candidatus Aenigmarchaeota archaeon ex4484_56	0	0	0	0	0	0	2.34E-07	0	0	1.58E-06	5.30E-07	5.94E-07	0	8.99E-07	0	6.05E-07	5.89E-07	2.20E-06	6.03E-07	0	0
k__Archaea; p__Candidatus Altiarchaeota; c__NA; o__Candidatus Altiarchaeales	2.61E-07	6.99E-07	1.16E-06	2.06E-06	3.16E-06	9.42E-07	2.65E-07	0	1.59E-07	7.37E-07	2.98E-06	2.45E-07	1.11E-05	1.69E-06	1.18E-06	3.46E-06	7.79E-07	4.70E-06	7.28E-06	5.57E-07	1.60E-06
k__Archaea; p__Candidatus Altiarchaeota; c__NA; o__Candidatus Altiarchaeales; f__NA; g__Candidatus Altiarchaeum; s__Candidatus Altiarchaeum sp. CG03_land_8_20_14_0_80_32_618	1.41E-06	2.27E-06	2.37E-06	2.92E-06	0	2.81E-06	0	5.34E-07	0	4.53E-07	4.57E-07	0	3.39E-07	0	4.99E-07	0	0	0	0	0	0
k__Archaea; p__Candidatus Altiarchaeota; c__NA; o__Candidatus Altiarchaeales; f__NA; g__Candidatus Altiarchaeum; s__Candidatus Altiarchaeum sp. CG12_big_fil_rev_8_21_14_0_65_33_22	0	0	0	0	0	0	0	0	0	0	0	0	6.97E-07	1.28E-06	5.10E-07	0	0	0	0	8.62E-07	0
k__Archaea; p__Candidatus Altiarchaeota; c__NA; o__Candidatus Altiarchaeales; f__NA; g__NA; s__Candidatus Altiarchaeales archaeon	4.52E-06	3.76E-06	4.02E-06	1.62E-06	1.25E-06	5.08E-07	1.56E-06	0	1.18E-06	4.25E-06	2.42E-06	3.37E-06	6.47E-06	5.54E-06	6.12E-06	3.72E-06	4.55E-06	6.31E-06	2.74E-06	3.21E-06	7.30E-06
k__Archaea; p__Candidatus Altiarchaeota; c__NA; o__Candidatus Altiarchaeales; f__NA; g__NA; s__Candidatus Altiarchaeales archaeon A3	0	0	0	0	0	0	1.05E-07	1.34E-06	6.48E-08	1.48E-06	1.22E-07	0	0	3.20E-07	1.02E-06	0	0	0	0	0	3.69E-07
k__Archaea; p__Candidatus Altiarchaeota; c__NA; o__Candidatus Altiarchaeales; f__NA; g__NA; s__Candidatus Altiarchaeales archaeon HGW-Altiarchaeales-1	5.32E-06	4.58E-06	3.74E-06	9.69E-07	6.72E-07	2.29E-06	1.26E-07	0	7.48E-08	9.43E-07	1.40E-06	4.72E-07	0	0	0	3.61E-07	7.01E-07	0	0	0	0
k__Archaea; p__Candidatus Altiarchaeota; c__NA; o__Candidatus Altiarchaeales; f__NA; g__NA; s__Candidatus Altiarchaeales archaeon HGW-Altiarchaeales-2	7.56E-07	5.21E-07	1.04E-06	7.85E-07	2.39E-07	6.00E-07	5.50E-07	4.30E-06	9.57E-07	3.86E-07	8.55E-07	7.97E-07	0	0	0	0	2.16E-06	3.57E-07	7.31E-07	1.19E-07	0
k__Archaea; p__Candidatus Altiarchaeota; c__NA; o__Candidatus Altiarchaeales; f__NA; g__NA; s__Candidatus Altiarchaeales archaeon HGW-Altiarchaeales-3	5.94E-07	3.55E-07	1.88E-07	0	0	0	0	0	0	0	9.27E-08	0	2.21E-06	1.27E-07	1.51E-07	0	2.08E-07	2.56E-07	5.56E-07	3.46E-07	7.46E-07
k__Archaea; p__Candidatus Altiarchaeota; c__NA; o__Candidatus Altiarchaeales; f__NA; g__NA; s__Candidatus Altiarchaeales archaeon IMC4	0	0	0	0	0	0	0	0	0	3.96E-06	5.18E-07	3.88E-07	0	0	0	7.88E-07	8.53E-07	1.19E-06	4.19E-07	3.20E-07	0
k__Archaea; p__Candidatus Altiarchaeota; c__NA; o__Candidatus Altiarchaeales; f__NA; g__NA; s__Candidatus Altiarchaeales archaeon WOR_SM1_79	1.16E-06	1.87E-07	1.73E-06	1.33E-06	2.08E-06	1.48E-06	2.94E-06	2.61E-06	2.67E-06	1.73E-05	6.56E-06	9.17E-06	2.26E-06	6.89E-06	8.44E-06	8.95E-06	7.98E-06	7.82E-06	1.25E-05	1.41E-05	6.03E-06
k__Archaea; p__Candidatus Altiarchaeota; c__NA; o__Candidatus Altiarchaeales; f__NA; g__NA; s__Candidatus Altiarchaeales archaeon WOR_SM1_86-2	3.37E-06	2.71E-06	4.62E-06	1.03E-06	1.19E-06	1.91E-06	2.69E-06	5.45E-06	2.49E-06	4.07E-06	1.61E-06	7.88E-07	9.64E-06	3.43E-06	3.97E-06	1.28E-07	4.14E-07	1.31E-06	7.39E-07	4.71E-07	1.92E-07
k__Archaea; p__Candidatus Altiarchaeota; c__NA; o__Candidatus Altiarchaeales; f__NA; g__NA; s__Candidatus Altiarchaeales archaeon WOR_SM1_SCG	1.64E-07	2.17E-07	1.07E-06	1.73E-06	2.43E-06	5.30E-07	0	0	0	1.72E-06	4.22E-06	1.89E-06	4.09E-06	1.13E-06	9.96E-07	2.55E-06	2.36E-06	3.19E-06	2.79E-06	4.62E-06	1.53E-06
k__Archaea; p__Candidatus Altiarchaeota; c__NA; o__Candidatus Altiarchaeales; f__NA; g__NA; s__Candidatus Altiarchaeales archaeon ex4484_2	0	0	1.30E-06	9.33E-07	1.34E-07	2.97E-07	0	0	0	4.83E-07	4.40E-07	1.01E-06	0	0	0	0	1.01E-06	9.83E-07	4.09E-07	1.21E-07	0
k__Archaea; p__Candidatus Altiarchaeota; c__NA; o__Candidatus Altiarchaeales; f__NA; g__NA; s__Candidatus Altiarchaeales archaeon ex4484_43	0	0	0	2.31E-08	0	0	0	5.27E-07	0	0	0	0	2.17E-07	5.76E-07	2.68E-07	0	0	0	1.04E-07	4.55E-07	7.99E-07
k__Archaea; p__Candidatus Altiarchaeota; c__NA; o__Candidatus Altiarchaeales; f__NA; g__NA; s__Candidatus Altiarchaeales archaeon ex4484_96	1.19E-06	2.44E-06	2.28E-06	3.17E-07	0	5.98E-07	0	0	0	1.62E-06	0	5.41E-07	0	7.80E-07	1.79E-06	1.31E-07	4.89E-07	2.95E-07	0	2.35E-07	6.03E-07
k__Archaea; p__Candidatus Bathyarchaeota	9.49E-06	6.68E-06	5.51E-06	4.47E-06	1.22E-06	2.82E-06	5.02E-07	9.38E-07	2.68E-07	1.13E-06	1.09E-06	6.57E-07	2.47E-06	2.00E-06	1.71E-06	1.05E-06	2.27E-07	1.13E-06	2.75E-06	1.71E-06	2.47E-06
k__Archaea; p__Candidatus Bathyarchaeota; c__NA; o__NA; f__NA; g__NA; s__Candidatus Bathyarchaeota archaeon	4.58E-05	4.58E-05	5.59E-05	1.91E-05	1.43E-05	2.30E-05	5.08E-05	2.64E-05	2.75E-05	4.51E-05	3.39E-05	4.15E-05	5.54E-05	6.85E-05	5.90E-05	3.83E-05	4.25E-05	3.06E-05	4.84E-05	7.03E-05	5.04E-05
k__Archaea; p__Candidatus Bathyarchaeota; c__NA; o__NA; f__NA; g__NA; s__Candidatus Bathyarchaeota archaeon B23	1.79E-06	5.06E-06	1.45E-06	2.52E-07	0	0	0	0	1.86E-07	3.80E-07	0	0	1.94E-06	2.11E-06	9.34E-07	6.54E-07	0	0	3.08E-06	5.93E-07	2.70E-06
k__Archaea; p__Candidatus Bathyarchaeota; c__NA; o__NA; f__NA; g__NA; s__Candidatus Bathyarchaeota archaeon B24	0	4.00E-07	1.26E-06	9.09E-07	5.30E-06	7.39E-07	0	0	0	8.79E-07	2.65E-06	1.84E-06	1.17E-06	0	2.40E-08	6.34E-07	7.26E-07	6.63E-07	1.98E-07	8.13E-08	0
k__Archaea; p__Candidatus Bathyarchaeota; c__NA; o__NA; f__NA; g__NA; s__Candidatus Bathyarchaeota archaeon B24-2	3.13E-06	3.21E-06	2.76E-06	8.59E-07	3.26E-07	4.08E-07	1.65E-08	1.90E-07	5.95E-08	3.70E-08	0	1.02E-07	8.68E-08	5.12E-08	9.52E-07	0	0	0	0	0	8.26E-08
k__Archaea; p__Candidatus Bathyarchaeota; c__NA; o__NA; f__NA; g__NA; s__Candidatus Bathyarchaeota archaeon B26-1	1.10E-06	1.48E-06	0	0	0	0	0	0	0	0	0	0	0	0	0	0	0	0	0	0	0
k__Archaea; p__Candidatus Bathyarchaeota; c__NA; o__NA; f__NA; g__NA; s__Candidatus Bathyarchaeota archaeon B26-2	9.16E-07	1.79E-07	3.01E-07	2.81E-07	3.37E-07	1.05E-06	3.04E-07	9.16E-07	7.44E-08	1.07E-06	9.93E-07	1.23E-06	3.87E-07	7.57E-07	9.34E-07	5.15E-06	2.69E-06	8.03E-07	1.45E-06	1.16E-06	1.47E-06
k__Archaea; p__Candidatus Bathyarchaeota; c__NA; o__NA; f__NA; g__NA; s__Candidatus Bathyarchaeota archaeon B63	6.63E-07	4.40E-07	6.10E-07	8.06E-08	0	0	0	6.83E-08	0	0	0	0	0	0	0	0	0	0	0	0	0
k__Archaea; p__Candidatus Bathyarchaeota; c__NA; o__NA; f__NA; g__NA; s__Candidatus Bathyarchaeota archaeon BA1	1.53E-06	3.08E-06	1.35E-06	1.34E-07	0	0	1.14E-07	1.08E-07	1.17E-07	1.10E-07	1.35E-07	2.45E-07	4.44E-06	3.22E-06	2.88E-06	6.28E-08	2.13E-07	3.97E-07	3.49E-07	1.01E-06	1.75E-06
k__Archaea; p__Candidatus Bathyarchaeota; c__NA; o__NA; f__NA; g__NA; s__Candidatus Bathyarchaeota archaeon BA2	0	1.30E-06	1.33E-06	0	0	0	0	0	6.07E-07	0	0	0	1.78E-07	0	0	0	0	0	0	0	0
k__Archaea; p__Candidatus Bathyarchaeota; c__NA; o__NA; f__NA; g__NA; s__Candidatus Bathyarchaeota archaeon CG07_land_8_20_14_0_80_47_9	3.90E-07	0	9.95E-07	1.18E-07	0	0	7.63E-08	0	3.81E-07	1.42E-06	1.73E-07	1.09E-06	3.01E-06	2.10E-06	4.61E-07	0	1.57E-06	1.87E-06	1.13E-06	3.21E-06	2.25E-06
k__Archaea; p__Candidatus Bathyarchaeota; c__NA; o__NA; f__NA; g__NA; s__Candidatus Bathyarchaeota archaeon RBG_13_38_9	7.94E-06	1.07E-05	1.17E-05	1.44E-06	1.21E-06	1.16E-06	2.55E-07	1.75E-06	3.40E-07	2.69E-06	3.40E-06	2.55E-06	3.20E-07	1.92E-07	2.71E-07	5.09E-06	5.89E-06	3.65E-06	2.25E-06	1.47E-06	6.70E-07
k__Archaea; p__Candidatus Bathyarchaeota; c__NA; o__NA; f__NA; g__NA; s__Candidatus Bathyarchaeota archaeon RBG_13_46_16b	3.37E-06	2.59E-06	5.27E-06	6.39E-07	0	1.19E-07	0	0	0	0	6.20E-07	0	0	0	0	0	0	0	0	0	0
k__Archaea; p__Candidatus Bathyarchaeota; c__NA; o__NA; f__NA; g__NA; s__Candidatus Bathyarchaeota archaeon RBG_13_52_12	5.43E-06	6.09E-06	5.09E-06	1.81E-06	6.70E-07	1.15E-06	2.11E-06	1.34E-05	6.32E-06	2.16E-06	1.46E-06	3.05E-06	2.07E-06	2.17E-06	6.19E-07	4.03E-06	2.64E-07	1.77E-06	9.46E-07	1.16E-06	1.31E-06
k__Archaea; p__Candidatus Bathyarchaeota; c__NA; o__NA; f__NA; g__NA; s__Candidatus Bathyarchaeota archaeon RBG_13_60_20	0	2.20E-07	9.21E-07	1.67E-06	0	0	2.11E-07	0	2.82E-07	3.33E-06	4.30E-06	3.67E-06	2.02E-06	8.73E-06	4.95E-06	5.85E-06	5.72E-06	3.35E-06	3.35E-06	4.37E-06	4.28E-06
k__Archaea; p__Candidatus Bathyarchaeota; c__NA; o__NA; f__NA; g__NA; s__Candidatus Bathyarchaeota archaeon RBG_16_48_13	8.98E-07	3.99E-07	1.98E-06	0	0	0	0	5.67E-08	0	0	0	2.05E-07	8.51E-07	8.10E-07	7.39E-07	1.03E-07	0	0	4.09E-07	2.26E-07	2.19E-07
k__Archaea; p__Candidatus Bathyarchaeota; c__NA; o__NA; f__NA; g__NA; s__Candidatus Bathyarchaeota archaeon RBG_16_57_9	5.27E-07	9.49E-07	1.48E-06	3.79E-06	0	0	0	0	0	0	0	0	0	0	0	0	0	0	0	0	0
k__Archaea; p__Candidatus Bathyarchaeota; c__NA; o__NA; f__NA; g__NA; s__Candidatus Bathyarchaeota archaeon ex4484_205	0	0	0	0	0	0	0	1.49E-07	0	0	0	0	1.88E-06	2.39E-07	2.36E-07	0	0	8.00E-08	6.53E-08	3.79E-07	4.90E-07
k__Archaea; p__Candidatus Bathyarchaeota; c__NA; o__NA; f__NA; g__NA; s__Candidatus Bathyarchaeota archaeon ex4484_40	5.14E-07	3.49E-07	1.30E-07	1.17E-06	4.15E-07	8.32E-07	7.54E-08	0	0	5.10E-07	0	0	0	0	9.28E-08	0	0	0	0	0	0
k__Archaea; p__Candidatus Bathyarchaeota; c__NA; o__NA; f__NA; g__NA; s__miscellaneous Crenarchaeota group archaeon SMTZ-80	3.56E-06	6.03E-06	6.47E-06	3.21E-06	2.04E-06	4.27E-06	1.93E-07	4.33E-08	7.42E-08	1.03E-05	6.93E-06	9.37E-06	2.45E-06	6.73E-06	6.12E-06	1.22E-05	1.01E-05	1.07E-05	8.49E-06	5.07E-06	5.62E-06
k__Archaea; p__Candidatus Bathyarchaeota; c__NA; o__NA; f__NA; g__NA; s__miscellaneous Crenarchaeota group archaeon SMTZ1-55	1.52E-07	2.76E-07	8.50E-07	2.23E-06	8.75E-07	2.85E-06	3.86E-06	3.08E-07	1.81E-07	1.81E-06	5.20E-06	3.11E-06	2.86E-06	1.26E-06	7.10E-06	3.66E-06	4.10E-06	1.74E-06	2.29E-06	3.60E-06	5.13E-06
k__Archaea; p__Candidatus Bathyarchaeota; c__NA; o__NA; f__NA; g__NA; s__miscellaneous Crenarchaeota group-1 archaeon SG8-32-1	1.06E-06	1.34E-06	2.95E-06	0	0	0	4.35E-06	1.21E-06	1.44E-06	1.40E-06	1.55E-06	1.23E-06	7.76E-06	6.34E-06	4.79E-06	0	3.57E-07	1.18E-07	2.09E-06	4.72E-06	5.56E-06
k__Archaea; p__Candidatus Bathyarchaeota; c__NA; o__NA; f__NA; g__NA; s__miscellaneous Crenarchaeota group-1 archaeon SG8-32-3	0	0	0	0	0	0	0	0	0	1.33E-07	0	1.00E-07	6.14E-07	4.57E-07	7.27E-08	4.57E-07	1.50E-07	3.70E-07	5.03E-07	1.08E-06	5.35E-07
k__Archaea; p__Candidatus Bathyarchaeota; c__NA; o__NA; f__NA; g__NA; s__miscellaneous Crenarchaeota group-15 archaeon DG-45*	2.91E-06	1.78E-06	3.75E-06	3.64E-06	8.64E-07	2.00E-06	1.29E-06	5.01E-07	1.52E-06	2.36E-07	4.73E-07	2.05E-06	5.31E-07	2.00E-06	2.60E-07	2.28E-06	2.11E-06	2.07E-06	2.55E-06	8.80E-07	7.54E-07
k__Archaea; p__Candidatus Bathyarchaeota; c__NA; o__NA; f__NA; g__NA; s__miscellaneous Crenarchaeota group-6 archaeon AD8-1*	1.06E-07	7.40E-07	2.36E-07	0	0	0	0	0	0	7.03E-07	1.54E-06	2.58E-06	7.43E-07	6.88E-06	1.27E-05	3.79E-07	1.34E-06	6.49E-07	2.22E-06	4.40E-06	1.14E-06
k__Archaea; p__Candidatus Bathyarchaeota; c__NA; o__NA; f__NA; g__NA; s__uncultured miscellaneous Crenarchaeota group	0	0	0	0	0	0	0	0	0	0	0	1.37E-07	0	0	0	0	0	0	1.77E-06	0	0
k__Archaea; p__Candidatus Diapherotrites; c__NA; o__NA; f__NA; g__NA; s__Candidatus Diapherotrites archaeon	3.74E-07	7.85E-07	6.64E-07	1.32E-06	1.25E-06	8.34E-07	6.30E-07	3.13E-07	9.21E-07	1.45E-06	7.51E-07	4.59E-07	3.29E-06	2.17E-06	4.59E-06	2.14E-06	1.80E-06	6.45E-07	2.52E-06	1.59E-06	9.76E-07
k__Archaea; p__Candidatus Diapherotrites; c__NA; o__NA; f__NA; g__NA; s__Candidatus Diapherotrites archaeon CG08_land_8_20_14_0_20_34_12	0	0	0	0	0	0	0	0	0	1.87E-06	5.15E-07	1.76E-07	0	8.02E-08	1.91E-07	1.33E-07	1.22E-06	4.32E-07	7.93E-07	7.27E-07	5.76E-07
k__Archaea; p__Candidatus Diapherotrites; c__NA; o__NA; f__NA; g__NA; s__Candidatus Diapherotrites archaeon CG10_big_fil_rev_8_21_14_0_10_31_34	1.20E-06	3.31E-06	4.19E-06	0	0	9.91E-08	0	2.39E-08	6.04E-08	2.10E-06	1.08E-06	2.24E-06	0	2.89E-08	0	0	1.79E-06	9.04E-07	0	0	0
k__Archaea; p__Candidatus Diapherotrites; c__NA; o__NA; f__NA; g__NA; s__Candidatus Diapherotrites archaeon CG11_big_fil_rev_8_21_14_0_20_37_9	0	0	0	0	0	0	0	0	0	2.09E-06	4.67E-07	9.22E-07	2.11E-06	1.41E-06	7.49E-07	0	2.07E-07	2.90E-06	3.59E-07	7.23E-07	2.24E-07
k__Archaea; p__Candidatus Geothermarchaeota; c__NA; o__NA; f__NA; g__NA; s__Candidatus Geothermarchaeota archaeon	0	0	0	1.33E-06	2.21E-06	0	4.77E-07	0	0	7.74E-07	1.93E-06	7.35E-08	1.94E-07	3.46E-07	7.56E-07	0	1.43E-06	0	1.35E-06	6.34E-07	0
k__Archaea; p__Candidatus Geothermarchaeota; c__NA; o__NA; f__NA; g__NA; s__Candidatus Geothermarchaeota archaeon ex4572_27	0	0	0	1.14E-06	0	3.54E-07	0	0	0	0	0	0	0	0	0	0	0	0	0	0	0
k__Archaea; p__Candidatus Heimdallarchaeota	9.03E-07	7.60E-07	0	0	0	3.49E-07	0	0	0	9.89E-08	1.49E-07	7.50E-08	0	0	0	0	0	0	0	0	0
k__Archaea; p__Candidatus Heimdallarchaeota; c__NA; o__NA; f__NA; g__NA; s__Candidatus Heimdallarchaeota archaeon	8.86E-06	4.56E-06	6.25E-06	1.29E-06	1.20E-06	1.83E-06	8.16E-06	8.78E-07	0	3.04E-06	4.89E-06	1.64E-06	5.11E-06	6.42E-06	1.75E-06	3.40E-06	2.58E-06	2.55E-06	5.64E-06	6.25E-06	1.68E-06
k__Archaea; p__Candidatus Heimdallarchaeota; c__NA; o__NA; f__NA; g__NA; s__Candidatus Heimdallarchaeota archaeon AB_125	0	0	0	7.87E-07	1.29E-07	0	0	0	0	0	5.12E-07	0	0	1.74E-07	1.39E-07	2.93E-07	0	4.72E-07	5.83E-07	1.57E-06	2.03E-07
k__Archaea; p__Candidatus Heimdallarchaeota; c__NA; o__NA; f__NA; g__NA; s__Candidatus Heimdallarchaeota archaeon B3_Heim	0	0	0	0	0	0	2.47E-07	9.48E-07	0	4.74E-07	4.98E-07	0	3.86E-06	2.53E-07	2.66E-06	6.17E-07	9.00E-07	2.93E-07	5.39E-08	0	3.12E-07
k__Archaea; p__Candidatus Heimdallarchaeota; c__NA; o__NA; f__NA; g__NA; s__Candidatus Heimdallarchaeota archaeon LC_2	0	0	0	0	0	0	2.46E-06	0	1.84E-07	5.59E-07	8.34E-07	6.66E-07	2.40E-06	8.02E-07	3.70E-06	7.41E-07	2.76E-06	1.17E-06	2.48E-06	7.09E-07	7.52E-07
k__Archaea; p__Candidatus Heimdallarchaeota; c__NA; o__NA; f__NA; g__NA; s__Candidatus Heimdallarchaeota archaeon LC_3	0	0	0	0	0	0	0	0	0	5.55E-07	1.42E-06	1.38E-07	1.34E-06	1.41E-07	7.61E-07	0	1.51E-07	1.24E-07	1.01E-06	1.30E-06	5.42E-07
k__Archaea; p__Candidatus Hydrothermarchaeota; c__NA; o__NA; f__NA; g__NA; s__Candidatus Hydrothermarchaeota archaeon*	2.49E-06	2.74E-06	1.06E-06	6.22E-07	2.54E-07	1.69E-07	1.25E-06	8.16E-07	1.28E-07	4.08E-06	2.43E-06	8.89E-07	4.70E-07	8.82E-07	8.53E-07	2.67E-06	6.55E-07	7.64E-07	5.67E-07	1.19E-06	0
k__Archaea; p__Candidatus Korarchaeota	0	0	0	0	0	0	0	0	0	3.31E-06	2.11E-06	9.84E-08	5.06E-08	2.22E-06	2.29E-06	5.81E-08	1.47E-07	0	6.48E-07	1.01E-06	4.55E-07
k__Archaea; p__Candidatus Korarchaeota; c__NA; o__NA; f__NA; g__Candidatus Korarchaeum; s__Candidatus Korarchaeum cryptofilum*	4.05E-06	6.66E-06	7.41E-06	0	7.38E-07	0	1.54E-07	0	9.21E-08	8.14E-07	1.33E-06	1.30E-07	6.67E-08	0	9.37E-08	0	1.37E-06	0	0	0	0
k__Archaea; p__Candidatus Korarchaeota; c__NA; o__NA; f__NA; g__Candidatus Methanodesulfokores; s__Candidatus Methanodesulfokores washburnensis*	1.03E-06	1.81E-06	1.24E-06	0	0	0	1.19E-06	0	0	2.82E-07	0	0	8.75E-07	2.93E-07	7.78E-08	0	0	0	1.08E-06	5.76E-06	6.17E-06
k__Archaea; p__Candidatus Korarchaeota; c__NA; o__NA; f__NA; g__NA; s__Candidatus Korarchaeota archaeon	1.74E-05	1.55E-05	1.92E-05	1.15E-05	3.64E-06	3.19E-06	1.82E-05	4.14E-05	2.84E-05	1.41E-05	9.50E-06	1.83E-05	2.56E-05	2.05E-05	2.26E-05	6.57E-06	1.32E-05	1.37E-05	1.15E-05	1.89E-05	1.77E-05
k__Archaea; p__Candidatus Korarchaeota; c__NA; o__NA; f__NA; g__NA; s__Candidatus Korarchaeota archaeon NZ13-K	3.57E-07	5.71E-07	0	9.35E-07	2.73E-07	0	0	0	0	4.98E-07	1.15E-06	1.40E-06	0	0	0	3.98E-07	3.94E-07	5.06E-07	8.99E-07	6.25E-08	4.05E-08
k__Archaea; p__Candidatus Lokiarchaeota; c__NA; o__NA; f__NA; g__Lokiarchaeum; s__Lokiarchaeum sp. GC14_75*	5.91E-06	4.87E-06	2.98E-06	0	0	0	1.16E-06	1.04E-06	8.16E-07	1.37E-06	1.31E-06	4.77E-07	1.17E-06	1.70E-06	8.41E-07	2.27E-06	1.78E-06	1.06E-06	1.53E-06	9.22E-07	6.92E-07
k__Archaea; p__Candidatus Lokiarchaeota; c__NA; o__NA; f__NA; g__NA; s__Candidatus Lokiarchaeota archaeon	0	0	0	0	1.28E-06	0	1.26E-06	0	9.23E-07	1.47E-06	0	1.34E-06	1.77E-06	0	0	3.66E-06	1.15E-06	2.80E-06	1.50E-06	3.31E-06	1.06E-06
k__Archaea; p__Candidatus Lokiarchaeota; c__NA; o__NA; f__NA; g__NA; s__Candidatus Lokiarchaeota archaeon CR_4	0	0	3.46E-06	0	0	8.49E-07	1.19E-06	0	0	4.50E-06	6.37E-06	1.39E-06	2.22E-06	5.46E-06	1.71E-06	2.25E-06	5.31E-06	1.69E-06	3.48E-06	2.95E-06	6.52E-06
k__Archaea; p__Candidatus Marsarchaeota	5.53E-06	6.30E-06	2.55E-06	1.67E-06	0	8.65E-07	5.35E-07	1.14E-06	7.33E-07	1.86E-06	1.13E-06	3.41E-06	0	7.87E-07	3.09E-07	8.02E-07	1.44E-06	9.18E-07	1.98E-06	1.91E-06	2.91E-07
k__Archaea; p__Candidatus Marsarchaeota; c__NA; o__NA; f__NA; g__NA; s__Candidatus Marsarchaeota G2 archaeon BE_D	0	0	0	0	0	0	0	0	0	0	0	0	9.40E-07	3.41E-06	6.66E-06	0	0	0	1.26E-06	2.26E-06	1.33E-06
k__Archaea; p__Candidatus Marsarchaeota; c__NA; o__NA; f__NA; g__NA; s__Candidatus Marsarchaeota G2 archaeon ECH_B_SAG-C16	0	4.65E-07	6.14E-07	0	0	0	0	0	0	0	1.71E-07	0	0	0	9.28E-08	0	0	0	0	0	0
k__Archaea; p__Candidatus Marsarchaeota; c__NA; o__NA; f__NA; g__NA; s__Candidatus Marsarchaeota G2 archaeon ECH_B_SAG-M15	0	0	0	0	0	0	0	0	0	1.16E-06	1.17E-06	8.75E-07	0	0	0	0	1.73E-06	2.50E-06	0	0	0
k__Archaea; p__Candidatus Micrarchaeota	2.01E-07	4.93E-07	5.66E-07	0	0	0	0	0	0	3.09E-06	1.69E-07	6.32E-07	1.03E-06	8.04E-07	1.83E-07	0	0	0	2.54E-07	1.04E-07	1.34E-07
k__Archaea; p__Candidatus Micrarchaeota; c__Candidatus Micrarchaeia; o__Candidatus Micrarchaeales; f__Candidatus Micrarchaeaceae; g__Candidatus Micrarchaeum; s__Candidatus Micrarchaeum acidiphilum	2.12E-06	3.27E-06	6.44E-06	0	0	0	0	0	0	9.79E-07	9.59E-07	4.56E-06	0	0	0	3.50E-06	2.22E-06	9.26E-07	0	3.16E-06	0
k__Archaea; p__Candidatus Micrarchaeota; c__Candidatus Micrarchaeia; o__Candidatus Micrarchaeales; f__Candidatus Micrarchaeaceae; g__Candidatus Micrarchaeum; s__Candidatus Micrarchaeum sp. AZ1	1.20E-06	1.83E-07	1.92E-07	0	0	0	0	0	0	0	0	0	0	0	0	0	0	0	0	0	0
k__Archaea; p__Candidatus Micrarchaeota; c__NA; o__NA; f__NA; g__NA; s__Candidatus Micrarchaeota archaeon	3.45E-06	2.21E-06	1.98E-06	9.97E-07	4.96E-07	1.14E-07	0	1.21E-07	0	3.66E-06	1.96E-06	1.68E-06	7.94E-07	6.80E-07	1.53E-06	5.11E-07	4.93E-06	1.22E-06	1.32E-06	3.14E-06	2.04E-07
k__Archaea; p__Candidatus Micrarchaeota; c__NA; o__NA; f__NA; g__NA; s__Candidatus Micrarchaeota archaeon CG08_land_8_20_14_0_20_49_17	1.19E-06	1.37E-06	1.08E-06	0	0	0	0	0	0	0	0	0	0	0	0	0	0	0	0	0	0
k__Archaea; p__Candidatus Micrarchaeota; c__NA; o__NA; f__NA; g__NA; s__Candidatus Micrarchaeota archaeon CG08_land_8_20_14_0_20_59_11	0	0	0	0	0	0	8.63E-07	1.22E-06	5.19E-07	0	0	0	6.96E-07	1.66E-07	4.00E-07	0	0	0	0	0	8.77E-07
k__Archaea; p__Candidatus Micrarchaeota; c__NA; o__NA; f__NA; g__NA; s__Candidatus Micrarchaeota archaeon CG10_big_fil_rev_8_21_14_0_10_45_29	6.92E-07	4.73E-07	8.31E-07	1.58E-07	0	2.00E-07	0	0	0	8.16E-07	8.89E-07	4.92E-07	3.24E-06	2.34E-06	1.49E-06	8.72E-07	1.03E-06	9.16E-07	6.19E-07	3.13E-06	9.93E-07
k__Archaea; p__Candidatus Micrarchaeota; c__NA; o__NA; f__NA; g__NA; s__Candidatus Micrarchaeota archaeon CG10_big_fil_rev_8_21_14_0_10_59_7	0	1.68E-06	0	0	0	0	0	0	0	0	5.12E-07	6.39E-07	0	0	1.86E-07	7.78E-07	0	0	0	2.11E-07	0
k__Archaea; p__Candidatus Micrarchaeota; c__NA; o__NA; f__NA; g__NA; s__Candidatus Micrarchaeota archaeon CG1_02_47_40	0	0	0	0	0	0	0	7.13E-07	0	0	0	0	0	0	0	0	0	0	0	0	0
k__Archaea; p__Candidatus Micrarchaeota; c__NA; o__NA; f__NA; g__NA; s__Candidatus Micrarchaeota archaeon CG1_02_49_24	1.65E-06	5.68E-07	0	0	0	0	0	0	0	0	0	0	0	0	0	0	0	0	0	0	0
k__Archaea; p__Candidatus Micrarchaeota; c__NA; o__NA; f__NA; g__NA; s__Candidatus Micrarchaeota archaeon CG1_02_51_15	0	0	0	6.01E-06	1.52E-05	7.41E-07	0	0	0	0	0	0	0	7.41E-07	3.82E-07	0	0	0	1.33E-07	6.04E-07	4.23E-07
k__Archaea; p__Candidatus Micrarchaeota; c__NA; o__NA; f__NA; g__NA; s__Candidatus Micrarchaeota archaeon CG1_02_55_22	1.52E-06	1.07E-06	9.39E-07	0	0	0	8.67E-08	1.55E-06	4.17E-07	2.78E-06	0	0	4.76E-06	2.44E-06	4.96E-06	1.05E-07	5.18E-08	0	3.94E-07	2.01E-07	3.26E-06
k__Archaea; p__Candidatus Micrarchaeota; c__NA; o__NA; f__NA; g__NA; s__Candidatus Micrarchaeota archaeon CG1_02_60_51	0	0	0	0	0	0	0	0	0	3.04E-07	0	0	0	0	0	1.74E-07	1.53E-06	2.81E-07	0	0	0
k__Archaea; p__Candidatus Micrarchaeota; c__NA; o__NA; f__NA; g__NA; s__Candidatus Micrarchaeota archaeon RBG_16_36_9	0	0	0	0	0	0	0	0	0	0	0	0	0	8.65E-07	4.05E-07	0	0	0	0	2.49E-07	1.48E-07
k__Archaea; p__Candidatus Micrarchaeota; c__NA; o__NA; f__NA; g__NA; s__Candidatus Micrarchaeota archaeon RBG_16_49_10	2.74E-06	2.37E-06	2.14E-06	4.61E-07	0	0	6.69E-07	3.13E-07	1.09E-07	1.29E-06	5.47E-07	4.33E-07	7.29E-07	8.27E-07	1.69E-07	1.87E-07	4.00E-07	1.51E-07	5.21E-07	5.46E-07	1.52E-07
k__Archaea; p__Candidatus Nanohaloarchaeota; c__NA; o__NA; f__NA; g__NA; s__Candidatus Nanohaloarchaeota archaeon*	0	0	0	1.18E-07	0	3.01E-07	7.63E-08	0	5.64E-07	1.76E-06	2.84E-06	1.48E-06	1.54E-06	1.22E-06	1.46E-06	1.75E-06	1.28E-06	1.12E-06	2.71E-06	1.56E-06	2.25E-06
k__Archaea; p__Candidatus Odinarchaeota; c__NA; o__NA; f__NA; g__NA; s__Candidatus Odinarchaeota archaeon LCB_4*	1.80E-06	7.56E-07	0	0	0	0	4.80E-08	0	1.73E-07	0	0	0	1.66E-07	2.96E-07	5.87E-07	0	0	0	0	0	0
k__Archaea; p__Candidatus Parvarchaeota; c__NA; o__NA; f__NA; g__Candidatus Parvarchaeum; s__Candidatus Parvarchaeum acidiphilum	0	0	0	0	0	0	0	0	0	0	5.32E-07	0	0	0	0	1.01E-07	9.94E-08	1.63E-07	0	0	0
k__Archaea; p__Candidatus Parvarchaeota; c__NA; o__NA; f__NA; g__Candidatus Parvarchaeum; s__Candidatus Parvarchaeum acidophilus	0	0	0	0	0	0	0	0	0	0	0	7.08E-07	0	0	0	0	0	0	0	0	0
k__Archaea; p__Candidatus Parvarchaeota; c__NA; o__NA; f__NA; g__NA; s__Candidatus Parvarchaeota archaeon*	0	0	0	0	0	0	0	0	6.04E-08	2.51E-07	4.48E-07	4.17E-07	1.69E-05	1.26E-05	2.05E-05	0	0	0	6.66E-07	1.30E-05	4.88E-06
k__Archaea; p__Candidatus Thermoplasmatota; c__Candidatus Poseidoniia	0	0	0	4.95E-08	2.86E-07	2.59E-07	0	5.90E-07	3.93E-08	0	1.14E-07	0	1.04E-06	3.91E-07	3.72E-07	0	0	0	1.72E-07	1.88E-07	1.41E-07
k__Archaea; p__Candidatus Thermoplasmatota; c__Candidatus Poseidoniia; o__Candidatus Poseidoniales	0	0	0	0	0	0	0	0	0	1.17E-06	0	2.41E-07	0	0	0	9.55E-07	3.60E-07	1.04E-06	0	2.81E-07	0
k__Archaea; p__Candidatus Thermoplasmatota; c__Candidatus Poseidoniia; o__Candidatus Poseidoniales; f__Candidatus Thalassarchaeaceae; g__Candidatus Thalassarchaeum; s__uncultured Candidatus Thalassoarchaea euryarchaeote*	1.76E-07	8.01E-07	1.52E-06	0	0	0	0	0	0	0	0	0	3.58E-07	6.11E-07	1.08E-06	0	0	0	1.54E-07	1.31E-06	9.56E-08
k__Archaea; p__Candidatus Thermoplasmatota; c__Candidatus Poseidoniia; o__Candidatus Poseidoniales; f__NA; g__NA; s__Candidatus Poseidoniales archaeon	1.30E-05	1.71E-05	2.04E-05	1.93E-05	2.08E-05	1.82E-05	3.65E-06	2.92E-06	3.77E-06	3.06E-05	4.20E-05	3.38E-05	2.82E-05	2.28E-05	2.43E-05	3.53E-05	4.23E-05	3.00E-05	2.42E-05	3.71E-05	2.91E-05
k__Archaea; p__Candidatus Thermoplasmatota; c__Candidatus Poseidoniia; o__Candidatus Poseidoniales; f__NA; g__NA; s__Marine Group II euryarchaeote MED-G33	0	0	0	0	0	0	0	0	0	1.22E-06	0	0	0	0	0	0	6.83E-07	2.82E-06	9.60E-07	1.15E-06	0
k__Archaea; p__Candidatus Thermoplasmatota; c__Candidatus Poseidoniia; o__Candidatus Poseidoniales; f__NA; g__NA; s__Marine Group II euryarchaeote MED-G34	0	0	2.29E-07	7.50E-07	0	2.52E-07	0	0	0	2.88E-07	7.23E-07	2.17E-07	1.21E-07	0	0	6.60E-07	1.78E-06	1.47E-06	0	0	0
k__Archaea; p__Candidatus Thermoplasmatota; c__Candidatus Poseidoniia; o__Candidatus Poseidoniales; f__NA; g__NA; s__Marine Group II euryarchaeote MED-G35	0	0	0	0	0	0	5.24E-07	0	0	0	0	0	0	0	0	2.45E-07	0	9.89E-08	8.07E-08	0	0
k__Archaea; p__Candidatus Thermoplasmatota; c__Candidatus Poseidoniia; o__Candidatus Poseidoniales; f__NA; g__NA; s__Marine Group II euryarchaeote MED-G37	0	0	0	0	0	0	0	0	0	0	0	4.38E-07	0	0	0	1.34E-06	2.58E-06	2.13E-06	4.52E-07	2.52E-06	0
k__Archaea; p__Candidatus Thermoplasmatota; c__Candidatus Poseidoniia; o__Candidatus Poseidoniales; f__NA; g__NA; s__uncultured Candidatus Poseidoniales archaeon	5.68E-07	0	7.39E-07	5.20E-06	3.81E-07	3.23E-06	0	0	0	1.87E-08	0	2.84E-08	2.20E-07	1.21E-06	2.24E-06	2.08E-06	0	0	3.58E-06	6.36E-07	1.22E-07
k__Archaea; p__Candidatus Thermoplasmatota; c__Candidatus Poseidoniia; o__NA; f__NA; g__NA; s__Marine Group III euryarchaeote CG-Bathy1	0	0	0	0	0	0	0	0	0	0	0	3.33E-07	1.72E-06	6.72E-07	0	0	1.58E-06	0	5.05E-07	1.37E-07	3.53E-07
k__Archaea; p__Candidatus Thermoplasmatota; c__Candidatus Poseidoniia; o__NA; f__NA; g__NA; s__Marine Group III euryarchaeote CG-Epi1	1.60E-07	7.83E-07	3.78E-07	0	0	6.24E-07	2.99E-07	7.34E-07	4.29E-07	8.55E-07	2.45E-07	3.24E-07	3.23E-06	2.95E-07	0	2.09E-06	8.28E-07	6.76E-07	1.38E-07	1.53E-07	3.47E-07
k__Archaea; p__Candidatus Thermoplasmatota; c__Candidatus Poseidoniia; o__NA; f__NA; g__NA; s__Marine Group III euryarchaeote CG-Epi2	3.80E-07	9.55E-07	7.78E-07	0	0	0	0	5.55E-07	1.28E-07	0	0	0	0	5.54E-07	8.77E-07	0	0	0	0	0	0
k__Archaea; p__Candidatus Thermoplasmatota; c__Candidatus Poseidoniia; o__NA; f__NA; g__NA; s__Marine Group III euryarchaeote CG-Epi3	0	0	0	0	6.75E-08	0	0	0	0	9.52E-07	9.07E-07	3.27E-07	1.20E-07	0	8.56E-08	1.53E-06	1.11E-06	1.65E-06	3.14E-07	9.41E-07	5.03E-07
k__Archaea; p__Candidatus Thermoplasmatota; c__Candidatus Poseidoniia; o__NA; f__NA; g__NA; s__Marine Group III euryarchaeote CG-Epi4	2.18E-07	8.00E-07	2.10E-07	2.01E-07	2.29E-07	1.30E-06	2.55E-07	0	0	0	0	0	0	0	0	0	0	0	0	0	0
k__Archaea; p__Candidatus Thermoplasmatota; c__Candidatus Poseidoniia; o__NA; f__NA; g__NA; s__Marine Group III euryarchaeote CG-Epi6	0	0	0	1.03E-07	2.36E-07	1.45E-06	0	0	0	5.90E-07	7.16E-07	4.44E-07	2.89E-07	2.88E-07	5.70E-08	2.92E-06	1.63E-06	8.98E-07	1.50E-06	5.93E-07	5.06E-07
k__Archaea; p__Candidatus Thermoplasmatota; c__Candidatus Poseidoniia; o__NA; f__NA; g__NA; s__uncultured marine group III euryarchaeote KM3-28-E8	4.76E-06	7.57E-06	5.00E-06	2.21E-06	1.75E-06	1.02E-06	2.29E-07	6.07E-07	9.13E-08	4.22E-07	4.29E-07	3.17E-07	1.01E-06	1.32E-06	3.50E-07	5.74E-07	4.39E-06	1.01E-06	9.44E-08	1.47E-06	1.76E-06
k__Archaea; p__Candidatus Thermoplasmatota; c__NA; o__NA; f__NA; g__Aciduliprofundum; s__Aciduliprofundum boonei	4.04E-07	6.33E-07	1.92E-07	0	0	0	2.82E-07	1.09E-06	1.22E-07	0	1.34E-07	0	8.78E-08	0	6.21E-08	0	0	0	0	0	0
k__Archaea; p__Candidatus Thermoplasmatota; c__NA; o__NA; f__NA; g__Aciduliprofundum; s__Aciduliprofundum sp.	0	0	0	0	0	0	0	0	0	0	0	2.55E-07	1.66E-06	1.39E-06	3.71E-07	0	0	3.12E-07	0	0	0
k__Archaea; p__Candidatus Thermoplasmatota; c__Thermoplasmata	1.53E-06	2.92E-06	3.13E-06	3.72E-06	2.24E-07	9.86E-06	2.08E-07	8.28E-07	9.97E-07	3.29E-06	3.73E-06	4.68E-06	1.81E-06	1.46E-06	3.88E-06	4.67E-06	3.73E-06	3.36E-06	2.03E-06	6.67E-06	6.08E-07
k__Archaea; p__Candidatus Thermoplasmatota; c__Thermoplasmata; o__Methanomassiliicoccales; f__Candidatus Methanomethylophilaceae; g__Candidatus Methanomethylophilus; s__Candidatus Methanomethylophilus sp. 1R26*	0	0	0	8.99E-08	0	0	9.29E-07	2.05E-06	5.41E-07	0	0	0	5.76E-07	1.19E-06	1.44E-07	0	0	0	0	8.21E-08	1.06E-07
k__Archaea; p__Candidatus Thermoplasmatota; c__Thermoplasmata; o__Methanomassiliicoccales; f__Methanomassiliicoccaceae; g__Candidatus Methanoplasma; s__Candidatus Methanoplasma termitum*	1.90E-07	0	2.13E-07	0	0	0	0	0	0	0	0	5.57E-07	0	0	0	2.12E-07	0	1.72E-07	8.43E-07	2.29E-07	0
k__Archaea; p__Candidatus Thermoplasmatota; c__Thermoplasmata; o__Methanomassiliicoccales; f__Methanomassiliicoccaceae; g__Methanomassiliicoccus; s__Candidatus Methanomassiliicoccus intestinalis	0	0	0	0	0	0	8.02E-07	0	0	0	0	0	0	0	0	0	0	0	0	0	0
k__Archaea; p__Candidatus Thermoplasmatota; c__Thermoplasmata; o__Methanomassiliicoccales; f__Methanomassiliicoccaceae; g__Methanomassiliicoccus; s__Methanomassiliicoccus luminyensis	5.47E-06	6.42E-06	6.01E-06	9.26E-07	3.65E-07	3.99E-07	2.56E-07	1.01E-07	9.14E-08	1.50E-06	5.04E-06	8.95E-07	1.88E-06	2.75E-06	2.08E-06	3.52E-06	1.31E-06	3.82E-06	2.44E-06	1.51E-06	1.94E-06
k__Archaea; p__Candidatus Thermoplasmatota; c__Thermoplasmata; o__Methanomassiliicoccales; f__NA; g__NA; s__Methanomassiliicoccales archaeon PtaB.Bin134	2.02E-06	1.26E-06	5.14E-07	3.16E-07	8.62E-08	1.94E-07	3.66E-08	1.62E-07	4.26E-07	0	6.39E-07	1.92E-07	4.67E-07	1.98E-06	1.07E-06	0	0	0	6.44E-07	6.71E-07	5.69E-07
k__Archaea; p__Candidatus Thermoplasmatota; c__Thermoplasmata; o__Methanomassiliicoccales; f__NA; g__NA; s__Methanomassiliicoccales archaeon RumEn M1	0	0	7.50E-08	6.33E-07	1.63E-07	1.85E-07	0	0	0	2.39E-07	1.28E-06	1.06E-06	7.82E-07	1.36E-06	4.39E-06	0	2.14E-06	0	3.44E-06	1.29E-07	2.38E-06
k__Archaea; p__Candidatus Thermoplasmatota; c__Thermoplasmata; o__Methanomassiliicoccales; f__NA; g__NA; s__Methanomassiliicoccales archaeon RumEn M2	0	0	0	0	0	0	0	0	0	0	0	0	2.23E-07	1.10E-06	3.18E-07	0	0	0	1.10E-07	0	3.50E-07
k__Archaea; p__Candidatus Thermoplasmatota; c__Thermoplasmata; o__NA; f__NA; g__NA; s__Thermoplasmata archaeon	3.01E-05	3.90E-05	3.60E-05	1.92E-05	1.16E-05	5.74E-05	2.16E-05	3.18E-05	2.27E-05	4.35E-05	3.35E-05	3.27E-05	4.82E-05	6.53E-05	5.27E-05	3.39E-05	3.34E-05	4.37E-05	4.82E-05	5.05E-05	3.70E-05
k__Archaea; p__Candidatus Thermoplasmatota; c__Thermoplasmata; o__NA; f__NA; g__NA; s__Thermoplasmata archaeon HGW-Thermoplasmata-1	5.61E-06	1.53E-06	1.90E-06	0	1.63E-06	1.08E-07	3.89E-08	0	7.19E-08	1.34E-06	1.03E-06	3.45E-07	4.45E-07	0	9.37E-07	5.57E-07	7.28E-07	9.68E-07	1.21E-07	3.89E-07	9.88E-08
k__Archaea; p__Candidatus Thermoplasmatota; c__Thermoplasmata; o__NA; f__NA; g__NA; s__Thermoplasmata archaeon HGW-Thermoplasmata-2	0	0	0	0	6.07E-08	0	0	0	0	7.80E-08	0	4.13E-07	1.81E-07	9.14E-07	3.25E-07	5.34E-07	7.92E-07	7.20E-08	2.35E-07	4.39E-07	6.31E-07
k__Archaea; p__Candidatus Thermoplasmatota; c__Thermoplasmata; o__NA; f__NA; g__NA; s__Thermoplasmata archaeon M11B2D	3.64E-06	4.84E-06	9.59E-06	9.51E-07	1.68E-06	2.09E-06	1.29E-05	5.30E-06	5.79E-06	2.54E-06	7.80E-07	4.16E-07	1.28E-05	1.46E-05	1.39E-05	8.21E-07	1.85E-07	1.37E-06	4.33E-06	5.64E-06	5.09E-06
k__Archaea; p__Candidatus Thermoplasmatota; c__Thermoplasmata; o__NA; f__NA; g__NA; s__Thermoplasmata archaeon M8B2D	2.54E-06	9.29E-07	1.96E-06	9.98E-07	1.49E-06	1.60E-06	4.86E-06	9.35E-06	2.40E-06	1.75E-05	2.57E-06	1.07E-06	4.24E-06	5.69E-06	3.55E-06	4.91E-06	2.41E-06	9.22E-06	6.92E-06	1.81E-05	4.63E-06
k__Archaea; p__Candidatus Thermoplasmatota; c__Thermoplasmata; o__NA; f__NA; g__NA; s__Thermoplasmata archaeon M9B1D	0	0	0	0	0	0	0	0	1.41E-06	0	0	0	0	0	0	0	0	0	0	5.56E-07	0
k__Archaea; p__Candidatus Thermoplasmatota; c__Thermoplasmata; o__NA; f__NA; g__NA; s__Thermoplasmata archaeon M9B2D	5.96E-06	4.43E-06	4.29E-06	1.50E-06	2.81E-07	1.56E-07	0	0	4.77E-07	1.12E-06	3.74E-07	3.63E-07	0	0	1.15E-06	4.86E-07	3.61E-07	1.47E-07	8.40E-07	0	1.30E-07
k__Archaea; p__Candidatus Thermoplasmatota; c__Thermoplasmata; o__Thermoplasmatales	1.10E-06	5.04E-07	1.32E-06	6.92E-07	3.17E-07	1.75E-07	0	0	0	6.65E-07	4.62E-07	0	2.35E-07	5.31E-07	6.98E-07	3.51E-07	3.44E-07	2.84E-07	7.14E-07	3.59E-06	1.46E-06
k__Archaea; p__Candidatus Thermoplasmatota; c__Thermoplasmata; o__Thermoplasmatales; f__Ferroplasmaceae; g__Acidiplasma; s__Acidiplasma sp. MBA-1*	0	1.18E-07	1.24E-07	0	0	1.50E-06	0	0	0	0	0	0	0	0	9.39E-08	0	0	0	0	3.20E-07	0
k__Archaea; p__Candidatus Thermoplasmatota; c__Thermoplasmata; o__Thermoplasmatales; f__Ferroplasmaceae; g__Ferroplasma; s__Ferroplasma sp. Type II*	0	0	0	0	0	0	0	0	0	0	0	0	5.34E-07	5.56E-07	7.65E-07	0	0	0	2.41E-07	7.72E-07	8.93E-07
k__Archaea; p__Candidatus Thermoplasmatota; c__Thermoplasmata; o__Thermoplasmatales; f__NA; g__NA; s__Thermoplasmatales archaeon A-plasma	0	6.34E-07	6.66E-07	2.12E-07	0	0	0	0	0	0	0	0	0	0	0	0	0	0	0	0	0
k__Archaea; p__Candidatus Thermoplasmatota; c__Thermoplasmata; o__Thermoplasmatales; f__NA; g__NA; s__Thermoplasmatales archaeon B_DKE	3.28E-06	1.38E-06	7.14E-07	0	0	0	0	0	0	0	0	0	0	0	0	0	0	0	0	0	0
k__Archaea; p__Candidatus Thermoplasmatota; c__Thermoplasmata; o__Thermoplasmatales; f__NA; g__NA; s__Thermoplasmatales archaeon E-plasma	8.00E-07	2.41E-07	7.65E-07	0	0	0	0	0	0	0	0	0	0	0	0	0	0	0	0	0	0
k__Archaea; p__Candidatus Thermoplasmatota; c__Thermoplasmata; o__Thermoplasmatales; f__NA; g__NA; s__Thermoplasmatales archaeon Gpl	5.27E-07	1.90E-06	0	0	0	0	4.23E-07	3.66E-07	0	6.43E-07	0	0	0	0	0	0	0	0	0	0	0
k__Archaea; p__Candidatus Thermoplasmatota; c__Thermoplasmata; o__Thermoplasmatales; f__NA; g__NA; s__Thermoplasmatales archaeon I-plasma	2.92E-07	0	7.44E-07	2.62E-07	1.01E-07	0	0	0	0	1.11E-06	2.73E-06	7.84E-07	0	1.59E-07	0	3.72E-07	1.82E-06	4.95E-07	8.74E-08	1.10E-06	0
k__Archaea; p__Candidatus Thermoplasmatota; c__Thermoplasmata; o__Thermoplasmatales; f__NA; g__NA; s__Thermoplasmatales archaeon SCGC AB-539-N05	0	0	0	0	0	0	0	0	0	2.64E-07	1.33E-07	4.97E-07	0	2.61E-07	6.00E-07	6.04E-07	1.84E-06	0	1.71E-07	1.18E-07	7.65E-08
k__Archaea; p__Candidatus Thermoplasmatota; c__Thermoplasmata; o__Thermoplasmatales; f__NA; g__NA; s__Thermoplasmatales archaeon SCGC AB-540-F20	0	0	0	0	0	0	0	0	0	0	0	0	0	0	0	0	1.66E-06	0	2.86E-07	6.90E-07	8.88E-07
k__Archaea; p__Candidatus Thermoplasmatota; c__Thermoplasmata; o__Thermoplasmatales; f__NA; g__NA; s__Thermoplasmatales archaeon SG8-52-1	5.21E-07	4.85E-07	2.44E-06	2.46E-06	3.45E-06	2.43E-06	0	7.15E-08	0	5.80E-06	1.85E-06	1.51E-06	1.90E-06	1.21E-07	4.40E-06	1.57E-06	1.66E-06	8.94E-07	1.69E-06	3.54E-06	6.64E-07
k__Archaea; p__Candidatus Thermoplasmatota; c__Thermoplasmata; o__Thermoplasmatales; f__NA; g__NA; s__Thermoplasmatales archaeon SG8-52-2	0	0	2.28E-07	0	0	0	0	0	0	3.49E-06	1.81E-06	1.05E-06	3.14E-08	6.45E-07	1.39E-07	4.20E-06	3.91E-06	3.14E-06	2.80E-06	1.50E-06	1.20E-07
k__Archaea; p__Candidatus Thermoplasmatota; c__Thermoplasmata; o__Thermoplasmatales; f__NA; g__NA; s__Thermoplasmatales archaeon SG8-52-3	2.20E-07	1.98E-07	0	0	2.29E-07	5.10E-07	2.95E-06	3.27E-06	2.50E-06	5.96E-07	8.63E-07	7.70E-07	1.10E-06	1.01E-06	2.00E-06	8.28E-07	4.95E-07	1.21E-06	8.08E-07	1.89E-06	1.43E-06
k__Archaea; p__Candidatus Thermoplasmatota; c__Thermoplasmata; o__Thermoplasmatales; f__NA; g__NA; s__Thermoplasmatales archaeon SG8-52-4	4.39E-08	7.35E-07	3.95E-07	7.63E-07	4.49E-08	4.59E-07	6.49E-07	8.06E-08	1.00E-06	1.37E-06	1.64E-06	1.02E-06	3.40E-06	2.22E-06	4.00E-06	3.64E-06	2.31E-06	9.82E-07	4.48E-06	4.77E-06	3.72E-06
k__Archaea; p__Candidatus Thermoplasmatota; c__Thermoplasmata; o__Thermoplasmatales; f__NA; g__NA; s__Thermoplasmatales archaeon SM1-50	0	3.85E-07	0	1.54E-06	1.30E-06	1.42E-06	6.68E-07	1.31E-06	0	1.02E-06	1.21E-06	1.25E-06	8.53E-07	1.72E-06	2.26E-06	1.18E-06	2.28E-06	9.43E-07	1.05E-06	2.24E-06	1.84E-06
k__Archaea; p__Candidatus Thermoplasmatota; c__Thermoplasmata; o__Thermoplasmatales; f__NA; g__NA; s__Thermoplasmatales archaeon SW_10_69_26	3.70E-06	6.62E-06	2.87E-06	4.71E-06	1.16E-06	4.58E-06	2.65E-07	2.43E-07	1.67E-06	1.57E-06	1.06E-06	6.61E-06	5.23E-06	8.07E-06	5.36E-06	3.43E-06	2.47E-06	2.41E-06	9.23E-06	1.03E-05	1.06E-05
k__Archaea; p__Candidatus Thermoplasmatota; c__Thermoplasmata; o__Thermoplasmatales; f__NA; g__NA; s__Thermoplasmatales archaeon ex4484_30	1.83E-07	1.35E-07	7.17E-07	0	0	5.31E-08	0	3.87E-07	7.07E-07	0	0	4.56E-08	0	1.21E-07	3.81E-07	0	0	0	0	4.70E-08	0
k__Archaea; p__Candidatus Thermoplasmatota; c__Thermoplasmata; o__Thermoplasmatales; f__NA; g__NA; s__Thermoplasmatales archaeon ex4484_6	0	0	0	0	0	0	0	1.03E-07	0	0	0	0	4.07E-07	1.22E-07	8.77E-07	0	0	0	0	1.14E-07	4.28E-07
k__Archaea; p__Candidatus Thermoplasmatota; c__Thermoplasmata; o__Thermoplasmatales; f__Picrophilaceae; g__Picrophilus*	0	0	0	0	0	0	0	0	1.95E-08	0	0	2.76E-08	4.95E-07	3.28E-07	1.06E-06	0	0	0	2.74E-07	6.53E-07	7.12E-07
k__Archaea; p__Candidatus Thermoplasmatota; c__Thermoplasmata; o__Thermoplasmatales; f__Thermoplasmataceae; g__Thermoplasma; s__Thermoplasma acidophilum	0	0	0	0	0	0	0	0	4.11E-08	8.73E-07	0	1.59E-06	2.38E-07	2.62E-06	6.29E-06	0	0	0	3.20E-07	6.24E-07	1.24E-07
k__Archaea; p__Candidatus Thermoplasmatota; c__Thermoplasmata; o__Thermoplasmatales; f__Thermoplasmataceae; g__Thermoplasma; s__Thermoplasma sp. Kam2015	0	0	0	5.88E-08	0	0	0	6.49E-08	0	3.18E-07	9.54E-07	1.96E-06	4.86E-07	8.22E-07	7.22E-07	6.47E-08	9.48E-07	1.33E-07	6.76E-07	5.92E-07	4.60E-07
k__Archaea; p__Candidatus Thermoplasmatota; c__Thermoplasmata; o__Thermoplasmatales; f__Thermoplasmataceae; g__Thermoplasma; s__Thermoplasma volcanium	3.70E-06	5.65E-06	3.52E-06	3.55E-07	5.13E-08	1.16E-07	1.09E-06	6.86E-07	4.58E-07	6.59E-08	1.32E-07	0	1.54E-07	9.10E-08	1.44E-07	0	0	0	0	0	0
k__Archaea; p__Candidatus Thorarchaeota; c__NA; o__NA; f__NA; g__NA; s__Candidatus Thorarchaeota archaeon	5.50E-05	8.42E-05	6.88E-05	2.84E-05	1.22E-05	9.30E-06	2.12E-05	1.31E-05	1.70E-05	2.41E-05	2.29E-05	2.39E-05	2.66E-05	4.53E-05	3.92E-05	1.70E-05	2.37E-05	1.61E-05	3.43E-05	4.67E-05	3.46E-05
k__Archaea; p__Candidatus Thorarchaeota; c__NA; o__NA; f__NA; g__NA; s__Candidatus Thorarchaeota archaeon AB_25	0	0	7.46E-07	0	0	0	0	0	0	1.64E-06	2.35E-06	1.79E-06	7.72E-07	2.78E-07	5.11E-07	3.32E-06	3.26E-06	2.76E-06	4.21E-06	2.24E-06	2.23E-07
k__Archaea; p__Candidatus Thorarchaeota; c__NA; o__NA; f__NA; g__NA; s__Candidatus Thorarchaeota archaeon SMTZ-45	5.27E-06	2.93E-06	7.29E-06	8.13E-06	2.14E-06	5.86E-06	4.74E-07	2.34E-06	1.04E-06	5.37E-07	7.13E-07	5.52E-07	2.29E-06	9.89E-07	9.64E-07	2.10E-07	0	3.50E-07	7.70E-07	1.38E-06	2.48E-07
k__Archaea; p__Candidatus Thorarchaeota; c__NA; o__NA; f__NA; g__NA; s__Candidatus Thorarchaeota archaeon SMTZ1-45	0	0	0	8.89E-07	7.60E-08	0	0	0	0	6.22E-07	1.30E-06	3.45E-06	1.29E-06	2.37E-06	1.78E-06	5.02E-06	4.28E-06	2.77E-06	3.07E-06	4.34E-06	1.62E-06
k__Archaea; p__Candidatus Thorarchaeota; c__NA; o__NA; f__NA; g__NA; s__Candidatus Thorarchaeota archaeon SMTZ1-83	1.73E-06	2.33E-06	1.59E-06	7.58E-07	1.29E-07	1.01E-06	1.53E-06	2.12E-06	4.46E-07	1.40E-06	9.37E-07	3.49E-06	1.76E-06	2.04E-07	1.61E-07	1.30E-06	3.21E-07	1.54E-06	1.74E-06	1.64E-06	0
k__Archaea; p__Candidatus Verstraetearchaeota; c__Candidatus Methanomethylia; o__Candidatus Methanomethyliales*; f__Candidatus Methanomethyliaceae*; g__Candidatus Methanosuratus*; s__Candidatus Methanosuratus subterraneum*	4.03E-07	1.47E-06	1.54E-06	0	0	0	0	7.56E-08	0	8.88E-07	7.53E-07	1.80E-06	1.65E-06	9.85E-07	1.13E-06	1.97E-06	2.13E-06	1.32E-06	9.03E-07	1.21E-06	2.63E-06
k__Archaea; p__Candidatus Verstraetearchaeota; c__NA; o__NA; f__NA; g__NA; s__Candidatus Verstraetearchaeota archaeon*	3.34E-06	6.95E-06	3.47E-06	8.92E-07	3.09E-06	5.44E-07	1.89E-06	3.73E-07	6.74E-08	8.16E-07	3.41E-06	1.26E-06	1.35E-06	2.16E-06	7.99E-07	1.41E-06	2.04E-06	1.82E-06	1.04E-06	1.62E-06	4.20E-06
k__Archaea; p__Candidatus Woesearchaeota	0	0	0	2.30E-08	0	1.43E-07	1.84E-06	0	2.71E-07	3.88E-05	8.51E-06	4.57E-06	1.07E-05	1.74E-05	1.28E-05	8.32E-06	9.79E-06	5.18E-06	9.87E-06	1.16E-05	3.20E-06
k__Archaea; p__Candidatus Woesearchaeota; c__NA; o__NA; f__NA; g__NA; s__Candidatus Woesearchaeota archaeon	2.66E-05	2.70E-05	2.77E-05	1.36E-05	3.26E-06	1.09E-05	9.22E-05	4.38E-05	3.28E-05	0.000259956	3.87E-05	3.23E-05	4.44E-05	4.29E-05	4.95E-05	5.12E-05	4.30E-05	2.70E-05	5.24E-05	3.78E-05	3.21E-05
k__Archaea; p__Candidatus Woesearchaeota; c__NA; o__NA; f__NA; g__NA; s__Candidatus Woesearchaeota archaeon CG07_land_8_20_14_0_80_44_23	0	0	0	0	0	0	0	0	0	9.31E-07	2.16E-07	0	0	0	0	0	1.62E-07	0	0	0	0
k__Archaea; p__Candidatus Woesearchaeota; c__NA; o__NA; f__NA; g__NA; s__Candidatus Woesearchaeota archaeon CG08_land_8_20_14_0_20_43_7	0	0	0	4.23E-08	0	0	0	0	0	0	1.59E-07	0	8.31E-07	7.86E-07	1.36E-06	0	0	0	0	9.65E-07	1.53E-07
k__Archaea; p__Candidatus Woesearchaeota; c__NA; o__NA; f__NA; g__NA; s__Candidatus Woesearchaeota archaeon CG08_land_8_20_14_0_20_47_9	0	0	0	0	0	0	0	0	0	1.70E-06	2.49E-07	0	0	0	0	0	1.09E-06	0	0	0	0
k__Archaea; p__Candidatus Woesearchaeota; c__NA; o__NA; f__NA; g__NA; s__Candidatus Woesearchaeota archaeon CG10_big_fil_rev_8_21_14_0_10_30_7	3.68E-06	0	6.24E-06	0	1.73E-08	0	9.78E-09	1.25E-08	0	2.94E-06	9.44E-07	2.54E-06	8.32E-07	7.62E-06	1.60E-06	2.99E-07	6.71E-07	1.54E-06	3.87E-06	3.23E-06	4.80E-06
k__Archaea; p__Candidatus Woesearchaeota; c__NA; o__NA; f__NA; g__NA; s__Candidatus Woesearchaeota archaeon CG10_big_fil_rev_8_21_14_0_10_32_24	0	0	0	0	0	0	0	0	0	1.90E-06	3.15E-07	1.45E-06	6.90E-07	2.01E-06	2.15E-06	0	0	1.89E-06	0	2.54E-07	0
k__Archaea; p__Candidatus Woesearchaeota; c__NA; o__NA; f__NA; g__NA; s__Candidatus Woesearchaeota archaeon CG10_big_fil_rev_8_21_14_0_10_32_9	0	0	0	0	0	6.34E-08	1.40E-06	1.88E-06	9.53E-07	5.94E-06	3.35E-07	2.31E-07	1.01E-06	9.01E-07	9.95E-07	3.47E-06	4.27E-07	2.84E-07	9.44E-07	7.50E-07	1.25E-06
k__Archaea; p__Candidatus Woesearchaeota; c__NA; o__NA; f__NA; g__NA; s__Candidatus Woesearchaeota archaeon CG10_big_fil_rev_8_21_14_0_10_33_12	0	0	0	5.20E-06	5.96E-06	1.60E-06	0	0	0	1.31E-06	3.60E-07	6.39E-07	6.31E-06	6.46E-06	2.50E-06	7.81E-07	6.57E-06	3.61E-06	4.03E-07	8.26E-07	4.38E-06
k__Archaea; p__Candidatus Woesearchaeota; c__NA; o__NA; f__NA; g__NA; s__Candidatus Woesearchaeota archaeon CG10_big_fil_rev_8_21_14_0_10_34_12	0	0	0	0	0	0	0	0	0	0	0	0	8.83E-07	1.23E-06	3.54E-06	0	0	0	0	2.48E-06	2.76E-07
k__Archaea; p__Candidatus Woesearchaeota; c__NA; o__NA; f__NA; g__NA; s__Candidatus Woesearchaeota archaeon CG10_big_fil_rev_8_21_14_0_10_34_8	6.67E-07	1.02E-06	5.39E-07	6.37E-07	1.27E-06	0	4.20E-07	0	0	3.58E-06	1.51E-07	2.26E-07	2.79E-06	3.47E-06	5.25E-06	0	0	0	1.14E-07	2.83E-06	2.38E-06
k__Archaea; p__Candidatus Woesearchaeota; c__NA; o__NA; f__NA; g__NA; s__Candidatus Woesearchaeota archaeon CG10_big_fil_rev_8_21_14_0_10_36_11	0	0	0	0	0	0	0	0	0	2.28E-06	7.95E-07	2.98E-07	0	0	0	0	5.72E-07	3.67E-07	2.44E-06	7.34E-07	3.16E-07
k__Archaea; p__Candidatus Woesearchaeota; c__NA; o__NA; f__NA; g__NA; s__Candidatus Woesearchaeota archaeon CG10_big_fil_rev_8_21_14_0_10_37_12	6.94E-07	6.25E-07	1.00E-06	2.62E-06	1.27E-06	9.76E-07	2.15E-06	7.10E-08	1.11E-06	2.11E-05	3.88E-06	3.10E-06	1.02E-06	6.89E-07	3.55E-06	4.66E-06	4.38E-06	5.86E-06	2.24E-06	3.69E-06	2.07E-06
k__Archaea; p__Candidatus Woesearchaeota; c__NA; o__NA; f__NA; g__NA; s__Candidatus Woesearchaeota archaeon CG10_big_fil_rev_8_21_14_0_10_44_13	3.57E-06	3.68E-06	3.54E-06	2.02E-06	1.35E-06	2.35E-06	2.60E-06	1.88E-06	0	5.46E-06	2.15E-06	2.51E-06	8.77E-07	7.20E-07	1.92E-06	1.32E-06	2.04E-06	2.04E-06	1.12E-06	1.50E-06	3.00E-06
k__Archaea; p__Candidatus Woesearchaeota; c__NA; o__NA; f__NA; g__NA; s__Candidatus Woesearchaeota archaeon CG10_big_fil_rev_8_21_14_0_10_45_16	2.67E-06	1.72E-06	2.02E-06	0	0	0	1.81E-06	6.78E-07	4.29E-07	8.11E-06	2.69E-07	1.69E-06	4.32E-06	4.50E-06	4.60E-06	9.28E-07	4.49E-07	4.91E-07	1.82E-06	2.14E-06	3.89E-06
k__Archaea; p__Candidatus Woesearchaeota; c__NA; o__NA; f__NA; g__NA; s__Candidatus Woesearchaeota archaeon CG10_big_fil_rev_8_21_14_0_10_45_5	0	0	0	0	0	0	3.80E-07	7.53E-07	3.78E-07	0	0	0	5.59E-05	6.10E-07	1.80E-05	0	0	0	2.72E-06	2.16E-06	0
k__Archaea; p__Candidatus Woesearchaeota; c__NA; o__NA; f__NA; g__NA; s__Candidatus Woesearchaeota archaeon CG10_big_fil_rev_8_21_14_0_10_47_5	5.27E-07	0	1.48E-06	0	0	0	0	0	0	0	0	0	0	0	0	0	0	0	0	0	0
k__Archaea; p__Candidatus Woesearchaeota; c__NA; o__NA; f__NA; g__NA; s__Candidatus Woesearchaeota archaeon CG11_big_fil_rev_8_21_14_0_20_43_8	0	0	0	5.44E-08	8.41E-07	2.40E-07	0	0	0	4.11E-06	9.65E-07	1.19E-06	1.45E-06	1.10E-06	6.29E-07	1.93E-06	7.40E-07	1.41E-06	7.29E-07	1.43E-06	9.11E-07
k__Archaea; p__Candidatus Woesearchaeota; c__NA; o__NA; f__NA; g__NA; s__Candidatus Woesearchaeota archaeon CG1_02_33_12	0	0	0	0	0	0	0	0	0	0	9.45E-08	9.24E-07	4.13E-06	6.84E-08	1.60E-07	1.08E-07	0	8.70E-08	0	3.61E-07	0
k__Archaea; p__Candidatus Woesearchaeota; c__NA; o__NA; f__NA; g__NA; s__Candidatus Woesearchaeota archaeon CG1_02_47_18	0	0	0	0	0	0	0	0	0	1.99E-06	1.87E-06	0	0	0	0	2.98E-07	0	0	1.35E-07	1.60E-07	0
k__Archaea; p__Candidatus Woesearchaeota; c__NA; o__NA; f__NA; g__NA; s__Candidatus Woesearchaeota archaeon CG1_02_57_44	0	0	0	0	0	0	0	0	0	8.38E-07	8.41E-07	9.93E-07	0	0	0	5.47E-07	4.04E-07	1.11E-07	3.61E-07	7.45E-08	0
k__Archaea; p__Candidatus Woesearchaeota; c__NA; o__NA; f__NA; g__NA; s__Candidatus Woesearchaeota archaeon CG_4_10_14_0_2_um_filter_33_10	2.32E-07	2.09E-07	6.64E-07	1.05E-07	1.21E-07	1.34E-07	0	0	0	0	0	0	0	0	0	0	0	0	0	0	0
k__Archaea; p__Candidatus Woesearchaeota; c__NA; o__NA; f__NA; g__NA; s__Candidatus Woesearchaeota archaeon CG_4_10_14_0_2_um_filter_33_13	1.08E-06	2.16E-07	1.15E-07	0	0	0	3.45E-06	4.67E-07	4.15E-06	1.01E-05	7.69E-06	3.71E-07	1.08E-05	2.25E-06	1.14E-06	0	5.06E-07	0	2.02E-06	1.92E-06	2.08E-06
k__Archaea; p__Candidatus Woesearchaeota; c__NA; o__NA; f__NA; g__NA; s__Candidatus Woesearchaeota archaeon CG_4_10_14_0_2_um_filter_57_5	0	0	0	0	0	0	0	0	0	0	1.23E-07	5.49E-07	0	5.63E-07	1.13E-07	0	0	0	7.83E-08	0	0
k__Archaea; p__Candidatus Woesearchaeota; c__NA; o__NA; f__NA; g__NA; s__Candidatus Woesearchaeota archaeon CG_4_10_14_0_8_um_filter_47_5	0	0	0	1.12E-07	1.68E-06	1.00E-06	0	0	0	3.52E-06	8.80E-08	0	1.13E-07	0	4.81E-07	0	5.92E-07	0	0	0	0
k__Archaea; p__Candidatus Woesearchaeota; c__NA; o__NA; f__NA; g__NA; s__Candidatus Woesearchaeota archaeon RBG_13_36_6	0	0	0	0	0	0	4.42E-07	7.61E-07	0	2.87E-06	0	5.45E-08	0	0	6.01E-08	8.22E-08	0	5.81E-07	0	5.27E-07	0
k__Archaea; p__Crenarchaeota	9.74E-06	7.09E-06	1.32E-05	3.01E-06	9.35E-07	1.91E-06	3.29E-06	1.63E-06	4.93E-07	4.70E-06	5.41E-06	5.21E-06	1.46E-06	1.98E-06	1.87E-06	8.89E-06	6.79E-06	5.34E-06	2.72E-06	3.48E-06	1.45E-06
k__Archaea; p__Crenarchaeota; c__NA; o__NA; f__NA; g__NA; s__Crenarchaeota archaeon	1.30E-05	1.04E-05	1.53E-05	6.48E-06	2.59E-06	7.89E-06	6.97E-05	2.85E-05	5.12E-06	4.19E-06	3.55E-06	2.15E-05	0.000269611	4.12E-05	8.37E-05	4.38E-06	2.51E-06	2.15E-06	3.43E-05	4.93E-05	4.70E-05
k__Archaea; p__Crenarchaeota; c__NA; o__NA; f__NA; g__NA; s__Crenarchaeota archaeon 13_1_20CM_2_51_8	1.20E-05	1.11E-05	7.18E-06	6.73E-06	5.72E-07	3.70E-06	0	1.11E-07	1.30E-07	6.69E-07	2.10E-06	1.16E-06	1.69E-06	1.67E-07	0	1.64E-06	1.17E-06	1.08E-06	2.01E-06	1.52E-07	4.45E-07
k__Archaea; p__Crenarchaeota; c__NA; o__NA; f__NA; g__NA; s__Crenarchaeota archaeon 13_1_20CM_2_53_14	1.42E-06	2.94E-07	1.22E-06	6.15E-07	8.36E-07	7.37E-07	0	0	0	1.21E-06	9.11E-07	7.06E-07	7.79E-08	4.57E-08	0	1.27E-06	4.08E-06	1.71E-06	0	0	0
k__Archaea; p__Crenarchaeota; c__NA; o__NA; f__NA; g__NA; s__Crenarchaeota archaeon 13_1_40CM_3_52_10	0	0	0	0	0	0	0	0	0	0	0	0	1.60E-07	4.28E-07	6.79E-07	0	0	0	3.13E-07	0	0
k__Archaea; p__Crenarchaeota; c__NA; o__NA; f__NA; g__NA; s__Crenarchaeota archaeon 13_1_40CM_3_52_17	2.18E-06	2.34E-06	2.37E-06	6.18E-08	1.27E-08	0	0	2.82E-08	0	2.40E-08	2.86E-08	0	0	0	2.44E-08	0	0	0	0	0	0
k__Archaea; p__Crenarchaeota; c__NA; o__NA; f__NA; g__NA; s__Crenarchaeota archaeon 13_1_40CM_3_53_5	7.69E-07	1.12E-06	0	0	0	0	0	0	0	0	0	0	0	0	2.85E-07	1.32E-06	1.95E-07	0	3.95E-07	7.55E-07	0
k__Archaea; p__Crenarchaeota; c__NA; o__NA; f__NA; g__NA; s__uncultured crenarchaeote	1.50E-05	1.22E-05	2.49E-05	6.53E-06	2.17E-06	4.19E-06	8.89E-07	4.53E-07	1.52E-06	2.69E-05	1.65E-05	1.51E-05	4.93E-06	6.27E-06	4.68E-06	4.39E-05	5.84E-05	3.29E-05	8.62E-06	1.15E-05	7.83E-06
k__Archaea; p__Crenarchaeota; c__NA; o__NA; f__NA; g__NA; s__uncultured crenarchaeote 29d5	1.04E-05	6.84E-06	1.45E-05	1.67E-06	2.22E-06	1.58E-06	1.59E-07	6.77E-08	5.43E-07	6.67E-06	5.14E-06	3.52E-06	9.26E-07	2.86E-06	9.23E-07	1.07E-05	1.07E-05	3.36E-06	2.75E-06	4.69E-07	3.90E-07
k__Archaea; p__Crenarchaeota; c__NA; o__NA; f__NA; g__NA; s__uncultured crenarchaeote 57a5	7.32E-06	6.30E-06	1.34E-05	2.79E-06	8.72E-07	1.34E-06	4.79E-07	0	4.55E-07	3.85E-06	5.09E-06	1.59E-06	5.27E-07	3.06E-07	1.14E-06	7.64E-06	6.95E-06	4.45E-06	5.62E-07	1.78E-06	4.12E-07
k__Archaea; p__Crenarchaeota; c__NA; o__NA; f__NA; g__NA; s__uncultured crenarchaeote 76h13	5.46E-06	4.21E-06	8.28E-06	2.16E-06	7.78E-07	1.93E-06	3.07E-07	5.63E-08	1.23E-06	1.59E-05	8.36E-06	4.90E-06	8.62E-07	6.91E-07	1.82E-06	1.88E-05	1.49E-05	1.32E-05	4.84E-06	5.38E-06	1.79E-06
k__Archaea; p__Crenarchaeota; c__Thermoprotei	1.82E-06	4.14E-07	2.91E-07	0	0	0	9.17E-08	8.24E-07	1.10E-07	0	0	6.87E-07	3.90E-07	1.31E-06	5.81E-07	0	0	0	6.58E-07	5.32E-07	1.14E-06
k__Archaea; p__Crenarchaeota; c__Thermoprotei; o__Acidilobales; f__Acidilobaceae; g__Acidilobus; s__Acidilobus saccharovorans	0	0	0	0	0	0	0	0	0	0	0	0	7.61E-07	6.91E-07	0	0	0	0	0	0	0
k__Archaea; p__Crenarchaeota; c__Thermoprotei; o__Acidilobales; f__Acidilobaceae; g__Acidilobus; s__Acidilobus sp. 7A	0	0	0	0	0	0	2.59E-07	8.40E-07	6.23E-07	0	0	0	0	0	0	0	0	0	0	0	0
k__Archaea; p__Crenarchaeota; c__Thermoprotei; o__Acidilobales; f__Acidilobaceae; g__Acidilobus; s__Acidilobus sp. SCGC AC-742_E15	0	0	0	0	0	0	0	0	0	3.18E-07	7.46E-07	0	9.17E-07	0	7.17E-07	0	1.08E-06	2.94E-07	1.54E-07	0	0
k__Archaea; p__Crenarchaeota; c__Thermoprotei; o__Acidilobales; f__Caldisphaeraceae; g__Caldisphaera*	0	0	0	0	0	0	1.90E-07	1.72E-07	0	0	0	0	2.74E-07	4.28E-07	9.11E-08	0	0	0	0	0	1.13E-07
k__Archaea; p__Crenarchaeota; c__Thermoprotei; o__Acidilobales; f__Caldisphaeraceae; g__Caldisphaera; s__Caldisphaera sp.*	1.28E-06	1.01E-06	0	0	0	0	0	0	0	0	0	0	2.00E-06	3.70E-07	1.24E-06	6.19E-07	5.96E-07	0	4.20E-07	1.66E-06	4.29E-07
k__Archaea; p__Crenarchaeota; c__Thermoprotei; o__Desulfurococcales	0	0	0	0	0	0	7.65E-07	0	8.86E-07	0	0	0	0	3.86E-07	1.84E-06	0	0	0	0	1.04E-06	4.43E-07
k__Archaea; p__Crenarchaeota; c__Thermoprotei; o__Desulfurococcales; f__Desulfurococcaceae; g__Aeropyrum; s__Aeropyrum pernix	0	0	0	0	5.26E-07	0	0	0	0	0	0	0	0	0	0	0	0	0	0	0	0
k__Archaea; p__Crenarchaeota; c__Thermoprotei; o__Desulfurococcales; f__Desulfurococcaceae; g__Desulfurococcus; s__Desulfurococcus mucosus	1.50E-07	5.44E-07	1.86E-06	0	0	0	0	0	0	0	0	0	0	0	0	0	0	0	0	0	0
k__Archaea; p__Crenarchaeota; c__Thermoprotei; o__Desulfurococcales; f__Desulfurococcaceae; g__Ignicoccus; s__Ignicoccus hospitalis	5.89E-07	8.04E-07	4.55E-07	2.37E-07	5.49E-08	0	0	0	0	0	0	0	0	0	0	0	0	0	0	0	0
k__Archaea; p__Crenarchaeota; c__Thermoprotei; o__Desulfurococcales; f__Desulfurococcaceae; g__NA; s__Desulfurococcaceae archaeon AG1	0	0	0	0	0	0	0	0	0	0	3.58E-08	1.35E-07	8.12E-07	2.71E-07	2.71E-06	4.06E-08	0	0	8.02E-08	8.95E-08	3.58E-07
k__Archaea; p__Crenarchaeota; c__Thermoprotei; o__Desulfurococcales; f__Desulfurococcaceae; g__Staphylothermus; s__Staphylothermus marinus	0	0	0	0	0	0	0	0	0	0	0	0	0	6.51E-07	8.65E-08	0	0	0	0	9.84E-08	0
k__Archaea; p__Crenarchaeota; c__Thermoprotei; o__Desulfurococcales; f__Desulfurococcaceae; g__Thermosphaera; s__Thermosphaera aggregans*	0	0	0	0	0	0	0	0	0	0	0	0	0	0	0	6.85E-07	0	1.08E-06	0	0	2.35E-06
k__Archaea; p__Crenarchaeota; c__Thermoprotei; o__Desulfurococcales; f__Desulfurococcaceae; g__Zestosphaera; s__Zestosphaera tikiterensis*	0	0	0	0	0	0	0	0	0	0	0	0	1.75E-07	3.46E-07	1.14E-06	0	0	0	0	8.59E-07	0
k__Archaea; p__Crenarchaeota; c__Thermoprotei; o__Desulfurococcales; f__NA; g__NA; s__Desulfurococcales archaeon ex4484_217_2	0	0	0	0	0	0	0	0	0	0	0	1.51E-07	0	2.74E-07	1.10E-07	1.15E-06	2.24E-07	1.86E-07	0	0	0
k__Archaea; p__Crenarchaeota; c__Thermoprotei; o__Desulfurococcales; f__NA; g__NA; s__Desulfurococcales archaeon ex4484_42	4.45E-07	1.06E-06	1.03E-06	5.12E-07	0	1.83E-07	0	9.50E-08	0	0	0	3.14E-07	0	0	0	0	0	0	0	0	0
k__Archaea; p__Crenarchaeota; c__Thermoprotei; o__Desulfurococcales; f__NA; g__NA; s__Desulfurococcales archaeon ex4484_58	0	0	0	0	0	0	8.11E-07	1.32E-07	0	0	0	0	0	3.12E-07	0	0	0	0	0	0	0
k__Archaea; p__Crenarchaeota; c__Thermoprotei; o__Desulfurococcales; f__Pyrodictiaceae; g__Pyrodictium; s__Pyrodictium delaneyi	5.04E-07	1.37E-06	9.49E-07	0	0	0	0	0	0	0	0	0	0	0	0	0	0	0	0	0	0
k__Archaea; p__Crenarchaeota; c__Thermoprotei; o__Desulfurococcales; f__Pyrodictiaceae; g__Pyrodictium; s__Pyrodictium occultum	0	8.38E-07	0	0	0	0	0	0	0	0	0	0	0	0	0	0	0	0	0	0	0
k__Archaea; p__Crenarchaeota; c__Thermoprotei; o__Desulfurococcales; f__Pyrodictiaceae; g__Pyrolobus; s__Pyrolobus fumarii*	0	0	0	5.92E-08	0	0	2.35E-07	1.92E-06	3.75E-07	0	1.27E-06	6.10E-07	0	1.84E-07	0	4.14E-07	2.02E-07	1.67E-07	0	0	3.57E-07
k__Archaea; p__Crenarchaeota; c__Thermoprotei; o__Fervidicoccales; f__Fervidicoccaceae; g__Fervidicoccus; s__Fervidicoccus fontis	8.43E-07	0	3.27E-06	0	0	0	0	0	0	0	0	0	1.07E-06	2.04E-06	6.50E-07	0	0	0	0	8.85E-07	0
k__Archaea; p__Crenarchaeota; c__Thermoprotei; o__Fervidicoccales; f__Fervidicoccaceae; g__Fervidicoccus; s__Fervidicoccus sp.*	0	0	0	0	0	0	1.85E-07	9.58E-07	0	1.76E-07	1.59E-06	7.95E-07	0	1.20E-07	0	4.04E-07	3.95E-07	4.89E-07	1.33E-07	8.73E-07	0
k__Archaea; p__Crenarchaeota; c__Thermoprotei; o__NA; f__NA; g__NA; s__Thermoprotei archaeon	3.33E-05	3.68E-05	3.49E-05	1.91E-05	2.21E-05	1.58E-05	5.49E-05	2.44E-05	3.24E-05	1.61E-05	8.75E-06	1.20E-05	1.44E-05	1.67E-05	1.61E-05	1.30E-05	1.19E-05	6.82E-06	2.09E-05	2.29E-05	1.14E-05
k__Archaea; p__Crenarchaeota; c__Thermoprotei; o__Sulfolobales; f__Sulfolobaceae	9.77E-07	3.86E-06	1.13E-06	1.49E-07	1.70E-07	0	2.49E-07	0	0	0	8.05E-08	0	0	0	4.37E-08	0	0	0	0	1.00E-07	5.33E-06
k__Archaea; p__Crenarchaeota; c__Thermoprotei; o__Sulfolobales; f__Sulfolobaceae; g__Acidianus; s__Acidianus brierleyi	0	0	0	0	0	0	0	0	0	1.64E-07	0	0	0	0	0	0	0	6.08E-07	0	0	0
k__Archaea; p__Crenarchaeota; c__Thermoprotei; o__Sulfolobales; f__Sulfolobaceae; g__Acidianus; s__Acidianus hospitalis	1.55E-06	1.14E-06	2.38E-06	2.86E-07	0	0	0	4.71E-07	0	0	0	0	0	0	0	0	0	0	0	0	0
k__Archaea; p__Crenarchaeota; c__Thermoprotei; o__Sulfolobales; f__Sulfolobaceae; g__Acidianus; s__Candidatus Acidianus copahuensis	1.32E-06	1.21E-06	6.35E-07	0	0	0	0	0	0	0	0	0	2.16E-06	6.67E-07	2.92E-06	0	0	0	0	3.29E-06	7.69E-07
k__Archaea; p__Crenarchaeota; c__Thermoprotei; o__Sulfolobales; f__Sulfolobaceae; g__Candidatus Aramenus; s__Candidatus Aramenus sulfurataquae*	6.89E-07	6.20E-07	3.29E-07	3.11E-07	0	0	0	0	0	0	0	0	3.64E-07	1.06E-06	7.73E-07	8.71E-08	0	0	1.15E-07	1.03E-07	3.80E-07
k__Archaea; p__Crenarchaeota; c__Thermoprotei; o__Sulfolobales; f__Sulfolobaceae; g__Metallosphaera	8.03E-07	1.93E-07	1.01E-06	0	0	0	0	0	0	0	1.67E-06	1.25E-07	0	1.14E-07	0	0	0	3.81E-08	1.24E-07	4.41E-07	0
k__Archaea; p__Crenarchaeota; c__Thermoprotei; o__Sulfolobales; f__Sulfolobaceae; g__Metallosphaera; s__Metallosphaera cuprina	0	0	0	0	0	0	7.31E-07	5.85E-07	1.40E-07	0	0	7.86E-07	0	0	0	1.99E-07	0	0	0	0	0
k__Archaea; p__Crenarchaeota; c__Thermoprotei; o__Sulfolobales; f__Sulfolobaceae; g__Metallosphaera; s__Metallosphaera hakonensis	4.03E-07	2.58E-06	7.68E-07	3.69E-07	0	0	0	3.03E-07	2.73E-07	1.08E-06	0	0	0	0	0	2.07E-07	0	0	0	0	0
k__Archaea; p__Crenarchaeota; c__Thermoprotei; o__Sulfolobales; f__Sulfolobaceae; g__Metallosphaera; s__Metallosphaera sedula	1.59E-06	4.33E-07	8.02E-07	8.27E-08	9.13E-08	0	0	0	0	0	0	0	0	0	0	0	0	0	0	0	0
k__Archaea; p__Crenarchaeota; c__Thermoprotei; o__Sulfolobales; f__Sulfolobaceae; g__Metallosphaera; s__Metallosphaera yellowstonensis	0	0	0	0	0	1.75E-07	0	0	0	0	0	0	0	4.11E-07	1.10E-07	0	0	0	3.04E-07	1.24E-06	1.60E-07
k__Archaea; p__Crenarchaeota; c__Thermoprotei; o__Sulfolobales; f__Sulfolobaceae; g__Saccharolobus; s__Saccharolobus solfataricus	7.82E-07	1.27E-06	1.64E-06	0	0	0	0	6.66E-08	0	0	0	0	8.19E-08	7.30E-08	0	0	0	0	0	0	0
k__Archaea; p__Crenarchaeota; c__Thermoprotei; o__Sulfolobales; f__Sulfolobaceae; g__Sulfodiicoccus; s__Sulfodiicoccus acidiphilus*	4.63E-07	4.69E-07	3.12E-07	5.88E-08	6.79E-08	7.66E-08	0	0	0	0	0	0	0	0	0	0	0	0	0	0	0
k__Archaea; p__Crenarchaeota; c__Thermoprotei; o__Sulfolobales; f__Sulfolobaceae; g__Sulfolobus	9.10E-07	1.53E-06	0	4.77E-08	1.11E-07	6.30E-08	0	4.90E-07	1.15E-07	0	0	1.56E-06	0	0	0	2.39E-06	0	0	0	0	0
k__Archaea; p__Crenarchaeota; c__Thermoprotei; o__Sulfolobales; f__Sulfolobaceae; g__Sulfolobus; s__Sulfolobus acidocaldarius	2.89E-06	1.29E-06	3.11E-06	1.30E-06	9.96E-08	5.58E-07	0	7.33E-08	6.80E-08	0	1.28E-07	0	9.78E-08	0	0	0	0	0	0	0	0
k__Archaea; p__Crenarchaeota; c__Thermoprotei; o__Sulfolobales; f__Sulfolobaceae; g__Sulfolobus; s__Sulfolobus islandicus	7.19E-07	5.22E-07	4.82E-07	3.93E-07	0	0	8.44E-08	0	0	0	6.03E-07	6.79E-07	9.35E-07	2.89E-07	3.85E-07	0	0	0	1.52E-07	3.30E-07	8.14E-08
k__Archaea; p__Crenarchaeota; c__Thermoprotei; o__Sulfolobales; f__Sulfolobaceae; g__Sulfuracidifex; s__Sulfuracidifex tepidarius	0	0	0	0	0	0	0	0	0	0	0	0	0	7.14E-07	0	1.04E-06	1.69E-06	0	2.32E-07	7.53E-07	0
k__Archaea; p__Crenarchaeota; c__Thermoprotei; o__Sulfolobales; f__Sulfolobaceae; g__Sulfurisphaera; s__Sulfurisphaera tokodaii	0	0	2.25E-06	0	0	0	0	0	0	4.02E-07	4.05E-07	0	0	0	0	9.28E-07	2.70E-06	7.42E-07	3.11E-07	2.49E-07	3.20E-07
k__Archaea; p__Crenarchaeota; c__Thermoprotei; o__Thermofilales; f__Thermofilaceae; g__Infirmifilum; s__Infirmifilum uzonense	4.09E-07	2.50E-06	1.75E-06	0	0	0	0	0	5.77E-08	0	0	0	0	1.48E-07	0	0	0	0	0	0	0
k__Archaea; p__Crenarchaeota; c__Thermoprotei; o__Thermofilales; f__Thermofilaceae; g__Thermofilum; s__Thermofilum adornatum	0	0	0	0	0	0	0	0	0	0	0	7.66E-07	1.28E-06	6.96E-07	2.90E-06	0	0	0	0	5.52E-07	0
k__Archaea; p__Crenarchaeota; c__Thermoprotei; o__Thermofilales; f__Thermofilaceae; g__Thermofilum; s__Thermofilum sp. ex4484_15	4.82E-07	1.46E-07	6.16E-07	1.47E-07	1.68E-07	0	0	0	0	0	0	0	0	0	0	0	0	0	0	0	0
k__Archaea; p__Crenarchaeota; c__Thermoprotei; o__Thermoproteales; f__Thermoproteaceae; g__Caldivirga	0	0	0	0	0	0	0	0	0	0	0	0	0	7.25E-07	0	0	0	0	0	3.25E-07	0
k__Archaea; p__Crenarchaeota; c__Thermoprotei; o__Thermoproteales; f__Thermoproteaceae; g__Caldivirga; s__Caldivirga maquilingensis	0	0	0	1.46E-08	1.05E-06	1.64E-07	0	0	0	6.58E-08	0	1.67E-08	2.95E-06	4.74E-06	3.19E-06	0	2.49E-08	2.02E-08	1.81E-06	3.30E-06	5.04E-06
k__Archaea; p__Crenarchaeota; c__Thermoprotei; o__Thermoproteales; f__Thermoproteaceae; g__Caldivirga; s__Caldivirga sp. MU80	0	0	0	0	0	0	0	0	0	1.23E-06	3.54E-07	1.35E-06	1.34E-07	2.41E-07	8.67E-07	2.02E-07	2.79E-06	8.18E-07	1.29E-06	2.13E-06	2.02E-06
k__Archaea; p__Crenarchaeota; c__Thermoprotei; o__Thermoproteales; f__Thermoproteaceae; g__Pyrobaculum	0	0	0	0	0	0	0	0	0	0	0	0	4.01E-07	4.61E-07	5.11E-07	0	0	0	3.14E-07	2.47E-06	5.41E-07
k__Archaea; p__Crenarchaeota; c__Thermoprotei; o__Thermoproteales; f__Thermoproteaceae; g__Pyrobaculum; s__Pyrobaculum aerophilum	0	5.60E-07	1.76E-06	1.11E-06	0	1.86E-06	0	0	0	0	0	0	0	0	0	0	0	0	0	0	0
k__Archaea; p__Crenarchaeota; c__Thermoprotei; o__Thermoproteales; f__Thermoproteaceae; g__Pyrobaculum; s__Pyrobaculum calidifontis	0	0	0	0	0	0	0	0	0	0	0	3.48E-07	3.51E-07	1.58E-07	1.27E-07	0	2.59E-07	2.15E-07	1.06E-06	8.59E-07	0
k__Archaea; p__Crenarchaeota; c__Thermoprotei; o__Thermoproteales; f__Thermoproteaceae; g__Pyrobaculum; s__Pyrobaculum oguniense	6.85E-07	1.56E-07	0	0	0	0	0	0	0	0	0	0	0	0	1.18E-07	0	0	0	0	0	0
k__Archaea; p__Crenarchaeota; c__Thermoprotei; o__Thermoproteales; f__Thermoproteaceae; g__Thermoproteus	8.93E-07	4.64E-08	0	0	0	0	0	0	0	0	0	0	0	0	0	0	0	0	0	0	0
k__Archaea; p__Crenarchaeota; c__Thermoprotei; o__Thermoproteales; f__Thermoproteaceae; g__Thermoproteus; s__Thermoproteus tenax	0	2.52E-07	0	2.02E-06	0	0	0	0	0	0	0	0	0	0	0	0	0	0	0	0	0
k__Archaea; p__Crenarchaeota; c__Thermoprotei; o__Thermoproteales; f__Thermoproteaceae; g__Thermoproteus; s__Thermoproteus uzoniensis	0	0	0	0	0	0	0	0	0	0	0	7.31E-06	0	0	0	0	0	0	0	0	0
k__Archaea; p__Crenarchaeota; c__Thermoprotei; o__Thermoproteales; f__Thermoproteaceae; g__Vulcanisaeta	8.92E-08	7.96E-07	8.46E-08	0	0	2.06E-07	0	0	0	0	0	0	0	0	0	0	0	0	0	0	0
k__Archaea; p__Euryarchaeota	1.17E-05	1.21E-05	1.51E-05	1.43E-05	6.51E-06	5.54E-06	1.03E-05	8.11E-06	4.33E-06	4.69E-06	7.52E-06	6.76E-06	8.39E-06	6.14E-06	1.02E-05	8.85E-06	4.70E-06	3.24E-06	5.55E-06	1.10E-05	7.87E-06
k__Archaea; p__Euryarchaeota; c__Archaeoglobi; o__Archaeoglobales	6.51E-07	8.32E-08	8.84E-08	0	9.61E-08	0	0	0	0	0	0	0	0	0	0	0	0	0	0	0	0
k__Archaea; p__Euryarchaeota; c__Archaeoglobi; o__Archaeoglobales; f__Archaeoglobaceae; g__Archaeoglobus; s__Archaeoglobus fulgidus	1.67E-06	0	0	6.90E-07	0	0	0	0	0	1.16E-06	1.81E-06	1.43E-06	0	4.02E-07	0	2.84E-06	1.09E-06	1.39E-06	1.04E-06	1.63E-06	4.61E-07
k__Archaea; p__Euryarchaeota; c__Archaeoglobi; o__Archaeoglobales; f__Archaeoglobaceae; g__Archaeoglobus; s__Archaeoglobus profundus	0	4.33E-07	1.15E-07	2.94E-06	0	3.86E-07	0	0	0	0	0	2.39E-07	5.87E-07	1.53E-06	6.20E-07	0	0	0	3.53E-08	0	2.29E-07
k__Archaea; p__Euryarchaeota; c__Archaeoglobi; o__Archaeoglobales; f__Archaeoglobaceae; g__Archaeoglobus; s__Archaeoglobus sp.	0	0	0	2.60E-07	1.15E-06	1.38E-07	0	0	0	7.74E-07	1.17E-06	2.92E-07	0	0	2.12E-07	8.91E-07	3.03E-06	1.43E-06	5.96E-07	4.79E-07	0
k__Archaea; p__Euryarchaeota; c__Archaeoglobi; o__Archaeoglobales; f__Archaeoglobaceae; g__Archaeoglobus; s__Archaeoglobus sulfaticallidus	8.72E-07	2.53E-06	1.37E-06	5.11E-07	0	8.47E-07	1.82E-07	5.88E-08	5.47E-08	8.80E-07	4.33E-07	6.68E-07	0	4.33E-07	4.87E-07	5.17E-07	5.35E-07	1.30E-06	1.14E-07	3.32E-07	5.50E-07
k__Archaea; p__Euryarchaeota; c__Archaeoglobi; o__Archaeoglobales; f__Archaeoglobaceae; g__Archaeoglobus; s__Archaeoglobus veneficus	5.15E-07	1.86E-06	0	0	0	5.72E-07	0	0	0	9.21E-07	2.71E-06	7.16E-07	2.09E-06	0	0	0	3.03E-06	0	3.98E-06	0	0
k__Archaea; p__Euryarchaeota; c__Archaeoglobi; o__Archaeoglobales; f__Archaeoglobaceae; g__Ferroglobus; s__Ferroglobus placidus	0	0	0	0	0	0	0	0	0	5.07E-06	1.40E-06	0	0	0	0	8.11E-07	0	0	0	0	0
k__Archaea; p__Euryarchaeota; c__Archaeoglobi; o__Archaeoglobales; f__Archaeoglobaceae; g__Geoglobus; s__Geoglobus acetivorans	0	0	0	0	0	0	0	0	0	1.50E-06	3.03E-07	1.31E-07	1.35E-07	2.98E-08	2.30E-07	1.97E-07	9.76E-08	3.18E-07	7.13E-07	2.98E-07	1.75E-07
k__Archaea; p__Euryarchaeota; c__Archaeoglobi; o__Archaeoglobales; f__Archaeoglobaceae; g__Geoglobus; s__Geoglobus ahangari	0	0	0	0	0	0	7.44E-07	0	0	1.20E-07	1.20E-07	9.03E-08	2.76E-07	0	6.52E-08	1.37E-07	1.35E-07	1.11E-07	0	5.22E-07	0
k__Archaea; p__Euryarchaeota; c__Archaeoglobi; o__Archaeoglobales; f__NA; g__NA; s__Archaeoglobales archaeon	9.08E-06	1.13E-05	1.07E-05	4.72E-06	5.30E-06	3.85E-06	4.24E-06	1.06E-05	5.39E-06	1.51E-05	5.72E-06	1.14E-05	7.59E-06	2.25E-05	9.57E-06	2.68E-06	5.56E-06	4.76E-06	7.26E-06	1.25E-05	1.24E-05
k__Archaea; p__Euryarchaeota; c__Candidatus Methanofastidiosa; o__NA; f__NA; g__Candidatus Methanofastidiosum*; s__Candidatus Methanofastidiosum methylthiophilus*	7.09E-06	5.49E-06	6.24E-06	6.95E-06	3.63E-06	3.17E-06	8.86E-06	6.70E-06	4.63E-06	3.54E-06	3.32E-06	2.10E-06	1.28E-05	4.26E-06	7.50E-06	6.18E-06	5.28E-06	3.88E-06	5.03E-06	6.14E-06	7.02E-06
k__Archaea; p__Euryarchaeota; c__Candidatus Methanoliparia; o__Candidatus Methanoliparales; f__Candidatus Methanoliparaceae; g__Candidatus Methanoliparum; s__Candidatus Methanoliparum thermophilum	0	0	0	0	0	0	0	0	0	0	0	0	0	0	0	0	0	0	7.72E-07	1.05E-07	1.36E-07
k__Archaea; p__Euryarchaeota; c__Candidatus Methanoliparia; o__Candidatus Methanoliparales; f__Candidatus Methanollivieraceae; g__Candidatus Methanolliviera; s__Candidatus Methanolliviera hydrocarbonicum*	0	0	0	0	0	0	0	0	0	8.94E-07	0	0	1.40E-06	1.22E-06	5.07E-07	0	1.01E-06	0	0	0	0
k__Archaea; p__Euryarchaeota; c__Hadesarchaea; o__NA; f__NA; g__Candidatus Hadarchaeum; s__Candidatus Hadarchaeum yellowstonense*	9.39E-07	1.97E-06	3.57E-07	1.34E-06	7.71E-07	1.58E-06	3.57E-07	0	2.31E-06	6.03E-07	2.38E-06	2.55E-07	4.64E-05	2.26E-07	4.70E-06	1.52E-07	1.33E-06	1.74E-06	6.49E-06	3.17E-06	5.07E-06
k__Archaea; p__Euryarchaeota; c__Hadesarchaea; o__NA; f__NA; g__NA; s__Hadesarchaea archaeon	5.91E-07	4.56E-07	7.07E-07	5.40E-07	0	1.88E-06	0	0	0	0	1.96E-07	0	1.28E-07	1.03E-06	1.56E-06	0	0	0	0	0	0
k__Archaea; p__Euryarchaeota; c__Hadesarchaea; o__NA; f__NA; g__NA; s__Hadesarchaea archaeon CG08_land_8_20_14_0_20_51_8	0	0	0	0	0	0	0	0	0	0	1.40E-07	0	0	0	0	1.58E-06	0	0	0	0	0
k__Archaea; p__Euryarchaeota; c__Hadesarchaea; o__NA; f__NA; g__NA; s__Hadesarchaea archaeon DG-33	2.06E-06	1.09E-06	4.60E-07	8.08E-07	7.73E-07	1.06E-06	5.23E-08	1.29E-06	1.25E-07	4.14E-06	5.80E-07	1.35E-06	4.56E-08	2.09E-06	1.38E-06	0	5.36E-07	3.03E-07	2.82E-06	2.39E-06	3.67E-07
k__Archaea; p__Euryarchaeota; c__Hadesarchaea; o__NA; f__NA; g__NA; s__Hadesarchaea archaeon YNP_N21	3.29E-06	1.37E-06	4.78E-07	1.86E-06	6.03E-07	4.46E-06	1.19E-06	1.86E-06	1.07E-06	7.41E-07	2.31E-06	4.30E-07	7.72E-07	8.63E-07	3.57E-07	5.67E-07	5.52E-07	1.14E-06	0	3.05E-07	1.97E-07
k__Archaea; p__Euryarchaeota; c__Halobacteria	5.08E-06	8.82E-06	7.33E-06	1.01E-05	5.10E-06	4.97E-06	1.64E-05	8.40E-07	2.35E-06	1.19E-05	7.31E-06	8.51E-06	1.06E-05	1.89E-05	1.37E-05	7.40E-06	6.58E-06	4.97E-06	1.05E-05	9.20E-06	1.53E-05
k__Archaea; p__Euryarchaeota; c__Halobacteria; o__Halobacteriales	3.78E-06	6.91E-06	5.24E-06	5.02E-06	2.04E-06	2.67E-06	2.47E-07	9.70E-07	8.44E-07	6.67E-06	9.80E-06	5.42E-06	7.44E-06	6.04E-06	6.73E-06	9.07E-06	1.25E-05	5.38E-06	5.49E-06	6.08E-06	5.93E-06
k__Archaea; p__Euryarchaeota; c__Halobacteria; o__Halobacteriales; f__Haloarculaceae	1.63E-07	2.97E-07	7.74E-07	4.47E-07	0	0	3.84E-07	4.15E-07	1.54E-07	0	0	0	1.50E-06	7.94E-07	8.31E-07	0	0	0	3.91E-07	0	0
k__Archaea; p__Euryarchaeota; c__Halobacteria; o__Halobacteriales; f__Haloarculaceae; g__Halapricum; s__Halapricum salinum	3.76E-07	5.55E-08	6.51E-07	5.57E-08	0	0	0	0	0	1.04E-06	2.57E-07	3.13E-06	0	0	0	1.49E-06	3.95E-07	4.67E-07	1.29E-06	2.15E-06	4.23E-07
k__Archaea; p__Euryarchaeota; c__Halobacteria; o__Halobacteriales; f__Haloarculaceae; g__Haloarcula	3.16E-06	2.04E-06	1.25E-06	8.11E-07	9.30E-07	0	0	1.19E-06	7.46E-07	1.00E-07	0	7.27E-08	0	3.03E-07	1.20E-07	2.29E-07	3.38E-07	1.30E-06	0	6.88E-08	0
k__Archaea; p__Euryarchaeota; c__Halobacteria; o__Halobacteriales; f__Haloarculaceae; g__Haloarcula; s__Haloarcula californiae	0	0	0	0	0	0	0	0	0	1.63E-07	6.55E-07	6.17E-07	0	5.62E-08	0	1.86E-07	1.84E-07	3.77E-07	0	8.67E-07	0
k__Archaea; p__Euryarchaeota; c__Halobacteria; o__Halobacteriales; f__Haloarculaceae; g__Haloarcula; s__Haloarcula japonica	5.97E-07	5.40E-07	1.22E-06	2.03E-07	1.56E-07	1.80E-07	0	1.15E-07	0	1.00E-07	2.01E-07	0	1.01E-07	1.27E-06	0	0	0	0	0	0	0
k__Archaea; p__Euryarchaeota; c__Halobacteria; o__Halobacteriales; f__Haloarculaceae; g__Haloarcula; s__Haloarcula rubripromontorii	4.31E-07	0	0	3.94E-06	1.15E-06	9.70E-07	0	0	0	0	8.29E-07	0	0	2.82E-07	0	0	0	0	0	5.10E-07	0
k__Archaea; p__Euryarchaeota; c__Halobacteria; o__Halobacteriales; f__Haloarculaceae; g__Haloarcula; s__Haloarcula sinaiiensis	0	4.44E-07	3.93E-07	0	0	0	0	0	0	0	0	0	0	0	0	0	0	0	0	0	0
k__Archaea; p__Euryarchaeota; c__Halobacteria; o__Halobacteriales; f__Haloarculaceae; g__Haloarcula; s__Haloarcula sp. Atlit-120R	6.23E-07	5.59E-07	2.96E-07	0	0	0	1.81E-07	4.71E-07	1.09E-07	0	0	0	0	0	2.22E-07	0	0	0	0	0	0
k__Archaea; p__Euryarchaeota; c__Halobacteria; o__Halobacteriales; f__Haloarculaceae; g__Haloarcula; s__Haloarcula sp. Atlit-47R	0	0	0	0	0	0	0	0	0	0	6.54E-07	0	0	1.81E-06	3.60E-07	0	0	0	0	0	0
k__Archaea; p__Euryarchaeota; c__Halobacteria; o__Halobacteriales; f__Haloarculaceae; g__Haloarcula; s__Haloarcula sp. Atlit-7R	0	0	0	0	0	0	0	0	0	0	0	4.13E-07	5.10E-07	0	1.94E-06	0	0	0	0	4.75E-08	1.84E-07
k__Archaea; p__Euryarchaeota; c__Halobacteria; o__Halobacteriales; f__Haloarculaceae; g__Haloarcula; s__Haloarcula vallismortis	2.45E-07	5.53E-07	9.37E-07	1.64E-06	0	0	0	0	0	0	0	0	0	0	0	0	0	0	0	0	0
k__Archaea; p__Euryarchaeota; c__Halobacteria; o__Halobacteriales; f__Haloarculaceae; g__Halomicrobium	3.86E-06	3.59E-06	4.76E-06	9.26E-07	1.08E-06	3.41E-07	0	0	0	1.31E-06	8.25E-07	8.38E-07	0	0	0	1.12E-06	2.70E-06	2.25E-06	1.10E-07	1.02E-06	0
k__Archaea; p__Euryarchaeota; c__Halobacteria; o__Halobacteriales; f__Haloarculaceae; g__Halomicrobium; s__Halomicrobium katesii	0	0	0	0	0	0	0	0	2.21E-08	9.34E-07	1.69E-06	9.99E-07	1.61E-07	7.38E-07	8.10E-07	2.65E-06	4.87E-07	4.60E-07	3.34E-07	1.41E-06	2.01E-07
k__Archaea; p__Euryarchaeota; c__Halobacteria; o__Halobacteriales; f__Haloarculaceae; g__Halomicrobium; s__Halomicrobium zhouii	0	1.76E-06	0	0	0	1.24E-06	0	0	0	2.44E-06	2.19E-06	1.48E-06	2.12E-07	1.53E-06	2.06E-07	1.27E-06	2.25E-06	3.67E-06	2.49E-07	2.38E-07	3.85E-08
k__Archaea; p__Euryarchaeota; c__Halobacteria; o__Halobacteriales; f__Haloarculaceae; g__Halorhabdus	0	0	0	0	0	0	0	0	0	6.43E-07	1.96E-06	9.83E-07	9.74E-07	1.36E-06	2.16E-06	0	0	1.79E-06	5.10E-07	8.08E-07	1.03E-06
k__Archaea; p__Euryarchaeota; c__Halobacteria; o__Halobacteriales; f__Haloarculaceae; g__Halorhabdus; s__Halorhabdus tiamatea	6.49E-07	1.62E-06	2.08E-06	0	1.01E-06	1.13E-06	3.02E-07	3.93E-07	1.41E-07	7.92E-07	2.56E-06	1.37E-06	5.78E-07	3.51E-07	2.33E-07	6.05E-07	8.79E-07	3.15E-07	1.85E-06	1.24E-06	4.83E-07
k__Archaea; p__Euryarchaeota; c__Halobacteria; o__Halobacteriales; f__Haloarculaceae; g__Halorhabdus; s__Halorhabdus utahensis	2.45E-07	8.93E-07	5.42E-07	3.08E-07	5.90E-07	2.63E-07	0	8.94E-07	0	3.20E-07	1.61E-06	7.95E-07	6.84E-08	2.02E-08	0	6.98E-07	4.62E-07	3.49E-07	1.31E-07	1.55E-06	0
k__Archaea; p__Euryarchaeota; c__Halobacteria; o__Halobacteriales; f__Haloarculaceae; g__Halorientalis; s__Halorientalis persicus	1.72E-06	0	4.18E-07	0	1.81E-06	0	4.52E-07	4.05E-07	4.25E-07	3.53E-07	1.77E-07	2.00E-07	6.83E-08	1.38E-06	9.61E-07	2.02E-07	9.94E-08	2.45E-07	3.32E-07	6.06E-07	1.14E-06
k__Archaea; p__Euryarchaeota; c__Halobacteria; o__Halobacteriales; f__Haloarculaceae; g__Halorientalis; s__Halorientalis regularis	6.20E-07	5.86E-07	1.49E-06	0	3.83E-07	0	0	4.71E-07	2.14E-07	2.31E-07	4.02E-07	2.86E-07	4.81E-07	1.04E-06	1.40E-06	3.49E-07	3.44E-07	7.98E-07	4.02E-07	1.08E-06	1.15E-06
k__Archaea; p__Euryarchaeota; c__Halobacteria; o__Halobacteriales; f__Haloarculaceae; g__Halorientalis; s__Halorientalis sp. F13-25	0	2.21E-07	4.12E-07	5.53E-08	6.39E-08	3.61E-07	7.17E-07	1.96E-06	4.96E-07	6.92E-07	1.39E-07	2.09E-07	0	6.73E-07	1.96E-07	1.58E-07	0	3.84E-07	5.23E-07	6.88E-07	6.67E-07
k__Archaea; p__Euryarchaeota; c__Halobacteria; o__Halobacteriales; f__Haloarculaceae; g__Halorientalis; s__Halorientalis sp. IM1011	0	0	0	0	0	0	0	0	0	1.97E-06	2.82E-07	2.36E-07	3.91E-06	3.82E-06	1.12E-06	0	0	4.69E-07	2.24E-07	8.86E-07	4.86E-07
k__Archaea; p__Euryarchaeota; c__Halobacteria; o__Halobacteriales; f__Haloarculaceae; g__Halosimplex; s__Halosimplex carlsbadense	7.07E-07	7.84E-07	3.69E-07	2.35E-06	1.27E-06	1.65E-06	0	7.75E-08	1.84E-06	2.02E-07	1.36E-07	2.43E-07	1.05E-07	4.39E-07	1.68E-06	0	0	0	2.51E-07	6.96E-08	4.06E-07
k__Archaea; p__Euryarchaeota; c__Halobacteria; o__Halobacteriales; f__Haloarculaceae; g__Halosimplex; s__Halosimplex salinum	3.35E-06	1.83E-06	2.71E-06	2.60E-06	2.59E-07	7.71E-07	0	0	4.05E-06	9.92E-07	5.60E-07	3.18E-06	1.69E-07	1.47E-06	5.37E-07	1.10E-06	1.54E-06	2.25E-06	1.05E-06	2.80E-06	5.30E-07
k__Archaea; p__Euryarchaeota; c__Halobacteria; o__Halobacteriales; f__Haloarculaceae; g__Natronomonas; s__Natronomonas moolapensis	8.59E-07	1.69E-06	2.19E-06	0	0	0	0	0	0	0	0	0	0	0	0	0	0	0	0	0	0
k__Archaea; p__Euryarchaeota; c__Halobacteria; o__Halobacteriales; f__Haloarculaceae; g__Natronomonas; s__Natronomonas pharaonis	0	0	0	0	0	0	0	0	0	0	0	0	0	0	0	0	0	6.74E-07	0	2.26E-07	0
k__Archaea; p__Euryarchaeota; c__Halobacteria; o__Halobacteriales; f__Halobacteriaceae; g__Haladaptatus	8.50E-07	2.84E-06	7.39E-07	0	0	0	0	0	1.44E-06	0	3.97E-07	2.17E-06	1.37E-06	3.51E-07	6.73E-07	2.05E-06	2.39E-06	1.31E-06	2.12E-06	1.60E-06	1.18E-06
k__Archaea; p__Euryarchaeota; c__Halobacteria; o__Halobacteriales; f__Halobacteriaceae; g__Haladaptatus; s__Haladaptatus cibarius	0	0	0	0	0	0	4.38E-07	0	0	7.80E-07	2.54E-06	1.87E-06	4.23E-07	3.76E-07	8.49E-08	7.13E-07	1.73E-06	7.79E-07	1.74E-06	5.78E-06	1.77E-06
k__Archaea; p__Euryarchaeota; c__Halobacteria; o__Halobacteriales; f__Halobacteriaceae; g__Haladaptatus; s__Haladaptatus litoreus	1.16E-05	1.20E-05	7.92E-06	4.38E-06	1.21E-07	1.30E-06	8.90E-07	8.85E-08	4.35E-07	2.02E-06	7.60E-07	8.96E-07	1.18E-06	1.88E-06	2.14E-06	1.97E-07	1.93E-06	1.11E-06	2.13E-06	8.43E-07	3.39E-07
k__Archaea; p__Euryarchaeota; c__Halobacteria; o__Halobacteriales; f__Halobacteriaceae; g__Haladaptatus; s__Haladaptatus paucihalophilus	6.72E-06	8.18E-06	5.36E-06	1.14E-06	7.38E-07	3.63E-07	1.38E-07	1.47E-07	2.76E-07	0	9.33E-08	7.52E-07	1.10E-06	2.79E-07	2.18E-07	0	5.82E-08	0	6.51E-07	3.54E-06	2.85E-07
k__Archaea; p__Euryarchaeota; c__Halobacteria; o__Halobacteriales; f__Halobacteriaceae; g__Haladaptatus; s__Haladaptatus sp. R4	3.89E-06	6.77E-06	0	1.32E-06	2.41E-06	1.56E-06	2.46E-06	4.61E-06	4.38E-07	1.90E-06	4.30E-06	1.03E-06	2.01E-06	1.12E-06	3.07E-06	4.05E-06	2.75E-06	2.96E-06	8.72E-07	8.35E-07	6.20E-07
k__Archaea; p__Euryarchaeota; c__Halobacteria; o__Halobacteriales; f__Halobacteriaceae; g__Haladaptatus; s__Haladaptatus sp. W1	3.54E-06	6.53E-06	3.37E-06	8.69E-07	2.15E-07	1.76E-06	3.45E-07	1.21E-06	2.50E-07	0	1.84E-07	2.13E-06	2.79E-07	1.25E-07	0	3.53E-06	4.08E-07	0	1.25E-06	3.74E-07	2.92E-07
k__Archaea; p__Euryarchaeota; c__Halobacteria; o__Halobacteriales; f__Halobacteriaceae; g__Halalkalicoccus; s__Halalkalicoccus jeotgali	3.44E-07	9.20E-07	1.36E-07	0	2.47E-07	1.07E-06	6.97E-08	8.15E-07	3.35E-07	0	2.21E-07	5.31E-08	1.61E-07	3.60E-07	1.71E-07	0	1.58E-07	0	5.98E-07	1.32E-07	5.69E-08
k__Archaea; p__Euryarchaeota; c__Halobacteria; o__Halobacteriales; f__Halobacteriaceae; g__Halalkalicoccus; s__Halalkalicoccus paucihalophilus	4.38E-06	4.12E-06	2.25E-06	3.18E-06	6.41E-07	9.27E-07	1.23E-07	2.24E-07	5.67E-08	2.76E-07	2.58E-07	8.03E-08	3.35E-07	1.85E-07	4.62E-07	2.40E-07	8.30E-07	0	1.13E-08	3.44E-07	1.04E-06
k__Archaea; p__Euryarchaeota; c__Halobacteria; o__Halobacteriales; f__Halobacteriaceae; g__Halalkalicoccus; s__Halalkalicoccus subterraneus	0	3.51E-06	2.49E-06	6.65E-07	2.06E-06	7.32E-07	0	0	0	3.11E-06	5.37E-07	2.42E-07	1.23E-06	7.35E-08	1.75E-07	1.35E-06	2.41E-07	9.89E-08	1.63E-07	7.34E-07	8.63E-08
k__Archaea; p__Euryarchaeota; c__Halobacteria; o__Halobacteriales; f__Halobacteriaceae; g__Halanaeroarchaeum; s__Halanaeroarchaeum sulfurireducens*	2.85E-06	2.44E-06	2.86E-06	0	0	0	1.91E-07	0	0	9.63E-07	2.39E-06	2.45E-06	6.63E-08	4.27E-07	5.59E-07	1.22E-06	1.81E-06	2.02E-06	1.61E-06	1.75E-06	3.45E-07
k__Archaea; p__Euryarchaeota; c__Halobacteria; o__Halobacteriales; f__Halobacteriaceae; g__Halarchaeum; s__Halarchaeum acidiphilum	0	6.38E-07	1.23E-06	1.55E-06	1.90E-07	0	0	0	0	4.07E-07	8.17E-07	4.32E-07	8.88E-07	1.76E-06	2.28E-06	2.79E-07	9.22E-08	1.99E-07	1.97E-06	1.94E-06	1.10E-06
k__Archaea; p__Euryarchaeota; c__Halobacteria; o__Halobacteriales; f__Halobacteriaceae; g__Halarchaeum; s__Halarchaeum sp. CBA1220*	0	0	0	0	1.10E-06	0	0	0	0	0	0	0	0	0	0	0	0	0	0	0	0
k__Archaea; p__Euryarchaeota; c__Halobacteria; o__Halobacteriales; f__Halobacteriaceae; g__Haloarchaeobius; s__Haloarchaeobius iranensis	1.27E-06	1.59E-06	1.71E-06	0	2.21E-07	0	0	0	0	2.34E-07	7.84E-07	3.95E-07	3.26E-07	1.26E-06	6.08E-07	1.48E-07	3.49E-06	5.51E-07	4.69E-07	1.06E-06	1.17E-06
k__Archaea; p__Euryarchaeota; c__Halobacteria; o__Halobacteriales; f__Halobacteriaceae; g__Halobacterium	2.38E-07	4.21E-07	8.43E-07	4.76E-07	1.83E-07	6.21E-07	0	0	0	9.50E-07	3.05E-07	5.51E-07	6.08E-08	1.08E-07	0	8.03E-07	2.40E-07	3.32E-07	0	0	1.72E-07
k__Archaea; p__Euryarchaeota; c__Halobacteria; o__Halobacteriales; f__Halobacteriaceae; g__Halobacterium; s__Halobacterium hubeiense	0	0	0	0	0	0	2.46E-06	0	0	0	0	2.41E-07	2.93E-07	1.31E-06	4.21E-07	0	0	0	0	1.19E-07	0
k__Archaea; p__Euryarchaeota; c__Halobacteria; o__Halobacteriales; f__Halobacteriaceae; g__Halobacterium; s__Halobacterium jilantaiense	3.75E-07	7.55E-07	4.46E-07	0	0	0	0	0	0	2.87E-06	2.79E-06	0	1.43E-06	0	2.63E-06	1.59E-06	3.58E-06	4.71E-06	2.31E-06	7.62E-07	1.04E-06
k__Archaea; p__Euryarchaeota; c__Halobacteria; o__Halobacteriales; f__Halobacteriaceae; g__Halobacterium; s__Halobacterium salinarum	0	0	0	0	1.01E-06	0	6.87E-07	0	3.68E-07	0	0	0	0	0	0	0	0	0	0	0	0
k__Archaea; p__Euryarchaeota; c__Halobacteria; o__Halobacteriales; f__Halobacteriaceae; g__Halobacterium; s__Halobacterium sp. CBA1132	0	0	0	0	0	0	0	0	0	3.29E-07	4.61E-07	3.94E-07	0	0	0	1.96E-07	9.82E-07	1.05E-06	0	0	0
k__Archaea; p__Euryarchaeota; c__Halobacteria; o__Halobacteriales; f__Halobacteriaceae; g__Halobacterium; s__Halobacterium sp. DL1	0	0	0	0	0	1.49E-06	0	0	0	0	0	0	0	0	0	0	0	0	0	0	0
k__Archaea; p__Euryarchaeota; c__Halobacteria; o__Halobacteriales; f__Halobacteriaceae; g__Halodesulfurarchaeum; s__Halodesulfurarchaeum formicicum*	0	0	0	0	0	0	0	0	0	0	0	0	3.59E-07	8.95E-07	2.97E-06	0	0	0	2.10E-07	5.22E-07	9.01E-07
k__Archaea; p__Euryarchaeota; c__Halobacteria; o__Halobacteriales; f__Halobacteriaceae; g__Halomarina; s__Halomarina oriensis	3.77E-06	3.14E-06	4.00E-06	1.08E-06	1.00E-06	2.18E-06	0	0	0	2.62E-06	0	0	0	0	9.60E-07	1.69E-06	2.85E-06	7.93E-07	2.72E-06	2.16E-06	6.84E-07
k__Archaea; p__Euryarchaeota; c__Halobacteria; o__Halobacteriales; f__Halobacteriaceae; g__Halorussus	5.19E-07	3.15E-07	9.97E-07	2.80E-07	3.17E-07	0	7.92E-08	1.39E-06	7.63E-07	5.54E-07	1.22E-06	0	3.17E-06	4.90E-07	1.56E-06	2.30E-06	8.16E-07	2.23E-06	9.04E-07	1.84E-06	1.06E-06
k__Archaea; p__Euryarchaeota; c__Halobacteria; o__Halobacteriales; f__Halobacteriaceae; g__Halorussus; s__Halorussus litoreus	0	0	0	8.20E-08	0	1.06E-07	1.01E-06	6.95E-08	0	0	0	0	0	9.63E-07	1.73E-07	0	0	0	0	0	0
k__Archaea; p__Euryarchaeota; c__Halobacteria; o__Halobacteriales; f__Halobacteriaceae; g__Halorussus; s__Halorussus rarus	0	0	0	0	0	0	0	0	0	0	4.81E-07	5.39E-07	1.08E-06	0	0	0	1.07E-06	0	1.09E-06	1.33E-06	5.39E-07
k__Archaea; p__Euryarchaeota; c__Halobacteria; o__Halobacteriales; f__Halobacteriaceae; g__Halorussus; s__Halorussus sp. RC-68	2.26E-06	1.15E-07	2.04E-07	1.42E-06	0	6.18E-07	0	0	0	0	1.69E-07	0	0	2.15E-07	0	0	3.50E-07	2.90E-07	1.20E-06	9.69E-07	2.50E-07
k__Archaea; p__Euryarchaeota; c__Halobacteria; o__Halobacteriales; f__Halobacteriaceae; g__Halostella	3.41E-06	3.81E-06	5.26E-06	6.83E-08	0	0	0	0	0	0	5.58E-07	6.25E-07	0	0	0	8.91E-07	1.88E-06	7.69E-07	1.53E-06	1.83E-07	4.14E-08
k__Archaea; p__Euryarchaeota; c__Halobacteria; o__Halobacteriales; f__Halobacteriaceae; g__Halostella; s__Halostella salina	2.77E-07	3.90E-06	3.67E-06	3.77E-07	1.44E-07	0	0	0	0	0	0	1.59E-06	0	0	0	0	3.08E-06	0	0	0	0
k__Archaea; p__Euryarchaeota; c__Halobacteria; o__Halobacteriales; f__Halobacteriaceae; g__Halostella; s__Halostella sp. LT12	1.94E-07	6.44E-07	5.81E-07	0	0	0	0	0	0	0	0	0	0	0	0	0	0	0	0	0	0
k__Archaea; p__Euryarchaeota; c__Halobacteria; o__Halobacteriales; f__Halobacteriaceae; g__Halovenus; s__Halovenus aranensis	0	0	0	0	0	0	0	0	0	0	0	0	0	1.98E-06	0	1.10E-06	1.04E-06	2.59E-06	1.47E-06	5.93E-07	7.43E-07
k__Archaea; p__Euryarchaeota; c__Halobacteria; o__Halobacteriales; f__Halobacteriaceae; g__NA; s__uncultured haloarchaeon	0	0	0	0	0	0	1.23E-07	0	5.92E-07	0	0	0	0	6.35E-08	0	0	0	0	0	0	0
k__Archaea; p__Euryarchaeota; c__Halobacteria; o__Halobacteriales; f__Halobacteriaceae; g__Natronoarchaeum; s__Natronoarchaeum philippinense	1.57E-06	3.70E-06	4.22E-06	1.35E-06	0	2.52E-06	0	0	0	1.96E-06	2.47E-07	1.39E-07	2.18E-06	1.39E-06	2.21E-06	1.41E-07	1.98E-06	7.35E-07	2.08E-06	9.04E-07	1.20E-06
k__Archaea; p__Euryarchaeota; c__Halobacteria; o__Halobacteriales; f__Halococcaceae; g__Halococcus*	3.65E-07	9.82E-07	7.12E-07	6.75E-07	1.28E-07	4.09E-07	1.10E-07	1.88E-07	2.51E-07	0	8.24E-08	0	6.36E-08	5.66E-08	4.47E-08	0	0	0	0	0	1.33E-07
k__Archaea; p__Euryarchaeota; c__Halobacteria; o__Halobacteriales; f__Halococcaceae; g__Halococcus; s__Halococcus agarilyticus	2.12E-07	1.28E-06	1.17E-06	0	0	0	0	0	0	0	0	0	0	0	0	0	0	0	0	0	0
k__Archaea; p__Euryarchaeota; c__Halobacteria; o__Halobacteriales; f__Halococcaceae; g__Halococcus; s__Halococcus hamelinensis	1.09E-06	6.60E-07	1.22E-06	1.15E-06	0	6.01E-07	0	0	0	0	0	1.39E-07	1.82E-06	2.72E-07	3.60E-07	0	0	0	0	0	0
k__Archaea; p__Euryarchaeota; c__Halobacteria; o__Halobacteriales; f__Halococcaceae; g__Halococcus; s__Halococcus saccharolyticus	0	0	0	2.47E-06	5.11E-07	0	5.55E-07	0	0	0	0	0	0	0	0	0	0	0	0	0	0
k__Archaea; p__Euryarchaeota; c__Halobacteria; o__Halobacteriales; f__Halococcaceae; g__Halococcus; s__Halococcus salifodinae	1.51E-06	1.12E-06	2.95E-06	8.58E-07	0	0	0	0	0	6.17E-07	5.88E-07	5.15E-07	1.44E-06	7.10E-07	1.39E-06	3.25E-07	0	5.25E-07	6.79E-07	1.39E-06	1.06E-06
k__Archaea; p__Euryarchaeota; c__Halobacteria; o__Halobacteriales; f__Halococcaceae; g__Halococcus; s__Halococcus sediminicola	2.49E-06	2.40E-06	1.77E-06	5.68E-07	0	0	3.26E-07	3.39E-07	7.08E-07	1.83E-06	1.78E-06	0	3.45E-06	8.69E-07	2.57E-06	1.37E-06	1.32E-06	2.17E-06	1.91E-06	5.08E-06	5.46E-07
k__Archaea; p__Euryarchaeota; c__Halobacteria; o__Halobacteriales; f__Halococcaceae; g__Halococcus; s__Halococcus sp. IIIV-5B	7.72E-06	5.43E-06	2.82E-06	0	0	0	0	0	0	6.71E-06	1.26E-06	9.26E-08	0	0	0	0	9.77E-07	0	0	0	0
k__Archaea; p__Euryarchaeota; c__Halobacteria; o__Halobacteriales; f__Halococcaceae; g__Halococcus; s__Halococcus thailandensis	1.89E-06	6.99E-07	2.95E-07	9.61E-07	1.77E-06	1.09E-06	0	2.49E-08	0	8.70E-08	4.37E-08	3.30E-08	5.10E-07	1.05E-06	1.39E-07	0	1.48E-07	0	0	0	0
k__Archaea; p__Euryarchaeota; c__Halobacteria; o__Halobacteriales; f__NA; g__NA; s__Halobacteriales archaeon QH_10_65_19	8.89E-07	0	0	0	1.32E-07	0	0	0	0	0	0	0	0	0	0	0	0	0	0	0	0
k__Archaea; p__Euryarchaeota; c__Halobacteria; o__Halobacteriales; f__NA; g__NA; s__Halobacteriales archaeon QH_10_67_13	5.87E-07	4.23E-07	3.36E-07	0	0	0	0	0	0	4.76E-07	9.67E-07	1.01E-06	0	0	0	5.45E-07	7.87E-07	2.03E-06	2.40E-07	2.49E-07	1.27E-07
k__Archaea; p__Euryarchaeota; c__Halobacteria; o__Halobacteriales; f__NA; g__NA; s__Halobacteriales archaeon QH_1_68_42	0	0	0	6.96E-07	1.14E-07	0	0	0	0	2.50E-06	8.63E-07	1.29E-06	0	0	0	1.00E-06	0	0	0	5.35E-07	6.77E-07
k__Archaea; p__Euryarchaeota; c__Halobacteria; o__Halobacteriales; f__NA; g__NA; s__Halobacteriales archaeon QH_2_65_14	3.71E-06	3.34E-06	2.20E-06	2.63E-07	0	0	0	0	0	0	0	0	0	0	0	0	0	0	0	0	0
k__Archaea; p__Euryarchaeota; c__Halobacteria; o__Halobacteriales; f__NA; g__NA; s__Halobacteriales archaeon QH_3_68_24	0	0	0	0	0	1.69E-06	0	0	3.35E-07	8.70E-06	3.35E-06	5.59E-06	4.68E-07	2.41E-06	9.77E-07	9.12E-06	5.63E-06	5.24E-06	1.18E-05	7.60E-06	4.93E-06
k__Archaea; p__Euryarchaeota; c__Halobacteria; o__Halobacteriales; f__NA; g__NA; s__Halobacteriales archaeon QH_6_64_20	1.46E-06	4.48E-07	0	0	0	0	0	0	0	4.86E-07	0	0	1.20E-06	1.66E-07	2.20E-06	1.00E-06	3.76E-06	3.92E-06	6.00E-06	1.52E-06	2.13E-06
k__Archaea; p__Euryarchaeota; c__Halobacteria; o__Halobacteriales; f__NA; g__NA; s__Halobacteriales archaeon QH_7_66_36	0	0	0	0	0	0	6.97E-08	0	0	0	1.57E-07	2.60E-06	0	2.15E-07	4.82E-07	1.80E-07	0	8.14E-07	0	1.62E-06	2.51E-07
k__Archaea; p__Euryarchaeota; c__Halobacteria; o__Halobacteriales; f__NA; g__NA; s__Halobacteriales archaeon QH_7_66_37	0	0	0	7.26E-07	3.21E-07	0	0	0	0	4.76E-07	8.73E-07	9.10E-08	0	0	0	6.61E-07	7.44E-07	1.62E-06	1.85E-06	0	0
k__Archaea; p__Euryarchaeota; c__Halobacteria; o__Halobacteriales; f__NA; g__NA; s__Halobacteriales archaeon QH_7_69_31	0	0	0	0	0	0	0	0	0	0	0	0	2.97E-07	0	5.33E-07	0	0	0	1.48E-07	1.09E-06	1.56E-07
k__Archaea; p__Euryarchaeota; c__Halobacteria; o__Halobacteriales; f__NA; g__NA; s__Halobacteriales archaeon QS_1_67_19	0	7.09E-07	1.50E-07	1.27E-06	1.47E-06	4.84E-07	4.56E-07	0	1.64E-07	7.09E-07	8.63E-07	9.35E-07	1.27E-07	0	2.14E-08	7.75E-07	1.22E-06	1.78E-06	1.22E-06	5.85E-07	3.30E-07
k__Archaea; p__Euryarchaeota; c__Halobacteria; o__Halobacteriales; f__NA; g__NA; s__Halobacteriales archaeon QS_1_68_20	1.96E-06	5.05E-07	1.63E-06	4.49E-07	2.40E-07	3.18E-07	8.24E-07	8.84E-08	3.94E-07	4.81E-06	1.99E-06	2.98E-06	3.62E-06	4.25E-06	5.99E-06	6.89E-06	3.04E-06	2.88E-06	4.70E-06	2.37E-06	1.95E-06
k__Archaea; p__Euryarchaeota; c__Halobacteria; o__Halobacteriales; f__NA; g__NA; s__Halobacteriales archaeon QS_1_69_70	0	0	0	0	0	0	0	0	0	0	0	0	0	0	0	6.73E-07	0	1.23E-06	1.11E-07	9.13E-08	0
k__Archaea; p__Euryarchaeota; c__Halobacteria; o__Halobacteriales; f__NA; g__NA; s__Halobacteriales archaeon QS_3_64_16	0	0	0	2.00E-07	1.98E-06	5.20E-07	0	0	0	0	0	0	0	0	0	0	0	0	0	0	0
k__Archaea; p__Euryarchaeota; c__Halobacteria; o__Halobacteriales; f__NA; g__NA; s__Halobacteriales archaeon QS_4_62_28	0	0	0	0	0	0	7.08E-07	0	0	0	0	0	0	9.87E-08	0	0	0	0	0	0	0
k__Archaea; p__Euryarchaeota; c__Halobacteria; o__Halobacteriales; f__NA; g__NA; s__Halobacteriales archaeon QS_4_66_20	0	9.11E-07	3.17E-07	2.74E-06	3.44E-07	0	0	2.51E-07	0	0	4.30E-07	0	0	0	0	0	0	0	0	0	0
k__Archaea; p__Euryarchaeota; c__Halobacteria; o__Halobacteriales; f__NA; g__NA; s__Halobacteriales archaeon QS_4_69_31	1.14E-06	1.42E-06	4.76E-07	0	0	9.68E-08	1.57E-07	0	0	2.86E-07	2.30E-07	4.10E-07	0	7.58E-08	0	1.58E-07	2.70E-07	5.27E-07	1.09E-07	2.75E-07	1.90E-07
k__Archaea; p__Euryarchaeota; c__Halobacteria; o__Halobacteriales; f__NA; g__NA; s__Halobacteriales archaeon QS_4_69_34	3.24E-07	4.18E-07	1.66E-06	5.92E-07	0	5.89E-07	0	2.09E-07	0	0	0	0	0	0	0	0	0	0	0	0	0
k__Archaea; p__Euryarchaeota; c__Halobacteria; o__Halobacteriales; f__NA; g__NA; s__Halobacteriales archaeon QS_4_70_19	0	3.86E-07	5.44E-07	0	0	0	0	0	0	0	0	0	0	0	0	0	0	0	0	0	0
k__Archaea; p__Euryarchaeota; c__Halobacteria; o__Halobacteriales; f__NA; g__NA; s__Halobacteriales archaeon QS_5_68_33	6.33E-06	8.28E-06	8.90E-06	4.25E-07	0	0	0	0	0	0	0	0	2.27E-07	0	0	0	0	0	0	0	0
k__Archaea; p__Euryarchaeota; c__Halobacteria; o__Halobacteriales; f__NA; g__NA; s__Halobacteriales archaeon QS_5_70_15	7.60E-07	1.24E-06	3.14E-07	5.34E-08	0	0	8.70E-07	1.12E-06	0	0	7.26E-07	2.18E-06	6.90E-07	0	4.99E-07	1.68E-06	5.58E-06	3.30E-06	0	1.60E-06	0
k__Archaea; p__Euryarchaeota; c__Halobacteria; o__Halobacteriales; f__NA; g__NA; s__Halobacteriales archaeon QS_5_70_17	3.94E-06	7.03E-06	4.31E-06	6.53E-07	1.09E-06	5.60E-07	0	0	5.40E-08	1.01E-07	0	0	7.79E-08	0	5.49E-08	0	0	0	0	0	0
k__Archaea; p__Euryarchaeota; c__Halobacteria; o__Halobacteriales; f__NA; g__NA; s__Halobacteriales archaeon QS_6_64_34	5.90E-07	2.49E-06	8.06E-07	0	0	2.60E-07	0	0	0	4.87E-07	0	2.44E-07	0	0	0	0	1.82E-07	0	7.36E-07	2.01E-07	3.90E-07
k__Archaea; p__Euryarchaeota; c__Halobacteria; o__Halobacteriales; f__NA; g__NA; s__Halobacteriales archaeon QS_6_71_20	0	0	0	0	0	0	0	0	0	0	0	0	0	0	0	0	1.84E-06	0	0	0	0
k__Archaea; p__Euryarchaeota; c__Halobacteria; o__Halobacteriales; f__NA; g__NA; s__Halobacteriales archaeon QS_7_68_65	0	0	0	0	0	0	0	0	0	2.98E-07	8.97E-07	0	0	0	0	1.03E-06	1.26E-06	8.25E-07	2.27E-07	0	0
k__Archaea; p__Euryarchaeota; c__Halobacteria; o__Halobacteriales; f__NA; g__NA; s__Halobacteriales archaeon QS_8_65_32	0	0	0	0	0	0	1.30E-07	0	1.56E-07	9.49E-07	3.05E-07	1.53E-06	3.84E-07	2.21E-06	6.57E-07	2.57E-07	9.32E-07	6.93E-08	6.61E-07	1.02E-06	4.71E-07
k__Archaea; p__Euryarchaeota; c__Halobacteria; o__Halobacteriales; f__NA; g__NA; s__Halobacteriales archaeon QS_8_69_26	4.03E-06	6.42E-06	2.88E-06	8.43E-07	6.98E-07	2.55E-07	3.39E-06	2.73E-06	2.66E-06	6.94E-07	3.02E-07	1.49E-06	2.86E-06	3.03E-06	5.77E-06	0	3.37E-07	1.39E-07	1.09E-06	1.96E-06	3.31E-06
k__Archaea; p__Euryarchaeota; c__Halobacteria; o__Halobacteriales; f__NA; g__NA; s__Halobacteriales archaeon QS_9_70_65	0	0	0	0	0	0	0	0	0	0	3.22E-07	0	0	0	0	0	0	1.18E-06	0	5.92E-07	0
k__Archaea; p__Euryarchaeota; c__Halobacteria; o__Halobacteriales; f__NA; g__NA; s__Halobacteriales archaeon SW_10_66_29	6.33E-07	7.20E-07	6.07E-07	0	0	0	0	0	0	0	0	0	0	0	0	0	0	0	0	0	0
k__Archaea; p__Euryarchaeota; c__Halobacteria; o__Halobacteriales; f__NA; g__NA; s__Halobacteriales archaeon SW_10_68_16	0	9.13E-07	0	0	0	0	0	0	0	0	0	0	0	0	0	0	0	0	0	0	0
k__Archaea; p__Euryarchaeota; c__Halobacteria; o__Halobacteriales; f__NA; g__NA; s__Halobacteriales archaeon SW_12_71_31	0	0	0	0	0	0	0	0	0	3.58E-07	3.60E-07	2.70E-07	0	1.23E-06	5.89E-07	4.12E-07	0	0	8.26E-07	4.42E-07	1.14E-06
k__Archaea; p__Euryarchaeota; c__Halobacteria; o__Halobacteriales; f__NA; g__NA; s__Halobacteriales archaeon SW_5_70_135	0	0	0	0	0	0	0	0	0	0	3.22E-07	2.41E-07	0	6.56E-07	0	3.68E-07	0	0	7.35E-07	3.95E-07	0
k__Archaea; p__Euryarchaeota; c__Halobacteria; o__Halobacteriales; f__NA; g__NA; s__Halobacteriales archaeon SW_6_65_15	0	0	0	0	0	0	0	3.97E-07	0	3.72E-06	2.94E-06	3.68E-06	1.07E-06	8.30E-07	7.83E-07	2.27E-06	2.28E-06	2.92E-06	2.84E-06	2.01E-06	1.27E-06
k__Archaea; p__Euryarchaeota; c__Halobacteria; o__Halobacteriales; f__NA; g__NA; s__Halobacteriales archaeon SW_7_65_23	8.06E-07	2.47E-07	7.76E-07	0	0	0	0	0	0	1.76E-07	3.54E-07	2.65E-07	5.33E-07	0	0	1.01E-06	0	1.63E-07	2.67E-07	3.98E-07	0
k__Archaea; p__Euryarchaeota; c__Halobacteria; o__Halobacteriales; f__NA; g__NA; s__Halobacteriales archaeon SW_7_68_16	3.78E-07	3.58E-07	1.30E-06	1.33E-07	0	9.32E-08	4.73E-08	1.89E-06	3.41E-07	0	5.33E-07	0	8.19E-08	2.92E-07	1.16E-07	0	0	0	0	0	0
k__Archaea; p__Euryarchaeota; c__Halobacteria; o__Halobacteriales; f__NA; g__NA; s__Halobacteriales archaeon SW_7_71_33	0	0	0	1.45E-06	2.42E-06	9.20E-07	0	0	0	0	0	0	0	0	0	0	0	0	0	0	0
k__Archaea; p__Euryarchaeota; c__Halobacteria; o__Halobacteriales; f__NA; g__NA; s__Halobacteriales archaeon SW_9_67_24	4.41E-07	1.84E-07	4.82E-07	3.38E-07	2.80E-07	3.67E-07	0	0	0	2.06E-07	3.89E-07	1.04E-07	0	0	1.50E-07	0	0	0	0	0	0
k__Archaea; p__Euryarchaeota; c__Halobacteria; o__Halobacteriales; f__NA; g__NA; s__Halobacteriales archaeon SW_9_67_25	0	0	0	0	0	0	0	0	0	8.57E-07	8.87E-07	2.67E-06	0	0	0	0	3.87E-06	0	0	0	0
k__Archaea; p__Euryarchaeota; c__Halobacteria; o__Halobacteriales; f__NA; g__NA; s__halophilic archaeon J07HB67	0	0	0	0	0	0	0	0	0	0	0	0	2.21E-07	0	6.29E-07	0	0	0	0	0	0
k__Archaea; p__Euryarchaeota; c__Halobacteria; o__Halobacteriales; f__NA; g__NA; s__halophilic archaeon J07HX5	0	0	0	0	0	0	0	0	0	8.57E-07	8.87E-07	0	0	0	0	0	0	0	6.92E-07	0	0
k__Archaea; p__Euryarchaeota; c__Halobacteria; o__Haloferacales	0	0	0	0	0	1.96E-07	6.97E-07	1.61E-06	1.66E-06	8.23E-07	9.03E-07	2.88E-06	1.30E-06	6.90E-07	1.70E-06	5.63E-06	8.08E-07	4.88E-07	3.38E-06	4.79E-07	2.46E-06
k__Archaea; p__Euryarchaeota; c__Halobacteria; o__Haloferacales; f__Haloferacaceae	2.39E-06	2.89E-06	4.37E-06	3.70E-06	1.44E-06	2.20E-06	1.82E-07	0	0	3.45E-06	3.24E-07	1.22E-07	4.09E-06	3.78E-06	8.98E-06	9.21E-08	3.33E-07	5.22E-07	1.24E-06	1.08E-06	1.11E-06
k__Archaea; p__Euryarchaeota; c__Halobacteria; o__Haloferacales; f__Haloferacaceae; g__Halegenticoccus	0	0	0	0	0	0	1.48E-07	0	0	0	0	0	0	2.27E-07	0	1.53E-06	3.70E-07	6.13E-07	0	0	0
k__Archaea; p__Euryarchaeota; c__Halobacteria; o__Haloferacales; f__Haloferacaceae; g__Halegenticoccus; s__Halegenticoccus soli	7.46E-06	6.62E-06	5.89E-06	5.46E-06	1.90E-06	2.26E-06	7.71E-07	3.99E-07	6.57E-07	1.47E-06	1.13E-06	1.33E-06	9.49E-07	1.08E-06	2.35E-06	1.14E-06	6.04E-07	6.72E-07	1.36E-06	9.64E-07	1.28E-06
k__Archaea; p__Euryarchaeota; c__Halobacteria; o__Haloferacales; f__Haloferacaceae; g__Halegenticoccus; s__Halegenticoccus tardaugens	2.73E-06	3.13E-06	1.04E-06	1.86E-06	1.95E-06	2.20E-06	7.48E-07	4.80E-06	4.15E-07	9.09E-06	6.78E-06	5.15E-06	5.78E-06	7.47E-06	1.25E-05	1.15E-05	6.34E-06	1.02E-05	5.13E-06	5.47E-06	5.85E-06
k__Archaea; p__Euryarchaeota; c__Halobacteria; o__Haloferacales; f__Haloferacaceae; g__Halobellus; s__Halobellus captivus	0	0	0	0	0	0	0	0	0	2.62E-06	0	0	0	0	0	1.90E-06	2.93E-06	6.03E-07	0	0	1.58E-06
k__Archaea; p__Euryarchaeota; c__Halobacteria; o__Haloferacales; f__Haloferacaceae; g__Halobellus; s__Halobellus clavatus	5.27E-07	3.57E-07	1.89E-06	3.59E-07	2.74E-07	1.52E-07	0	0	0	0	0	0	0	0	0	0	0	0	0	0	0
k__Archaea; p__Euryarchaeota; c__Halobacteria; o__Haloferacales; f__Haloferacaceae; g__Halobellus; s__Halobellus limi	0	0	0	2.01E-07	0	2.51E-07	0	2.68E-06	4.59E-07	4.19E-07	4.20E-07	1.57E-07	0	7.83E-07	2.73E-06	1.56E-06	4.86E-06	0	1.80E-06	9.37E-07	0
k__Archaea; p__Euryarchaeota; c__Halobacteria; o__Haloferacales; f__Haloferacaceae; g__Halobellus; s__Halobellus sp. Atlit-31R	2.02E-06	1.50E-06	5.20E-06	5.77E-07	1.22E-06	1.17E-06	0	1.01E-07	8.97E-08	0	0	0	0	2.30E-07	0	0	0	0	0	0	0
k__Archaea; p__Euryarchaeota; c__Halobacteria; o__Haloferacales; f__Haloferacaceae; g__Halobellus; s__Halobellus sp. Atlit-38R	2.43E-07	5.55E-07	1.24E-06	5.90E-07	0	1.50E-07	0	1.37E-06	1.59E-07	0	0	0	1.36E-06	0	0	0	0	0	0	2.54E-07	0
k__Archaea; p__Euryarchaeota; c__Halobacteria; o__Haloferacales; f__Haloferacaceae; g__Haloferax	5.38E-06	1.29E-05	1.22E-05	1.78E-06	6.25E-07	4.20E-06	1.07E-07	4.10E-07	1.18E-07	2.21E-06	2.84E-06	3.02E-06	6.04E-06	2.83E-06	4.77E-06	0	9.19E-07	1.89E-07	1.59E-06	3.49E-06	3.37E-06
k__Archaea; p__Euryarchaeota; c__Halobacteria; o__Haloferacales; f__Haloferacaceae; g__Haloferax; s__Haloferax alexandrinus	0	0	0	1.99E-06	4.52E-07	4.95E-07	0	3.30E-07	0	0	0	0	0	3.86E-07	3.07E-07	0	0	0	0	0	0
k__Archaea; p__Euryarchaeota; c__Halobacteria; o__Haloferacales; f__Haloferacaceae; g__Haloferax; s__Haloferax denitrificans	6.44E-07	1.94E-07	3.18E-07	1.46E-07	0	0	3.23E-08	0	0	0	0	0	0	0	3.94E-08	0	0	0	0	0	0
k__Archaea; p__Euryarchaeota; c__Halobacteria; o__Haloferacales; f__Haloferacaceae; g__Haloferax; s__Haloferax elongans	0	0	0	3.55E-06	4.62E-07	1.19E-06	1.37E-06	0	0	2.24E-07	0	1.69E-07	0	9.23E-07	2.44E-07	1.28E-07	0	4.15E-07	1.05E-06	5.39E-07	1.08E-06
k__Archaea; p__Euryarchaeota; c__Halobacteria; o__Haloferacales; f__Haloferacaceae; g__Haloferax; s__Haloferax gibbonsii	0	0	0	0	6.83E-07	7.61E-07	1.48E-06	3.04E-06	1.23E-06	5.48E-07	0	0	2.69E-06	5.37E-07	1.25E-06	0	0	0	1.48E-07	7.20E-07	5.01E-07
k__Archaea; p__Euryarchaeota; c__Halobacteria; o__Haloferacales; f__Haloferacaceae; g__Haloferax; s__Haloferax larsenii	1.48E-07	6.56E-07	3.33E-06	0	0	0	6.13E-07	1.98E-08	1.63E-06	2.00E-06	4.29E-06	3.92E-06	2.25E-06	1.67E-06	9.76E-07	2.20E-06	9.33E-06	3.11E-06	5.90E-06	2.47E-06	2.48E-06
k__Archaea; p__Euryarchaeota; c__Halobacteria; o__Haloferacales; f__Haloferacaceae; g__Haloferax; s__Haloferax marisrubri	1.00E-06	2.00E-07	2.11E-07	0	0	0	0	0	0	0	0	0	0	0	0	0	0	0	0	0	0
k__Archaea; p__Euryarchaeota; c__Halobacteria; o__Haloferacales; f__Haloferacaceae; g__Haloferax; s__Haloferax massiliensis	0	0	0	1.01E-06	0	0	2.65E-07	1.73E-07	0	0	0	0	0	5.45E-07	6.67E-07	0	0	0	3.09E-07	0	0
k__Archaea; p__Euryarchaeota; c__Halobacteria; o__Haloferacales; f__Haloferacaceae; g__Haloferax; s__Haloferax mediterranei	4.15E-07	1.39E-06	5.30E-07	0	0	0	1.20E-06	1.27E-06	3.48E-07	4.85E-06	1.68E-06	8.23E-07	2.96E-06	1.55E-06	1.39E-07	3.23E-06	3.21E-06	9.49E-07	2.69E-06	1.41E-06	2.08E-06
k__Archaea; p__Euryarchaeota; c__Halobacteria; o__Haloferacales; f__Haloferacaceae; g__Haloferax; s__Haloferax mucosum	0	0	0	0	0	0	0	0	0	0	0	0	9.02E-07	2.51E-06	7.89E-07	0	0	0	9.41E-07	0	1.65E-07
k__Archaea; p__Euryarchaeota; c__Halobacteria; o__Haloferacales; f__Haloferacaceae; g__Haloferax; s__Haloferax prahovense	0	0	0	0	0	0	0	0	0	0	0	9.59E-08	0	0	0	4.37E-07	1.43E-07	3.53E-07	5.76E-07	7.12E-07	2.05E-07
k__Archaea; p__Euryarchaeota; c__Halobacteria; o__Haloferacales; f__Haloferacaceae; g__Haloferax; s__Haloferax profundi	1.69E-06	1.42E-06	3.08E-06	3.80E-07	1.59E-07	1.81E-07	1.89E-07	7.82E-08	7.20E-07	9.76E-07	1.93E-06	4.37E-07	1.07E-07	2.37E-08	1.97E-07	1.07E-06	6.91E-07	1.47E-06	1.47E-07	0	0
k__Archaea; p__Euryarchaeota; c__Halobacteria; o__Haloferacales; f__Haloferacaceae; g__Haloferax; s__Haloferax sp. Atlit-12N	0	0	0	0	0	0	1.77E-06	0	3.38E-07	0	0	0	0	0	0	0	0	0	0	0	0
k__Archaea; p__Euryarchaeota; c__Halobacteria; o__Haloferacales; f__Haloferacaceae; g__Haloferax; s__Haloferax sp. Atlit-4N	1.90E-06	0	0	2.92E-07	0	3.62E-07	1.08E-06	1.44E-06	4.37E-07	1.76E-06	0	0	2.24E-06	4.54E-07	3.08E-06	4.73E-07	4.59E-07	1.51E-06	1.36E-06	1.27E-06	9.80E-07
k__Archaea; p__Euryarchaeota; c__Halobacteria; o__Haloferacales; f__Haloferacaceae; g__Haloferax; s__Haloferax sp. Q22	0	0	0	1.65E-07	6.67E-07	9.61E-07	0	0	0	2.15E-06	1.15E-07	3.53E-07	0	0	0	6.78E-07	2.94E-07	8.64E-07	2.35E-07	9.79E-08	0
k__Archaea; p__Euryarchaeota; c__Halobacteria; o__Haloferacales; f__Haloferacaceae; g__Haloferax; s__Haloferax sulfurifontis	7.36E-06	8.57E-06	9.38E-06	1.67E-06	3.14E-06	0	4.37E-07	5.63E-08	0	0	0	0	0	0	0	0	0	0	0	0	0
k__Archaea; p__Euryarchaeota; c__Halobacteria; o__Haloferacales; f__Haloferacaceae; g__Haloferax; s__Haloferax volcanii	0	0	0	0	0	0	3.29E-07	3.21E-07	8.91E-07	0	0	0	1.60E-06	1.05E-07	2.86E-07	0	0	0	1.16E-07	0	0
k__Archaea; p__Euryarchaeota; c__Halobacteria; o__Haloferacales; f__Haloferacaceae; g__Halogeometricum; s__Halogeometricum borinquense	1.10E-05	1.44E-05	7.66E-06	0	0	0	7.87E-07	8.33E-07	0	1.87E-06	2.46E-06	2.24E-07	0	9.08E-07	6.06E-07	1.02E-06	1.56E-06	5.50E-07	1.68E-07	5.54E-07	7.68E-07
k__Archaea; p__Euryarchaeota; c__Halobacteria; o__Haloferacales; f__Haloferacaceae; g__Halogeometricum; s__Halogeometricum limi	1.62E-06	3.15E-06	1.12E-06	6.24E-07	1.73E-06	7.77E-07	0	8.05E-07	9.18E-07	1.27E-06	1.15E-06	1.97E-06	1.92E-06	8.77E-07	8.75E-07	5.15E-07	7.09E-07	6.97E-07	2.30E-07	4.63E-07	5.03E-07
k__Archaea; p__Euryarchaeota; c__Halobacteria; o__Haloferacales; f__Haloferacaceae; g__Halogeometricum; s__Halogeometricum pallidum	5.44E-07	4.96E-07	1.92E-06	0	5.69E-07	0	0	1.04E-07	0	0	0	0	2.27E-06	3.75E-07	1.52E-06	0	0	2.23E-07	1.36E-07	3.40E-07	2.94E-07
k__Archaea; p__Euryarchaeota; c__Halobacteria; o__Haloferacales; f__Haloferacaceae; g__Halogeometricum; s__Halogeometricum rufum	5.37E-06	6.40E-06	5.30E-06	8.29E-07	1.08E-06	4.82E-07	1.63E-06	1.61E-05	5.99E-06	0	2.75E-06	3.72E-07	2.07E-06	1.25E-06	7.20E-08	1.01E-06	1.77E-07	0	0	3.86E-06	0
k__Archaea; p__Euryarchaeota; c__Halobacteria; o__Haloferacales; f__Haloferacaceae; g__Halogranum	2.74E-07	1.18E-06	9.01E-07	1.34E-07	0	0	7.04E-07	2.28E-07	2.82E-07	1.98E-07	2.19E-06	1.01E-06	9.83E-07	1.82E-06	1.90E-06	2.28E-06	4.43E-07	2.81E-06	1.86E-06	1.22E-06	1.01E-06
k__Archaea; p__Euryarchaeota; c__Halobacteria; o__Haloferacales; f__Haloferacaceae; g__Halogranum; s__Halogranum amylolyticum	0	0	0	0	0	0	0	0	0	1.73E-06	3.87E-06	1.85E-06	1.56E-06	4.52E-06	2.88E-06	3.05E-06	4.32E-06	2.75E-06	2.52E-06	1.39E-06	2.79E-06
k__Archaea; p__Euryarchaeota; c__Halobacteria; o__Haloferacales; f__Haloferacaceae; g__Halogranum; s__Halogranum gelatinilyticum	8.33E-07	1.38E-06	1.69E-06	7.83E-07	5.32E-07	2.66E-06	0	0	0	2.45E-06	2.35E-06	1.65E-06	1.14E-06	9.91E-07	6.64E-07	5.39E-07	3.52E-07	1.45E-06	1.35E-06	2.40E-06	1.52E-06
k__Archaea; p__Euryarchaeota; c__Halobacteria; o__Haloferacales; f__Haloferacaceae; g__Halogranum; s__Halogranum rubrum	0	0	0	2.43E-07	0	0	0	0	0	5.54E-07	2.09E-06	4.17E-07	1.57E-06	3.31E-07	2.07E-06	1.43E-06	1.55E-07	1.03E-06	4.18E-07	6.88E-07	6.67E-07
k__Archaea; p__Euryarchaeota; c__Halobacteria; o__Haloferacales; f__Haloferacaceae; g__Halogranum; s__Halogranum salarium	0	0	0	0	0	0	0	0	0	0	1.18E-06	3.23E-07	0	0	0	1.22E-07	3.61E-07	3.96E-07	8.07E-08	0	0
k__Archaea; p__Euryarchaeota; c__Halobacteria; o__Haloferacales; f__Haloferacaceae; g__Halopelagius	1.01E-06	2.76E-07	5.14E-07	5.54E-07	5.59E-07	8.09E-07	1.28E-06	1.04E-06	1.15E-06	0	0	0	0	0	1.11E-07	0	0	0	0	0	0
k__Archaea; p__Euryarchaeota; c__Halobacteria; o__Haloferacales; f__Haloferacaceae; g__Halopelagius; s__Halopelagius inordinatus	3.79E-07	7.62E-07	8.10E-07	5.13E-07	9.78E-08	5.72E-07	0	0	6.68E-08	1.96E-06	9.68E-07	1.72E-06	0	1.19E-07	0	1.48E-06	1.04E-06	2.65E-07	1.26E-06	4.26E-07	0
k__Archaea; p__Euryarchaeota; c__Halobacteria; o__Haloferacales; f__Haloferacaceae; g__Halopelagius; s__Halopelagius longus	9.53E-06	7.80E-06	1.20E-05	3.88E-07	4.72E-07	1.33E-07	2.11E-06	1.38E-06	1.75E-07	5.22E-07	2.04E-07	4.49E-07	4.63E-07	2.78E-07	1.33E-06	2.33E-07	7.38E-08	0	3.88E-07	4.59E-07	8.48E-07
k__Archaea; p__Euryarchaeota; c__Halobacteria; o__Haloferacales; f__Haloferacaceae; g__Haloplanus	0	0	0	0	0	0	5.57E-07	0	0	0	0	8.01E-08	0	0	8.56E-08	0	1.19E-07	0	2.37E-07	7.59E-07	4.23E-07
k__Archaea; p__Euryarchaeota; c__Halobacteria; o__Haloferacales; f__Haloferacaceae; g__Haloplanus; s__Haloplanus aerogenes	3.64E-07	2.19E-07	2.61E-07	3.29E-06	2.94E-06	2.49E-07	0	1.45E-07	1.07E-07	0	2.52E-07	5.64E-07	1.13E-06	1.21E-06	2.67E-06	0	0	0	2.14E-07	2.67E-06	2.03E-06
k__Archaea; p__Euryarchaeota; c__Halobacteria; o__Haloferacales; f__Haloferacaceae; g__Haloplanus; s__Haloplanus natans	2.94E-06	2.50E-06	5.67E-06	8.29E-07	0	6.50E-08	1.65E-08	0	0	3.45E-06	3.24E-06	1.66E-06	9.94E-07	2.63E-06	1.48E-06	2.02E-06	3.66E-06	3.04E-06	2.62E-06	2.70E-06	2.20E-06
k__Archaea; p__Euryarchaeota; c__Halobacteria; o__Haloferacales; f__Haloferacaceae; g__Haloplanus; s__Haloplanus rubicundus	1.46E-07	1.32E-07	1.26E-06	0	0	8.92E-07	0	0	0	9.11E-08	1.83E-07	2.75E-07	0	0	0	9.37E-07	4.11E-07	1.68E-07	0	5.69E-08	1.47E-07
k__Archaea; p__Euryarchaeota; c__Halobacteria; o__Haloferacales; f__Haloferacaceae; g__Haloplanus; s__Haloplanus salinus	8.36E-07	5.69E-07	1.90E-06	8.98E-07	5.03E-07	7.75E-07	9.98E-07	2.33E-06	2.09E-06	7.38E-07	4.43E-07	0	3.82E-06	1.98E-06	1.56E-06	1.01E-06	7.51E-07	4.81E-07	1.44E-07	1.04E-06	3.15E-06
k__Archaea; p__Euryarchaeota; c__Halobacteria; o__Haloferacales; f__Haloferacaceae; g__Haloplanus; s__Haloplanus vescus	0	0	7.46E-07	7.06E-07	7.84E-07	0	1.85E-07	5.89E-07	0	0	1.92E-06	1.44E-06	0	0	9.02E-07	1.11E-06	0	8.71E-07	7.40E-07	0	3.27E-07
k__Archaea; p__Euryarchaeota; c__Halobacteria; o__Haloferacales; f__Haloferacaceae; g__Haloprofundus	5.27E-06	2.91E-06	1.01E-06	7.29E-07	0	0	2.29E-07	0	8.03E-07	0	0	1.42E-06	2.36E-07	2.15E-07	3.78E-07	3.61E-07	7.01E-07	5.80E-07	1.92E-06	5.81E-07	2.50E-07
k__Archaea; p__Euryarchaeota; c__Halobacteria; o__Haloferacales; f__Haloferacaceae; g__Haloprofundus; s__Haloprofundus halophilus	2.35E-06	3.12E-06	2.10E-06	1.18E-06	9.87E-07	4.51E-07	0	8.48E-08	0	2.98E-06	2.39E-06	2.01E-06	0	6.17E-07	7.13E-07	3.19E-06	2.32E-06	1.10E-06	1.79E-06	5.03E-06	9.09E-07
k__Archaea; p__Euryarchaeota; c__Halobacteria; o__Haloferacales; f__Haloferacaceae; g__Haloprofundus; s__Haloprofundus marisrubri	1.09E-06	1.77E-06	1.43E-06	1.14E-06	1.11E-06	1.23E-06	0	1.57E-07	0	0	0	0	1.48E-06	6.74E-07	0	0	0	0	3.73E-07	1.02E-07	1.31E-07
k__Archaea; p__Euryarchaeota; c__Halobacteria; o__Haloferacales; f__Haloferacaceae; g__Haloquadratum; s__Haloquadratum sp. J07HQX50*	0	0	0	0	0	0	0	0	0	0	0	1.01E-06	0	0	0	0	0	0	0	0	0
k__Archaea; p__Euryarchaeota; c__Halobacteria; o__Haloferacales; f__Haloferacaceae; g__Haloquadratum; s__Haloquadratum walsbyi	0	0	0	0	0	0	0	0	0	3.48E-07	1.75E-07	8.59E-07	0	9.31E-08	0	7.97E-07	1.76E-06	1.61E-07	1.52E-06	8.63E-07	2.18E-07
k__Archaea; p__Euryarchaeota; c__Halobacteria; o__Haloferacales; f__Halorubraceae; g__Candidatus Halobonum; s__Candidatus Halobonum tyrrellensis*	0	0	0	1.42E-06	0	5.71E-07	2.94E-06	6.47E-07	1.00E-06	0	2.28E-07	2.15E-07	2.62E-06	0	5.74E-07	3.63E-07	1.60E-07	1.01E-06	0	0	3.47E-07
k__Archaea; p__Euryarchaeota; c__Halobacteria; o__Haloferacales; f__Halorubraceae; g__Halalkaliarchaeum; s__Halalkaliarchaeum desulfuricum*	1.04E-06	0	8.93E-08	0	0	0	0	0	0	7.09E-07	1.58E-07	2.38E-07	3.06E-07	8.15E-07	2.15E-07	9.01E-08	0	2.18E-07	2.97E-07	8.38E-07	5.74E-07
k__Archaea; p__Euryarchaeota; c__Halobacteria; o__Haloferacales; f__Halorubraceae; g__Halobaculum; s__Halobaculum gomorrense	0	0	0	0	0	0	5.71E-07	1.17E-06	4.15E-07	0	2.60E-07	0	3.91E-07	1.24E-06	1.42E-07	0	0	0	3.95E-07	0	0
k__Archaea; p__Euryarchaeota; c__Halobacteria; o__Haloferacales; f__Halorubraceae; g__Halohasta; s__Halohasta litchfieldiae	1.38E-07	2.51E-07	1.06E-06	0	0	0	5.13E-07	0	6.18E-07	1.35E-06	1.02E-06	1.10E-06	1.76E-06	3.40E-07	3.44E-08	1.10E-06	6.05E-07	5.84E-07	4.76E-07	8.63E-07	6.80E-07
k__Archaea; p__Euryarchaeota; c__Halobacteria; o__Haloferacales; f__Halorubraceae; g__Halolamina	7.93E-07	7.80E-07	1.63E-06	9.73E-07	0	0	9.04E-07	1.03E-06	8.30E-08	5.39E-07	1.08E-06	3.40E-07	0	3.40E-07	6.69E-07	1.03E-07	1.01E-07	1.66E-07	0	0	1.96E-06
k__Archaea; p__Euryarchaeota; c__Halobacteria; o__Haloferacales; f__Halorubraceae; g__Halolamina; s__Halolamina pelagica	0	0	0	0	0	0	9.37E-07	6.05E-07	0	0	0	0	7.53E-07	0	0	0	0	0	0	0	0
k__Archaea; p__Euryarchaeota; c__Halobacteria; o__Haloferacales; f__Halorubraceae; g__Halolamina; s__Halolamina rubra	5.94E-07	3.55E-07	1.20E-06	8.90E-08	0	0	0	0	0	0	0	0	0	0	0	0	0	0	1.69E-06	0	0
k__Archaea; p__Euryarchaeota; c__Halobacteria; o__Haloferacales; f__Halorubraceae; g__Halolamina; s__Halolamina sp. CBA1230	0	0	0	0	0	0	5.58E-07	6.05E-06	2.95E-06	1.63E-06	6.72E-07	9.51E-07	1.10E-06	3.18E-06	1.79E-06	4.60E-07	1.81E-06	9.01E-07	9.78E-07	1.98E-06	2.50E-06
k__Archaea; p__Euryarchaeota; c__Halobacteria; o__Haloferacales; f__Halorubraceae; g__Halonotius; s__Halonotius pteroides	0	0	0	0	0	0	0	0	0	9.82E-07	1.98E-06	0	0	0	0	1.14E-06	0	0	0	9.17E-07	0
k__Archaea; p__Euryarchaeota; c__Halobacteria; o__Haloferacales; f__Halorubraceae; g__Halonotius; s__Halonotius sp. F13-13	0	0	0	0	0	0	6.28E-08	6.25E-08	3.99E-07	0	0	8.20E-08	0	0	0	1.24E-07	0	0	8.19E-08	0	5.25E-07
k__Archaea; p__Euryarchaeota; c__Halobacteria; o__Haloferacales; f__Halorubraceae; g__Halonotius; s__Halonotius sp. J07HN4	0	0	0	0	0	0	0	0	0	0	0	0	0	0	0	0	0	2.56E-07	9.42E-07	0	0
k__Archaea; p__Euryarchaeota; c__Halobacteria; o__Haloferacales; f__Halorubraceae; g__Haloparvum; s__Haloparvum sedimenti*	0	0	0	0	0	0	0	0	0	0	0	6.03E-07	0	0	0	0	0	0	6.28E-07	4.99E-07	0
k__Archaea; p__Euryarchaeota; c__Halobacteria; o__Haloferacales; f__Halorubraceae; g__Halopenitus	0	0	6.07E-07	0	0	0	0	0	0	0	0	0	0	0	0	0	0	0	0	0	0
k__Archaea; p__Euryarchaeota; c__Halobacteria; o__Haloferacales; f__Halorubraceae; g__Halopenitus; s__Halopenitus malekzadehii	1.20E-06	1.11E-06	5.37E-07	6.54E-07	1.08E-07	1.20E-07	6.10E-08	0	0	0	0	0	0	1.88E-07	0	0	0	0	0	0	0
k__Archaea; p__Euryarchaeota; c__Halobacteria; o__Haloferacales; f__Halorubraceae; g__Halopenitus; s__Halopenitus persicus	0	0	0	0	0	0	0	0	0	4.76E-07	1.78E-06	1.19E-06	2.48E-07	1.11E-06	0	8.96E-07	5.52E-07	4.03E-07	3.85E-07	1.01E-07	0
k__Archaea; p__Euryarchaeota; c__Halobacteria; o__Haloferacales; f__Halorubraceae; g__Halorubrum	5.73E-06	1.64E-06	7.13E-07	7.14E-06	1.65E-06	3.15E-06	2.22E-06	1.54E-06	4.53E-07	4.07E-07	2.17E-06	1.77E-06	9.55E-07	2.09E-06	1.61E-06	1.30E-06	2.07E-06	2.54E-06	1.75E-06	4.04E-07	0
k__Archaea; p__Euryarchaeota; c__Halobacteria; o__Haloferacales; f__Halorubraceae; g__Halorubrum; s__Halorubrum amylolyticum	0	0	0	0	0	0	0	0	0	0	0	0	7.45E-07	6.78E-07	5.30E-07	0	0	0	0	6.10E-07	1.53E-06
k__Archaea; p__Euryarchaeota; c__Halobacteria; o__Haloferacales; f__Halorubraceae; g__Halorubrum; s__Halorubrum arcis	0	0	0	7.51E-07	0	0	0	0	0	0	0	0	0	0	0	0	0	0	0	0	0
k__Archaea; p__Euryarchaeota; c__Halobacteria; o__Haloferacales; f__Halorubraceae; g__Halorubrum; s__Halorubrum coriense	0	0	0	0	0	0	0	0	0	2.36E-06	1.86E-06	7.08E-07	8.88E-07	9.45E-07	8.65E-07	1.24E-06	2.22E-07	9.13E-08	1.05E-06	2.35E-06	0
k__Archaea; p__Euryarchaeota; c__Halobacteria; o__Haloferacales; f__Halorubraceae; g__Halorubrum; s__Halorubrum distributum	0	0	0	0	0	2.75E-07	0	0	0	1.26E-06	8.40E-07	1.30E-06	2.36E-07	1.22E-06	8.60E-07	2.40E-07	1.86E-06	1.94E-07	8.80E-07	5.17E-07	2.90E-07
k__Archaea; p__Euryarchaeota; c__Halobacteria; o__Haloferacales; f__Halorubraceae; g__Halorubrum; s__Halorubrum ezzemoulense	0	0	0	0	0	0	0	0	0	5.27E-07	4.16E-07	1.53E-07	2.36E-07	1.52E-06	8.15E-07	1.23E-06	8.11E-07	1.31E-06	3.00E-07	6.57E-08	2.47E-07
k__Archaea; p__Euryarchaeota; c__Halobacteria; o__Haloferacales; f__Halorubraceae; g__Halorubrum; s__Halorubrum halophilum	0	0	6.37E-07	0	0	0	0	0	0	2.61E-06	0	0	0	0	0	0	0	0	0	0	0
k__Archaea; p__Euryarchaeota; c__Halobacteria; o__Haloferacales; f__Halorubraceae; g__Halorubrum; s__Halorubrum lacusprofundi	0	0	0	6.77E-07	7.68E-06	7.24E-07	1.28E-06	8.39E-07	6.12E-07	0	0	0	0	4.75E-08	0	7.86E-08	0	0	0	0	0
k__Archaea; p__Euryarchaeota; c__Halobacteria; o__Haloferacales; f__Halorubraceae; g__Halorubrum; s__Halorubrum lipolyticum	0	0	0	0	0	0	5.23E-08	0	4.39E-07	0	0	0	0	0	0	0	0	0	0	0	0
k__Archaea; p__Euryarchaeota; c__Halobacteria; o__Haloferacales; f__Halorubraceae; g__Halorubrum; s__Halorubrum saccharovorum	0	0	0	0	0	0	0	0	0	0	1.24E-06	3.21E-06	0	0	0	8.51E-06	2.72E-06	5.63E-07	9.51E-07	1.87E-06	1.92E-06
k__Archaea; p__Euryarchaeota; c__Halobacteria; o__Haloferacales; f__Halorubraceae; g__Halorubrum; s__Halorubrum sp. 48-1-W	0	0	0	0	0	0	0	0	0	0	0	0	4.75E-07	4.25E-07	5.09E-07	0	0	0	1.17E-07	1.93E-07	4.97E-07
k__Archaea; p__Euryarchaeota; c__Halobacteria; o__Haloferacales; f__Halorubraceae; g__Halorubrum; s__Halorubrum sp. AJ67	1.52E-06	2.51E-07	3.26E-07	9.11E-07	1.32E-07	1.41E-06	0	0	0	3.24E-07	3.04E-07	0	0	1.24E-06	6.63E-07	0	0	7.81E-08	4.63E-07	5.61E-07	0
k__Archaea; p__Euryarchaeota; c__Halobacteria; o__Haloferacales; f__Halorubraceae; g__Halorubrum; s__Halorubrum sp. Atlit-26R	1.08E-06	1.26E-06	6.48E-07	0	0	0	0	0	0	0	0	1.46E-06	1.08E-06	1.00E-06	7.97E-07	0	0	0	0	2.99E-07	0
k__Archaea; p__Euryarchaeota; c__Halobacteria; o__Haloferacales; f__Halorubraceae; g__Halorubrum; s__Halorubrum sp. Atlit-28R	0	0	0	0	0	0	0	0	0	1.38E-07	1.39E-07	0	3.19E-07	0	2.27E-07	1.58E-07	6.22E-07	7.69E-07	2.09E-07	3.44E-07	0
k__Archaea; p__Euryarchaeota; c__Halobacteria; o__Haloferacales; f__Halorubraceae; g__Halorubrum; s__Halorubrum sp. BV1	0	0	0	0	0	0	0	0	0	0	3.23E-08	8.74E-08	2.14E-07	7.96E-08	1.26E-07	0	7.29E-08	0	4.11E-07	1.81E-07	1.86E-07
k__Archaea; p__Euryarchaeota; c__Halobacteria; o__Haloferacales; f__Halorubraceae; g__Halorubrum; s__Halorubrum sp. C191	0	1.13E-06	0	0	0	0	0	0	0	0	0	0	0	0	0	0	0	0	0	0	0
k__Archaea; p__Euryarchaeota; c__Halobacteria; o__Haloferacales; f__Halorubraceae; g__Halorubrum; s__Halorubrum sp. CBA1229	0	1.35E-06	6.86E-07	1.12E-06	0	0	7.40E-07	4.26E-06	8.84E-07	0	0	0	2.86E-07	3.26E-07	1.06E-06	0	0	0	0	0	0
k__Archaea; p__Euryarchaeota; c__Halobacteria; o__Haloferacales; f__Halorubraceae; g__Halorubrum; s__Halorubrum sp. CSM-61	0	0	0	0	0	0	0	0	0	7.61E-07	5.73E-07	2.86E-07	2.89E-07	0	1.04E-07	6.54E-07	2.13E-06	1.76E-07	4.32E-07	4.71E-07	1.52E-07
k__Archaea; p__Euryarchaeota; c__Halobacteria; o__Haloferacales; f__Halorubraceae; g__Halorubrum; s__Halorubrum sp. E3	4.05E-07	2.44E-07	0	2.45E-07	0	6.24E-07	0	0	0	0	0	0	0	0	0	0	0	0	0	0	0
k__Archaea; p__Euryarchaeota; c__Halobacteria; o__Haloferacales; f__Halorubraceae; g__Halorubrum; s__Halorubrum sp. PV6	1.56E-07	5.68E-07	8.98E-07	0	0	0	0	0	0	0	0	0	7.36E-07	2.04E-06	2.17E-06	0	0	0	0	6.11E-07	1.57E-06
k__Archaea; p__Euryarchaeota; c__Halobacteria; o__Haloferacales; f__Halorubraceae; g__Halorubrum; s__Halorubrum sp. WN019	5.95E-07	5.47E-07	0	7.57E-07	0	1.62E-06	6.62E-07	6.93E-07	0	1.11E-06	1.12E-07	0	0	0	0	0	1.25E-07	0	0	1.84E-07	0
k__Archaea; p__Euryarchaeota; c__Halobacteria; o__Haloferacales; f__Halorubraceae; g__Halorubrum; s__Halorubrum vacuolatum	4.80E-07	0	1.15E-06	2.17E-07	1.25E-07	2.77E-07	7.04E-08	0	0	5.04E-07	3.37E-07	5.05E-07	0	0	9.17E-08	9.62E-07	7.53E-07	0	2.54E-07	0	0
k__Archaea; p__Euryarchaeota; c__Halobacteria; o__Haloferacales; f__Halorubraceae; g__Salinigranum; s__Salinigranum rubrum	3.58E-06	5.86E-06	5.68E-06	3.48E-06	1.19E-06	2.26E-06	4.14E-06	1.31E-06	2.04E-07	1.51E-06	2.25E-07	7.70E-08	1.43E-06	3.36E-06	3.94E-06	1.54E-06	5.07E-07	1.05E-06	4.94E-07	1.58E-06	1.31E-06
k__Archaea; p__Euryarchaeota; c__Halobacteria; o__Natrialbales; f__Natrialbaceae*	1.06E-06	1.60E-06	1.69E-06	3.27E-06	5.04E-06	8.18E-07	4.37E-06	5.64E-06	9.90E-07	1.39E-05	4.14E-06	9.29E-06	6.56E-07	5.96E-06	3.12E-06	7.28E-06	6.40E-06	6.38E-06	1.81E-05	8.60E-06	5.87E-06
k__Archaea; p__Euryarchaeota; c__Halobacteria; o__Natrialbales; f__Natrialbaceae; g__Halobiforma	0	0	0	0	0	0	0	0	0	3.96E-07	1.22E-06	8.82E-07	0	0	0	0	1.80E-06	1.63E-06	2.06E-06	2.46E-07	1.06E-07
k__Archaea; p__Euryarchaeota; c__Halobacteria; o__Natrialbales; f__Natrialbaceae; g__Halobiforma; s__Halobiforma lacisalsi	1.06E-07	2.85E-07	9.07E-07	0	0	0	0	0	0	0	0	0	0	0	0	0	0	0	0	0	0
k__Archaea; p__Euryarchaeota; c__Halobacteria; o__Natrialbales; f__Natrialbaceae; g__Halobiforma; s__Halobiforma nitratireducens	0	0	0	0	0	0	0	9.77E-07	0	0	0	0	3.51E-07	7.82E-08	6.21E-08	0	0	1.05E-07	1.46E-06	1.42E-07	9.18E-08
k__Archaea; p__Euryarchaeota; c__Halobacteria; o__Natrialbales; f__Natrialbaceae; g__Halopiger	0	0	0	1.58E-07	2.71E-06	3.99E-07	0	0	0	3.91E-07	4.26E-07	0	2.97E-07	2.67E-07	4.27E-07	0	0	1.81E-07	2.96E-07	8.45E-07	6.23E-07
k__Archaea; p__Euryarchaeota; c__Halobacteria; o__Natrialbales; f__Natrialbaceae; g__Halopiger; s__Halopiger aswanensis	8.59E-07	1.22E-06	2.34E-07	1.11E-07	0	0	0	0	0	0	0	0	0	0	0	0	0	0	0	0	0
k__Archaea; p__Euryarchaeota; c__Halobacteria; o__Natrialbales; f__Natrialbaceae; g__Halopiger; s__Halopiger goleimassiliensis	3.21E-06	1.26E-06	3.34E-06	1.74E-06	1.19E-06	2.03E-06	6.37E-07	2.68E-06	4.71E-07	0	0	2.47E-07	0	6.05E-07	2.52E-07	0	0	0	0	0	1.77E-07
k__Archaea; p__Euryarchaeota; c__Halobacteria; o__Natrialbales; f__Natrialbaceae; g__Halopiger; s__Halopiger salifodinae	0	0	0	0	0	0	0	0	0	9.59E-07	1.63E-06	1.19E-06	0	1.43E-07	1.14E-07	3.72E-06	7.16E-07	6.12E-07	8.32E-08	2.34E-06	8.89E-08
k__Archaea; p__Euryarchaeota; c__Halobacteria; o__Natrialbales; f__Natrialbaceae; g__Halopiger; s__Halopiger xanaduensis	0	0	0	0	0	0	0	0	0	0	0	0	0	0	8.14E-07	0	0	0	0	0	0
k__Archaea; p__Euryarchaeota; c__Halobacteria; o__Natrialbales; f__Natrialbaceae; g__Halostagnicola; s__Halostagnicola kamekurae	0	0	0	2.05E-06	0	0	0	0	0	0	0	0	0	0	0	0	0	0	0	0	0
k__Archaea; p__Euryarchaeota; c__Halobacteria; o__Natrialbales; f__Natrialbaceae; g__Halostagnicola; s__Halostagnicola larsenii	0	1.65E-06	0	0	0	0	0	1.37E-06	2.47E-06	1.06E-06	2.73E-06	1.65E-06	4.33E-07	1.59E-06	1.83E-06	1.34E-06	1.81E-06	1.38E-06	9.57E-07	7.72E-07	1.24E-06
k__Archaea; p__Euryarchaeota; c__Halobacteria; o__Natrialbales; f__Natrialbaceae; g__Halostagnicola; s__Halostagnicola sp. A56*	0	2.24E-07	2.35E-07	3.16E-06	3.20E-06	4.30E-06	4.08E-07	3.82E-06	2.32E-06	0	7.95E-07	0	0	0	0	6.05E-07	0	0	0	0	0
k__Archaea; p__Euryarchaeota; c__Halobacteria; o__Natrialbales; f__Natrialbaceae; g__Haloterrigena	0	0	0	0	0	0	4.66E-08	0	0	5.23E-07	5.37E-07	1.69E-06	2.46E-07	7.19E-07	1.71E-06	0	4.82E-07	0	2.37E-07	3.26E-07	3.37E-07
k__Archaea; p__Euryarchaeota; c__Halobacteria; o__Natrialbales; f__Natrialbaceae; g__Haloterrigena; s__Haloterrigena daqingensis	0	0	0	9.65E-07	1.08E-06	2.38E-06	9.22E-07	9.86E-07	0	0	0	0	0	0	0	0	0	0	0	0	0
k__Archaea; p__Euryarchaeota; c__Halobacteria; o__Natrialbales; f__Natrialbaceae; g__Haloterrigena; s__Haloterrigena hispanica	5.09E-06	4.19E-06	4.47E-06	3.57E-08	0	4.69E-08	6.52E-07	9.23E-08	1.15E-07	0	5.35E-08	0	0	0	0	0	0	0	0	0	0
k__Archaea; p__Euryarchaeota; c__Halobacteria; o__Natrialbales; f__Natrialbaceae; g__Haloterrigena; s__Haloterrigena jeotgali	0	0	0	0	0	0	9.74E-08	7.09E-07	3.89E-08	0	0	0	9.21E-08	1.67E-06	7.51E-07	0	0	0	4.78E-07	1.26E-06	1.33E-06
k__Archaea; p__Euryarchaeota; c__Halobacteria; o__Natrialbales; f__Natrialbaceae; g__Haloterrigena; s__Haloterrigena limicola	0	0	0	0	0	0	0	0	0	4.40E-07	8.56E-07	9.18E-08	1.12E-06	8.36E-07	5.09E-07	3.11E-07	0	4.49E-07	4.60E-07	4.55E-07	4.90E-07
k__Archaea; p__Euryarchaeota; c__Halobacteria; o__Natrialbales; f__Natrialbaceae; g__Haloterrigena; s__Haloterrigena saccharevitans	6.07E-07	0	1.45E-07	0	0	1.75E-07	0	0	0	0	0	0	0	0	0	0	0	0	0	0	0
k__Archaea; p__Euryarchaeota; c__Halobacteria; o__Natrialbales; f__Natrialbaceae; g__Haloterrigena; s__Haloterrigena salifodinae	2.91E-07	0	4.19E-07	0	0	0	0	0	0	1.02E-06	1.68E-06	2.78E-06	0	8.16E-07	2.62E-07	6.16E-07	2.40E-06	1.54E-06	1.64E-06	1.03E-06	0
k__Archaea; p__Euryarchaeota; c__Halobacteria; o__Natrialbales; f__Natrialbaceae; g__Haloterrigena; s__Haloterrigena salina	0	0	0	7.87E-07	2.58E-07	5.74E-07	6.34E-07	0	1.70E-07	0	6.21E-07	0	9.93E-07	7.62E-07	9.20E-07	0	4.78E-07	0	0	3.53E-07	1.67E-06
k__Archaea; p__Euryarchaeota; c__Halobacteria; o__Natrialbales; f__Natrialbaceae; g__Haloterrigena; s__Haloterrigena thermotolerans	0	0	0	0	0	0	0	0	0	9.07E-07	1.20E-06	7.98E-07	1.12E-06	6.82E-07	1.58E-06	1.31E-06	5.46E-07	1.34E-06	9.38E-07	3.23E-07	6.00E-07
k__Archaea; p__Euryarchaeota; c__Halobacteria; o__Natrialbales; f__Natrialbaceae; g__Halovivax	0	0	0	0	0	0	0	0	2.90E-06	0	0	0	0	0	0	0	0	0	0	5.17E-07	0
k__Archaea; p__Euryarchaeota; c__Halobacteria; o__Natrialbales; f__Natrialbaceae; g__Halovivax; s__Halovivax asiaticus	0	7.34E-07	0	0	0	0	4.68E-07	1.81E-06	1.05E-06	8.05E-07	0	2.01E-07	0	1.83E-07	0	0	8.98E-07	9.92E-07	2.05E-07	3.31E-07	1.07E-06
k__Archaea; p__Euryarchaeota; c__Halobacteria; o__Natrialbales; f__Natrialbaceae; g__Natrarchaeobaculum; s__Natrarchaeobaculum aegyptiacum	8.86E-07	0	1.41E-07	6.73E-07	1.54E-07	1.71E-07	0	1.13E-07	0	6.14E-07	1.14E-06	1.38E-06	0	0	4.60E-07	6.58E-07	6.33E-07	3.38E-06	0	2.59E-07	0
k__Archaea; p__Euryarchaeota; c__Halobacteria; o__Natrialbales; f__Natrialbaceae; g__Natrarchaeobaculum; s__Natrarchaeobaculum sulfurireducens	0	0	0	0	0	0	0	0	0	0	1.13E-06	2.48E-07	6.91E-07	0	9.98E-07	9.38E-08	4.63E-07	3.79E-07	7.70E-07	0	0
k__Archaea; p__Euryarchaeota; c__Halobacteria; o__Natrialbales; f__Natrialbaceae; g__Natrarchaeobius	0	0	0	7.48E-07	0	4.68E-07	2.38E-07	0	4.29E-07	0	0	0	0	0	0	0	0	0	6.14E-07	0	0
k__Archaea; p__Euryarchaeota; c__Halobacteria; o__Natrialbales; f__Natrialbaceae; g__Natrarchaeobius; s__Natrarchaeobius chitinivorans	5.19E-06	3.48E-06	2.40E-06	8.33E-06	2.39E-06	2.14E-06	1.71E-06	1.50E-06	2.97E-08	2.84E-06	2.50E-06	1.08E-06	4.68E-07	9.79E-07	9.59E-07	1.67E-06	1.43E-06	1.30E-06	1.84E-06	1.30E-06	1.26E-06
k__Archaea; p__Euryarchaeota; c__Halobacteria; o__Natrialbales; f__Natrialbaceae; g__Natrarchaeobius; s__Natrarchaeobius halalkaliphilus	9.46E-07	9.67E-07	5.35E-07	2.95E-08	8.94E-07	1.52E-07	0	7.56E-08	0	0	1.74E-06	7.54E-07	0	5.09E-07	8.11E-08	0	1.90E-06	1.59E-06	1.47E-06	1.37E-06	0
k__Archaea; p__Euryarchaeota; c__Halobacteria; o__Natrialbales; f__Natrialbaceae; g__Natrialba	2.23E-06	0	4.65E-06	0	0	0	0	0	0	1.40E-07	0	9.68E-08	2.33E-07	1.14E-06	1.53E-07	0	1.57E-07	0	1.06E-07	5.18E-07	0
k__Archaea; p__Euryarchaeota; c__Halobacteria; o__Natrialbales; f__Natrialbaceae; g__Natrialba; s__Natrialba aegyptia	0	0	1.23E-06	1.97E-06	0	0	0	3.95E-07	6.60E-07	1.02E-06	1.43E-06	2.52E-07	1.05E-07	9.40E-08	0	3.04E-07	1.28E-06	4.92E-07	3.07E-07	0	0
k__Archaea; p__Euryarchaeota; c__Halobacteria; o__Natrialbales; f__Natrialbaceae; g__Natrialba; s__Natrialba asiatica	0	0	0	0	0	0	0	0	0	2.09E-07	1.47E-06	7.86E-07	0	0	0	0	4.68E-07	5.81E-07	0	1.03E-06	0
k__Archaea; p__Euryarchaeota; c__Halobacteria; o__Natrialbales; f__Natrialbaceae; g__Natrialba; s__Natrialba chahannaoensis	0	0	0	0	0	0	0	0	0	1.09E-06	0	0	4.69E-07	1.18E-06	0	0	1.22E-06	1.00E-06	8.50E-07	1.35E-06	1.92E-06
k__Archaea; p__Euryarchaeota; c__Halobacteria; o__Natrialbales; f__Natrialbaceae; g__Natrialba; s__Natrialba hulunbeirensis	0	0	0	0	0	0	0	0	0	1.57E-07	7.87E-08	2.37E-07	1.22E-07	6.49E-07	4.69E-07	3.58E-07	3.54E-07	5.07E-07	3.54E-07	9.81E-08	1.27E-07
k__Archaea; p__Euryarchaeota; c__Halobacteria; o__Natrialbales; f__Natrialbaceae; g__Natrialba; s__Natrialba magadii	0	0	0	0	0	0	0	0	0	2.17E-07	0	9.66E-07	1.23E-06	1.80E-06	1.30E-06	0	1.22E-07	0	1.21E-07	9.67E-08	1.95E-07
k__Archaea; p__Euryarchaeota; c__Halobacteria; o__Natrialbales; f__Natrialbaceae; g__Natrialba; s__Natrialba sp. SSL1	0	8.39E-07	2.95E-07	1.40E-07	0	0	0	0	0	0	0	0	0	0	0	0	0	0	0	0	0
k__Archaea; p__Euryarchaeota; c__Halobacteria; o__Natrialbales; f__Natrialbaceae; g__Natrialba; s__Natrialba taiwanensis	0	0	0	0	1.06E-07	2.38E-07	0	4.70E-07	7.26E-08	0	0	5.12E-07	1.04E-07	3.72E-07	2.96E-07	3.11E-07	7.63E-07	0	3.08E-07	9.29E-07	4.36E-07
k__Archaea; p__Euryarchaeota; c__Halobacteria; o__Natrialbales; f__Natrialbaceae; g__Natrinema	0	0	0	1.64E-06	3.66E-07	1.21E-06	0	0	0	3.68E-07	2.47E-07	3.78E-07	5.67E-07	1.78E-07	2.01E-07	1.40E-07	0	2.27E-07	9.27E-08	7.64E-08	9.88E-08
k__Archaea; p__Euryarchaeota; c__Halobacteria; o__Natrialbales; f__Natrialbaceae; g__Natrinema; s__Natrinema altunense	1.66E-06	2.75E-06	7.19E-07	1.06E-06	1.45E-06	4.81E-06	0	0	0	3.92E-07	1.96E-07	1.32E-06	1.42E-07	7.36E-07	5.62E-07	1.03E-06	0	3.62E-07	1.67E-06	7.42E-07	1.31E-06
k__Archaea; p__Euryarchaeota; c__Halobacteria; o__Natrialbales; f__Natrialbaceae; g__Natrinema; s__Natrinema ejinorense	0	0	0	0	0	0	0	0	0	5.76E-08	2.89E-07	1.31E-07	0	0	0	0	0	0	1.60E-06	0	0
k__Archaea; p__Euryarchaeota; c__Halobacteria; o__Natrialbales; f__Natrialbaceae; g__Natrinema; s__Natrinema gari	0	0	0	0	0	0	0	0	0	1.78E-07	3.58E-07	2.68E-07	0	0	0	0	0	0	1.62E-06	0	0
k__Archaea; p__Euryarchaeota; c__Halobacteria; o__Natrialbales; f__Natrialbaceae; g__Natrinema; s__Natrinema salaciae	0	0	3.92E-07	0	0	0	2.54E-06	0	0	0	1.15E-06	0	1.25E-07	3.62E-07	2.89E-07	5.64E-07	1.47E-06	9.11E-07	4.97E-07	8.14E-07	2.63E-07
k__Archaea; p__Euryarchaeota; c__Halobacteria; o__Natrialbales; f__Natrialbaceae; g__Natrinema; s__Natrinema sp. CBA1119	8.43E-07	0	0	1.39E-06	0	8.74E-07	4.85E-06	4.80E-07	4.05E-07	0	1.96E-06	5.18E-07	1.45E-06	4.34E-07	1.08E-06	0	0	1.19E-06	0	1.28E-06	0
k__Archaea; p__Euryarchaeota; c__Halobacteria; o__Natrialbales; f__Natrialbaceae; g__Natrinema; s__Natrinema versiforme	1.37E-07	1.48E-06	6.53E-07	1.24E-07	1.80E-07	2.56E-08	8.02E-08	0	0	2.39E-06	8.75E-07	7.13E-07	1.31E-06	2.35E-06	2.00E-06	2.98E-07	1.64E-07	8.32E-07	7.93E-07	2.63E-06	2.36E-06
k__Archaea; p__Euryarchaeota; c__Halobacteria; o__Natrialbales; f__Natrialbaceae; g__Natronobacterium; s__Natronobacterium gregoryi	4.71E-07	3.00E-06	0	0	0	0	0	3.52E-07	0	0	5.94E-07	0	0	0	0	0	0	0	0	0	0
k__Archaea; p__Euryarchaeota; c__Halobacteria; o__Natrialbales; f__Natrialbaceae; g__Natronobacterium; s__Natronobacterium texcoconense	7.60E-07	5.61E-07	3.00E-07	2.42E-06	6.74E-07	1.73E-06	0	0	1.50E-07	0	0	0	0	0	0	0	0	0	0	0	0
k__Archaea; p__Euryarchaeota; c__Halobacteria; o__Natrialbales; f__Natrialbaceae; g__Natronococcus	0	0	0	0	0	0	0	0	0	1.75E-06	0	0	1.20E-07	1.60E-06	1.19E-06	0	0	0	5.65E-07	1.95E-07	3.77E-07
k__Archaea; p__Euryarchaeota; c__Halobacteria; o__Natrialbales; f__Natrialbaceae; g__Natronococcus; s__Natronococcus amylolyticus	1.03E-06	7.12E-07	1.74E-06	4.77E-07	0	1.29E-07	5.23E-07	4.88E-07	1.68E-06	0	0	0	2.28E-06	3.04E-07	1.49E-07	3.42E-07	0	2.75E-07	0	1.77E-07	1.77E-06
k__Archaea; p__Euryarchaeota; c__Halobacteria; o__Natrialbales; f__Natrialbaceae; g__Natronococcus; s__Natronococcus jeotgali	0	0	0	0	0	0	0	0	0	0	0	0	1.63E-06	8.56E-07	8.90E-07	0	0	1.63E-07	0	5.41E-07	7.19E-08
k__Archaea; p__Euryarchaeota; c__Halobacteria; o__Natrialbales; f__Natrialbaceae; g__Natronococcus; s__Natronococcus occultus	0	6.61E-07	6.74E-07	6.44E-07	5.71E-07	3.15E-06	1.43E-06	0	1.91E-07	1.09E-06	2.64E-06	1.47E-07	5.03E-07	4.02E-07	1.09E-06	6.19E-07	2.39E-06	0	4.90E-07	5.97E-07	2.77E-07
k__Archaea; p__Euryarchaeota; c__Halobacteria; o__Natrialbales; f__Natrialbaceae; g__Natronolimnobius; s__Natronolimnobius baerhuensis	0	0	0	4.34E-06	0	0	0	0	0	2.67E-06	4.32E-06	4.11E-06	8.92E-08	1.19E-06	9.83E-07	0	2.60E-07	5.90E-07	3.45E-07	3.13E-06	7.23E-07
k__Archaea; p__Euryarchaeota; c__Halobacteria; o__Natrialbales; f__Natrialbaceae; g__Natronolimnohabitans; s__Natronolimnohabitans innermongolicus*	0	0	0	0	0	0	1.88E-07	0	0	1.85E-06	3.80E-06	6.33E-07	3.22E-07	1.79E-06	1.16E-07	1.47E-06	0	1.97E-07	8.05E-07	1.18E-06	8.46E-07
k__Archaea; p__Euryarchaeota; c__Halobacteria; o__Natrialbales; f__Natrialbaceae; g__Natronorubrum	0	0	0	0	1.53E-06	0	0	0	0	3.64E-07	5.51E-07	2.75E-07	5.85E-07	9.09E-07	1.71E-06	3.05E-07	1.23E-06	5.08E-07	8.49E-07	5.10E-07	6.80E-07
k__Archaea; p__Euryarchaeota; c__Halobacteria; o__Natrialbales; f__Natrialbaceae; g__Natronorubrum; s__Natronorubrum bangense	0	0	0	0	0	0	0	0	0	0	0	0	1.16E-06	9.40E-08	8.97E-07	0	0	0	0	0	5.51E-07
k__Archaea; p__Euryarchaeota; c__Halobacteria; o__Natrialbales; f__Natrialbaceae; g__Natronorubrum; s__Natronorubrum sediminis	0	2.98E-06	1.25E-06	0	0	1.46E-06	0	0	0	0	8.04E-07	0	0	0	0	0	0	0	0	0	0
k__Archaea; p__Euryarchaeota; c__Halobacteria; o__Natrialbales; f__Natrialbaceae; g__Natronorubrum; s__Natronorubrum sulfidifaciens	0	0	0	0	0	0	0	0	0	0	6.30E-07	4.73E-07	0	8.70E-07	0	7.26E-07	1.39E-06	5.74E-07	4.90E-07	7.79E-07	0
k__Archaea; p__Euryarchaeota; c__Halobacteria; o__Natrialbales; f__Natrialbaceae; g__Natronorubrum; s__Natronorubrum texcoconense	5.47E-07	3.48E-07	6.64E-07	1.40E-07	4.02E-07	3.62E-07	4.59E-08	0	0	0	0	0	1.34E-06	0	2.93E-06	0	0	0	0	0	0
k__Archaea; p__Euryarchaeota; c__Halobacteria; o__Natrialbales; f__Natrialbaceae; g__Natronorubrum; s__Natronorubrum thiooxidans	4.26E-06	2.32E-06	1.05E-06	7.26E-07	0	1.54E-07	7.82E-08	4.50E-08	3.77E-07	5.46E-07	1.58E-07	5.38E-07	7.63E-07	9.17E-07	1.02E-06	5.34E-07	6.16E-07	5.04E-07	4.70E-07	8.30E-07	2.53E-07
k__Archaea; p__Euryarchaeota; c__Halobacteria; o__Natrialbales; f__Natrialbaceae; g__Natronorubrum; s__Natronorubrum tibetense	0	0	0	1.19E-06	0	0	0	0	0	0	0	0	0	0	0	0	0	0	0	0	0
k__Archaea; p__Euryarchaeota; c__Halobacteria; o__Natrialbales; f__Natrialbaceae; g__Salinarchaeum; s__Salinarchaeum sp. Harcht-Bsk1	4.35E-06	2.57E-06	2.04E-07	0	0	0	1.31E-06	2.92E-07	2.17E-07	2.23E-06	3.16E-06	1.09E-06	6.70E-07	2.36E-06	3.28E-06	3.56E-06	1.92E-06	1.75E-06	1.68E-07	1.14E-06	1.68E-06
k__Archaea; p__Euryarchaeota; c__Halobacteria; o__Natrialbales; f__Natrialbaceae; g__Saliphagus; s__Saliphagus sp. LR7*	5.81E-07	1.13E-07	1.20E-07	7.40E-07	3.32E-07	6.15E-07	7.24E-07	9.16E-07	3.17E-07	2.13E-06	1.01E-06	1.39E-06	2.00E-06	1.01E-06	2.35E-06	1.75E-06	1.37E-06	2.64E-06	8.59E-07	1.10E-06	3.93E-07
k__Archaea; p__Euryarchaeota; c__Methanobacteria; o__Methanobacteriales*	6.65E-08	0	1.26E-07	5.74E-07	4.36E-07	1.07E-06	1.61E-06	3.34E-07	8.09E-07	6.22E-07	1.54E-06	4.68E-06	1.10E-06	1.41E-06	1.02E-06	2.78E-06	2.28E-06	1.58E-06	3.86E-06	2.55E-06	3.79E-06
k__Archaea; p__Euryarchaeota; c__Methanobacteria; o__Methanobacteriales; f__Methanobacteriaceae	0	0	0	0	0	0	0	0	0	1.33E-07	9.36E-07	1.00E-07	2.05E-07	0	2.18E-07	6.10E-07	4.49E-07	0	0	1.66E-07	6.42E-07
k__Archaea; p__Euryarchaeota; c__Methanobacteria; o__Methanobacteriales; f__Methanobacteriaceae; g__Methanobacterium	9.74E-06	9.43E-06	9.90E-06	9.92E-06	7.32E-06	7.85E-06	9.72E-07	8.42E-07	7.99E-07	5.43E-06	4.79E-06	5.92E-06	3.46E-06	4.39E-06	9.73E-06	5.48E-06	1.03E-05	4.39E-06	3.82E-06	3.19E-06	6.17E-06
k__Archaea; p__Euryarchaeota; c__Methanobacteria; o__Methanobacteriales; f__Methanobacteriaceae; g__Methanobacterium; s__Methanobacterium bryantii	1.22E-07	0	6.44E-07	6.64E-07	0	1.68E-07	0	0	0	0	0	0	0	0	0	0	0	0	0	0	0
k__Archaea; p__Euryarchaeota; c__Methanobacteria; o__Methanobacteriales; f__Methanobacteriaceae; g__Methanobacterium; s__Methanobacterium congolense	1.02E-06	9.88E-07	4.79E-07	0	0	1.18E-07	0	0	0	2.94E-07	0	0	2.25E-07	4.03E-07	2.33E-07	1.68E-07	0	0	1.42E-07	1.68E-06	4.72E-07
k__Archaea; p__Euryarchaeota; c__Methanobacteria; o__Methanobacteriales; f__Methanobacteriaceae; g__Methanobacterium; s__Methanobacterium formicicum	3.26E-07	6.95E-07	1.05E-06	1.74E-07	6.67E-08	2.26E-07	0	0	0	3.00E-07	3.46E-06	2.76E-06	2.59E-07	1.27E-06	5.87E-07	1.72E-07	6.58E-07	1.39E-07	1.03E-06	4.18E-07	2.03E-07
k__Archaea; p__Euryarchaeota; c__Methanobacteria; o__Methanobacteriales; f__Methanobacteriaceae; g__Methanobacterium; s__Methanobacterium lacus	1.42E-06	6.20E-07	0	2.51E-07	1.19E-06	3.26E-07	4.14E-08	0	0	0	9.93E-08	7.02E-08	0	0	0	0	0	0	0	5.80E-08	0
k__Archaea; p__Euryarchaeota; c__Methanobacteria; o__Methanobacteriales; f__Methanobacteriaceae; g__Methanobacterium; s__Methanobacterium paludis	6.98E-07	8.66E-07	1.77E-06	2.88E-06	1.39E-06	1.24E-06	2.10E-08	8.07E-08	0	3.22E-06	3.92E-06	6.19E-06	1.46E-06	1.40E-05	2.52E-06	4.81E-06	2.28E-06	2.25E-07	1.03E-05	6.06E-06	1.34E-05
k__Archaea; p__Euryarchaeota; c__Methanobacteria; o__Methanobacteriales; f__Methanobacteriaceae; g__Methanobacterium; s__Methanobacterium sp.	6.01E-07	2.46E-06	1.45E-06	0	0	0	0	0	0	0	0	0	4.90E-06	0	0	0	0	0	0	0	0
k__Archaea; p__Euryarchaeota; c__Methanobacteria; o__Methanobacteriales; f__Methanobacteriaceae; g__Methanobacterium; s__Methanobacterium sp. A39	0	0	0	0	0	0	0	0	0	0	0	0	6.56E-06	9.41E-06	8.77E-07	0	0	0	0	0	0
k__Archaea; p__Euryarchaeota; c__Methanobacteria; o__Methanobacteriales; f__Methanobacteriaceae; g__Methanobacterium; s__Methanobacterium sp. BAmetb5	2.35E-07	5.98E-07	2.99E-07	1.74E-06	5.73E-07	9.04E-07	0	0	2.86E-07	0	1.79E-07	0	0	0	0	0	0	0	0	0	0
k__Archaea; p__Euryarchaeota; c__Methanobacteria; o__Methanobacteriales; f__Methanobacteriaceae; g__Methanobacterium; s__Methanobacterium sp. BRmetb2	5.25E-07	6.53E-07	2.88E-07	8.85E-07	9.59E-07	1.26E-06	0	0	0	0	5.78E-08	0	1.14E-06	3.70E-07	4.61E-07	0	0	5.24E-06	1.47E-06	8.40E-08	1.45E-07
k__Archaea; p__Euryarchaeota; c__Methanobacteria; o__Methanobacteriales; f__Methanobacteriaceae; g__Methanobacterium; s__Methanobacterium sp. MZ-A1	3.69E-07	0	0	0	0	0	0	0	0	0	0	0	0	0	0	0	0	0	0	0	0
k__Archaea; p__Euryarchaeota; c__Methanobacteria; o__Methanobacteriales; f__Methanobacteriaceae; g__Methanobacterium; s__Methanobacterium sp. Maddingley MBC34	2.48E-06	1.32E-07	1.82E-06	0	1.44E-07	0	0	6.27E-07	0	1.43E-06	9.86E-07	2.25E-07	1.20E-06	3.47E-07	7.94E-08	4.01E-07	9.48E-07	6.32E-07	8.34E-07	1.12E-07	0
k__Archaea; p__Euryarchaeota; c__Methanobacteria; o__Methanobacteriales; f__Methanobacteriaceae; g__Methanobacterium; s__Methanobacterium sp. PtaB.Bin024	1.21E-06	7.53E-07	1.18E-06	0	0	1.88E-06	7.61E-07	0	1.56E-07	2.97E-07	1.80E-06	6.39E-07	2.97E-07	1.57E-06	6.54E-07	2.44E-06	1.73E-06	1.14E-06	7.09E-07	3.27E-06	2.58E-06
k__Archaea; p__Euryarchaeota; c__Methanobacteria; o__Methanobacteriales; f__Methanobacteriaceae; g__Methanobacterium; s__Methanobacterium sp. SMA-27	4.03E-07	7.36E-07	1.92E-06	0	0	0	1.34E-06	3.26E-07	4.53E-07	3.97E-06	3.74E-07	1.41E-07	3.62E-08	6.10E-07	2.52E-07	8.86E-07	2.65E-06	3.28E-07	4.84E-07	2.91E-07	7.55E-08
k__Archaea; p__Euryarchaeota; c__Methanobacteria; o__Methanobacteriales; f__Methanobacteriaceae; g__Methanobacterium; s__Methanobacterium subterraneum	0	1.43E-07	0	4.32E-07	4.98E-07	6.52E-07	0	0	1.11E-06	1.28E-06	2.13E-07	1.20E-06	5.86E-07	8.00E-07	7.39E-07	3.16E-06	0	2.10E-06	2.65E-06	3.33E-06	3.07E-06
k__Archaea; p__Euryarchaeota; c__Methanobacteria; o__Methanobacteriales; f__Methanobacteriaceae; g__Methanobrevibacter	0	0	0	0	0	0	0	0	0	0	0	2.53E-07	5.13E-07	0	4.13E-07	0	0	1.55E-07	0	4.16E-07	8.06E-07
k__Archaea; p__Euryarchaeota; c__Methanobacteria; o__Methanobacteriales; f__Methanobacteriaceae; g__Methanobrevibacter; s__Methanobrevibacter cuticularis	0	0	0	0	0	0	0	0	0	3.38E-07	1.02E-06	5.09E-07	0	0	0	0	0	6.25E-07	0	0	0
k__Archaea; p__Euryarchaeota; c__Methanobacteria; o__Methanobacteriales; f__Methanobacteriaceae; g__Methanobrevibacter; s__Methanobrevibacter filiformis	1.49E-07	0	3.11E-07	0	0	1.16E-07	1.49E-06	1.59E-06	1.21E-06	0	0	0	3.13E-07	1.37E-07	3.60E-08	0	0	0	2.05E-07	8.44E-08	0
k__Archaea; p__Euryarchaeota; c__Methanobacteria; o__Methanobacteriales; f__Methanobacteriaceae; g__Methanobrevibacter; s__Methanobrevibacter olleyae	0	0	0	0	0	0	0	0	0	0	0	0	1.49E-06	1.93E-07	0	0	0	0	0	0	0
k__Archaea; p__Euryarchaeota; c__Methanobacteria; o__Methanobacteriales; f__Methanobacteriaceae; g__Methanobrevibacter; s__Methanobrevibacter oralis	0	0	0	0	0	0	0	0	0	8.11E-07	0	0	0	1.11E-07	0	1.86E-07	0	0	1.23E-07	0	0
k__Archaea; p__Euryarchaeota; c__Methanobacteria; o__Methanobacteriales; f__Methanobacteriaceae; g__Methanobrevibacter; s__Methanobrevibacter ruminantium	0	0	0	0	0	0	6.67E-08	3.47E-07	8.03E-08	0	0	0	1.54E-06	0	0	0	0	0	0	0	0
k__Archaea; p__Euryarchaeota; c__Methanobacteria; o__Methanobacteriales; f__Methanobacteriaceae; g__Methanobrevibacter; s__Methanobrevibacter smithii	4.10E-07	5.02E-07	1.34E-07	8.39E-08	0	5.50E-08	0	0	0	0	6.27E-08	0	0	0	0	0	0	7.20E-08	5.90E-07	0	0
k__Archaea; p__Euryarchaeota; c__Methanobacteria; o__Methanobacteriales; f__Methanobacteriaceae; g__Methanobrevibacter; s__Methanobrevibacter smithii CAG:186	1.04E-07	3.73E-07	7.90E-07	0	0	0	0	0	0	0	4.13E-07	0	0	9.40E-08	0	0	0	0	0	0	0
k__Archaea; p__Euryarchaeota; c__Methanobacteria; o__Methanobacteriales; f__Methanobacteriaceae; g__Methanobrevibacter; s__Methanobrevibacter woesei	1.35E-06	0	0	0	8.03E-07	0	4.03E-06	1.21E-06	8.19E-07	0	0	0	0	0	0	0	0	0	0	0	0
k__Archaea; p__Euryarchaeota; c__Methanobacteria; o__Methanobacteriales; f__Methanobacteriaceae; g__Methanobrevibacter; s__Methanobrevibacter wolinii	0	0	0	0	0	0	0	0	7.22E-07	0	0	0	0	0	0	0	0	0	0	0	0
k__Archaea; p__Euryarchaeota; c__Methanobacteria; o__Methanobacteriales; f__Methanobacteriaceae; g__Methanosphaera; s__Methanosphaera cuniculi	0	0	0	0	0	0	6.51E-07	9.87E-07	6.57E-07	0	0	0	6.77E-07	1.72E-06	3.73E-07	0	0	0	7.34E-08	0	3.14E-07
k__Archaea; p__Euryarchaeota; c__Methanobacteria; o__Methanobacteriales; f__Methanobacteriaceae; g__Methanosphaera; s__Methanosphaera sp. BMS	0	0	0	0	0	0	0	0	0	2.38E-07	0	0	4.31E-07	2.77E-07	3.88E-07	1.81E-07	8.94E-08	1.46E-07	1.79E-07	7.44E-07	5.14E-07
k__Archaea; p__Euryarchaeota; c__Methanobacteria; o__Methanobacteriales; f__Methanobacteriaceae; g__Methanosphaera; s__Methanosphaera sp. WGK6	0	0	0	0	0	0	0	0	0	0	1.86E-07	0	0	0	0	0	1.45E-06	0	0	0	0
k__Archaea; p__Euryarchaeota; c__Methanobacteria; o__Methanobacteriales; f__Methanobacteriaceae; g__Methanosphaera; s__Methanosphaera sp. rholeuAM6	0	0	0	0	1.50E-06	1.29E-07	4.37E-07	0	0	0	0	0	0	0	0	0	0	0	0	0	0
k__Archaea; p__Euryarchaeota; c__Methanobacteria; o__Methanobacteriales; f__Methanobacteriaceae; g__Methanosphaera; s__Methanosphaera sp. rholeuAM74	0	0	0	0	0	0	0	0	0	0	0	9.83E-07	0	4.52E-07	1.05E-06	0	0	0	5.10E-07	0	5.16E-07
k__Archaea; p__Euryarchaeota; c__Methanobacteria; o__Methanobacteriales; f__Methanobacteriaceae; g__Methanothermobacter	0	0	0	4.21E-07	0	2.17E-07	0	0	0	0	1.93E-06	0	2.45E-06	2.70E-07	1.06E-06	2.54E-07	1.90E-06	1.04E-06	8.86E-07	8.77E-07	1.59E-06
k__Archaea; p__Euryarchaeota; c__Methanobacteria; o__Methanobacteriales; f__Methanobacteriaceae; g__Methanothermobacter; s__Methanothermobacter marburgensis	1.96E-07	9.67E-07	3.73E-07	0	0	0	0	0	0	1.30E-07	0	0	0	0	0	0	0	0	0	0	0
k__Archaea; p__Euryarchaeota; c__Methanobacteria; o__Methanobacteriales; f__Methanobacteriaceae; g__Methanothermobacter; s__Methanothermobacter sp. MT-2	0	0	0	0	0	0	0	0	0	0	0	0	0	0	0	0	0	0	1.19E-06	0	0
k__Archaea; p__Euryarchaeota; c__Methanobacteria; o__Methanobacteriales; f__Methanobacteriaceae; g__Methanothermobacter; s__Methanothermobacter tenebrarum	0	0	0	0	0	0	0	0	0	1.85E-07	1.30E-06	4.18E-07	0	0	0	1.06E-06	4.15E-07	1.03E-06	1.72E-07	4.59E-07	7.40E-07
k__Archaea; p__Euryarchaeota; c__Methanobacteria; o__Methanobacteriales; f__Methanobacteriaceae; g__NA; s__Methanobacteriaceae archaeon 41_258	0	0	0	0	1.12E-07	0	1.27E-07	1.64E-07	8.06E-07	3.92E-07	0	2.22E-07	7.58E-08	6.75E-08	2.67E-07	0	2.21E-07	1.81E-07	0	5.51E-07	1.03E-06
k__Archaea; p__Euryarchaeota; c__Methanobacteria; o__Methanobacteriales; f__Methanothermaceae; g__Methanothermus; s__Methanothermus fervidus	5.02E-07	4.53E-07	0	4.55E-07	0	1.45E-07	0	0	0	0	0	1.25E-07	0	0	9.06E-08	0	0	0	0	0	0
k__Archaea; p__Euryarchaeota; c__Methanobacteria; o__Methanobacteriales; f__NA; g__NA; s__Methanobacteriales archaeon HGW-Methanobacteriales-1	1.95E-07	4.30E-08	7.80E-07	4.31E-08	0	5.65E-08	0	0	0	5.04E-07	1.43E-06	1.67E-06	6.07E-06	4.45E-07	1.78E-06	7.75E-07	2.25E-06	1.69E-06	1.58E-06	1.22E-06	3.02E-07
k__Archaea; p__Euryarchaeota; c__Methanococci; o__Methanococcales; f__Methanocaldococcaceae	0	0	0	0	0	0	0	0	0	0	0	0	8.13E-07	6.24E-07	6.63E-07	0	0	0	2.30E-07	7.54E-07	7.30E-07
k__Archaea; p__Euryarchaeota; c__Methanococci; o__Methanococcales; f__Methanocaldococcaceae; g__Methanocaldococcus	0	0	0	0	0	7.09E-08	3.60E-07	1.62E-06	3.88E-07	6.94E-07	8.78E-07	0	1.17E-06	4.29E-07	3.67E-07	0	3.26E-07	0	4.10E-07	1.62E-06	7.88E-07
k__Archaea; p__Euryarchaeota; c__Methanococci; o__Methanococcales; f__Methanocaldococcaceae; g__Methanocaldococcus; s__Methanocaldococcus fervens	0	0	0	0	0	0	0	0	0	1.38E-07	1.39E-07	3.13E-07	0	0	0	6.34E-07	0	1.28E-07	0	0	0
k__Archaea; p__Euryarchaeota; c__Methanococci; o__Methanococcales; f__Methanocaldococcaceae; g__Methanocaldococcus; s__Methanocaldococcus jannaschii	0	0	0	0	0	0	4.50E-07	1.78E-07	0	0	0	0	0	0	0	0	0	0	0	9.70E-08	0
k__Archaea; p__Euryarchaeota; c__Methanococci; o__Methanococcales; f__Methanocaldococcaceae; g__Methanocaldococcus; s__Methanocaldococcus vulcanius	0	0	0	0	0	0	1.02E-07	0	0	0	0	0	0	1.05E-07	8.30E-07	0	0	0	0	0	0
k__Archaea; p__Euryarchaeota; c__Methanococci; o__Methanococcales; f__Methanocaldococcaceae; g__Methanotorris; s__Methanotorris formicicus	0	0	0	0	0	0	0	0	0	0	0	2.83E-07	0	6.86E-07	2.04E-07	0	0	0	0	0	0
k__Archaea; p__Euryarchaeota; c__Methanococci; o__Methanococcales; f__Methanocaldococcaceae; g__Methanotorris; s__Methanotorris igneus	0	0	0	0	0	0	0	0	0	4.23E-08	0	3.21E-08	3.31E-08	2.93E-07	1.84E-06	4.83E-08	0	0	1.91E-07	1.60E-07	2.76E-07
k__Archaea; p__Euryarchaeota; c__Methanococci; o__Methanococcales; f__Methanococcaceae	0	0	0	3.98E-08	0	1.57E-07	0	0	0	4.74E-07	2.98E-07	3.59E-07	1.71E-06	7.37E-07	2.90E-07	1.35E-07	3.35E-07	0	8.92E-08	3.34E-07	2.89E-07
k__Archaea; p__Euryarchaeota; c__Methanococci; o__Methanococcales; f__Methanococcaceae; g__Methanococcus; s__Methanococcus aeolicus	0	0	0	0	0	0	0	0	0	1.00E-06	1.70E-06	2.05E-06	0	0	0	6.46E-07	1.91E-06	4.18E-07	2.96E-06	2.51E-06	5.41E-07
k__Archaea; p__Euryarchaeota; c__Methanococci; o__Methanococcales; f__Methanococcaceae; g__Methanococcus; s__Methanococcus maripaludis	2.80E-07	0	1.13E-06	1.24E-06	0	0	0	0	0	6.92E-06	3.50E-06	6.39E-06	3.21E-06	1.39E-06	1.50E-06	5.08E-06	3.50E-06	5.47E-06	1.19E-05	7.06E-06	2.68E-06
k__Archaea; p__Euryarchaeota; c__Methanococci; o__Methanococcales; f__Methanococcaceae; g__Methanococcus; s__Methanococcus vannielii	0	0	0	0	0	0	0	0	0	0	0	0	9.67E-08	1.36E-06	6.88E-07	0	0	0	1.03E-06	7.79E-08	2.06E-07
k__Archaea; p__Euryarchaeota; c__Methanococci; o__Methanococcales; f__Methanococcaceae; g__Methanococcus; s__uncultured Methanococcus sp.*	9.02E-07	7.56E-07	4.69E-06	0	0	0	0	0	0	0	0	0	0	0	0	0	0	0	0	0	0
k__Archaea; p__Euryarchaeota; c__Methanococci; o__Methanococcales; f__Methanococcaceae; g__Methanothermococcus	0	0	0	0	0	0	2.87E-07	1.12E-06	5.75E-07	0	0	0	3.26E-07	0	0	0	0	0	0	0	0
k__Archaea; p__Euryarchaeota; c__Methanococci; o__Methanococcales; f__Methanococcaceae; g__Methanothermococcus; s__Methanothermococcus thermolithotrophicus	6.48E-07	4.99E-06	1.64E-06	0	0	0	0	0	0	8.60E-07	1.73E-07	1.29E-07	0	2.35E-07	0	3.94E-07	5.78E-07	4.78E-07	0	1.07E-06	1.38E-07
k__Archaea; p__Euryarchaeota; c__Methanomicrobia	1.01E-06	0	1.04E-06	1.25E-06	3.07E-07	6.39E-07	7.27E-07	3.01E-07	2.59E-08	1.57E-06	3.46E-06	1.53E-06	5.05E-06	6.65E-07	3.84E-06	2.24E-07	2.35E-06	2.52E-07	2.75E-06	2.95E-06	1.65E-06
k__Archaea; p__Euryarchaeota; c__Methanomicrobia; o__Methanocellales; f__Methanocellaceae; g__Methanocella; s__Methanocella arvoryzae	2.10E-06	2.72E-06	2.09E-06	1.29E-06	3.14E-06	7.80E-07	1.40E-07	3.58E-07	2.01E-06	5.88E-07	8.34E-07	1.06E-06	2.75E-06	4.71E-07	3.35E-06	8.55E-07	1.72E-06	2.18E-06	1.97E-06	8.65E-07	1.15E-06
k__Archaea; p__Euryarchaeota; c__Methanomicrobia; o__Methanocellales; f__Methanocellaceae; g__Methanocella; s__Methanocella conradii	0	0	0	0	0	0	1.35E-07	0	0	5.39E-07	9.21E-07	1.13E-06	3.93E-07	1.54E-06	2.02E-07	1.13E-06	4.58E-06	1.49E-06	1.16E-06	6.59E-07	1.75E-06
k__Archaea; p__Euryarchaeota; c__Methanomicrobia; o__Methanocellales; f__Methanocellaceae; g__Methanocella; s__Methanocella paludicola	7.46E-06	6.07E-06	8.19E-06	3.08E-06	3.04E-06	5.54E-06	6.28E-07	1.05E-06	2.41E-07	4.91E-06	4.55E-06	5.99E-06	5.38E-06	7.18E-06	7.77E-06	6.00E-06	9.46E-06	6.77E-06	6.26E-06	8.61E-06	5.90E-06
k__Archaea; p__Euryarchaeota; c__Methanomicrobia; o__Methanomicrobiales	1.82E-06	7.67E-06	5.98E-06	1.75E-06	1.46E-06	2.54E-06	1.67E-06	1.88E-06	3.71E-07	4.57E-06	2.52E-06	9.75E-07	3.40E-06	4.93E-06	2.96E-06	2.76E-06	4.82E-06	4.52E-06	2.40E-06	5.90E-06	3.10E-06
k__Archaea; p__Euryarchaeota; c__Methanomicrobia; o__Methanomicrobiales; f__Methanocalculaceae; g__Methanocalculus; s__Methanocalculus sp. MSAO_Arc1	3.72E-07	7.49E-07	7.07E-07	5.78E-07	1.83E-06	3.94E-07	3.61E-07	3.53E-07	8.69E-07	0	2.88E-06	0	3.13E-07	9.31E-08	8.89E-07	0	1.05E-06	8.71E-07	1.03E-07	5.48E-07	3.80E-07
k__Archaea; p__Euryarchaeota; c__Methanomicrobia; o__Methanomicrobiales; f__Methanocalculaceae; g__Methanocalculus; s__Methanocalculus sp. MSAO_Arc2	1.10E-06	1.85E-07	1.97E-07	0	0	0	8.13E-07	0	1.27E-07	1.81E-07	5.44E-07	8.15E-07	0	6.81E-07	1.36E-06	0	0	0	1.37E-07	1.12E-07	0
k__Archaea; p__Euryarchaeota; c__Methanomicrobia; o__Methanomicrobiales; f__Methanocorpusculaceae; g__Methanocorpusculum*	0	0	0	0	0	0	0	6.42E-07	0	0	0	0	0	0	5.71E-08	0	0	0	0	6.34E-08	0
k__Archaea; p__Euryarchaeota; c__Methanomicrobia; o__Methanomicrobiales; f__Methanocorpusculaceae; g__Methanocorpusculum; s__Methanocorpusculum labreanum	0	0	0	3.48E-06	8.31E-06	3.01E-06	0	5.81E-07	1.58E-06	0	0	0	0	0	0	0	0	0	0	0	0
k__Archaea; p__Euryarchaeota; c__Methanomicrobia; o__Methanomicrobiales; f__Methanomicrobiaceae	0	0	0	0	0	0	0	0	0	3.05E-06	0	5.06E-08	0	5.08E-07	1.09E-07	0	0	0	3.48E-06	6.26E-07	0
k__Archaea; p__Euryarchaeota; c__Methanomicrobia; o__Methanomicrobiales; f__Methanomicrobiaceae; g__Methanoculleus	4.55E-06	4.33E-06	2.62E-06	1.78E-07	1.67E-06	1.29E-06	3.79E-08	1.48E-07	2.72E-08	6.46E-07	1.50E-06	9.60E-07	1.62E-06	8.68E-07	1.50E-06	4.44E-06	1.33E-06	2.54E-06	1.01E-06	2.52E-06	9.72E-07
k__Archaea; p__Euryarchaeota; c__Methanomicrobia; o__Methanomicrobiales; f__Methanomicrobiaceae; g__Methanoculleus; s__Methanoculleus bourgensis	5.83E-06	8.81E-06	4.49E-06	1.71E-06	4.06E-07	2.60E-06	1.69E-07	9.50E-07	1.12E-06	1.39E-06	1.34E-06	8.85E-07	3.21E-06	3.71E-06	3.26E-06	1.13E-06	2.87E-06	4.22E-07	1.39E-06	1.88E-06	1.34E-06
k__Archaea; p__Euryarchaeota; c__Methanomicrobia; o__Methanomicrobiales; f__Methanomicrobiaceae; g__Methanoculleus; s__Methanoculleus chikugoensis	0	3.72E-07	7.70E-07	0	0	0	2.69E-07	2.14E-07	8.48E-07	0	1.29E-07	0	1.05E-06	1.30E-07	1.16E-06	0	4.33E-07	0	1.23E-07	7.76E-07	1.41E-07
k__Archaea; p__Euryarchaeota; c__Methanomicrobia; o__Methanomicrobiales; f__Methanomicrobiaceae; g__Methanoculleus; s__Methanoculleus horonobensis	1.39E-06	7.83E-07	5.35E-07	7.78E-07	8.78E-07	1.69E-06	2.49E-06	1.18E-07	0	5.24E-06	3.20E-06	6.56E-06	1.69E-07	1.37E-06	2.35E-07	3.09E-06	0	4.95E-06	4.94E-06	9.03E-07	1.39E-06
k__Archaea; p__Euryarchaeota; c__Methanomicrobia; o__Methanomicrobiales; f__Methanomicrobiaceae; g__Methanoculleus; s__Methanoculleus marisnigri	2.26E-07	6.14E-07	8.78E-07	1.30E-06	1.13E-06	2.62E-06	5.56E-06	2.83E-06	2.87E-06	2.73E-06	3.87E-06	2.30E-06	1.61E-06	2.41E-06	1.19E-06	9.15E-06	3.42E-07	2.54E-06	3.74E-06	2.03E-06	8.71E-07
k__Archaea; p__Euryarchaeota; c__Methanomicrobia; o__Methanomicrobiales; f__Methanomicrobiaceae; g__Methanoculleus; s__Methanoculleus sediminis	0	0	0	1.31E-06	1.47E-06	1.08E-06	0	3.59E-07	0	2.87E-07	2.89E-07	3.75E-07	9.47E-07	2.36E-06	3.93E-06	6.60E-07	6.41E-07	4.19E-07	8.16E-07	1.77E-07	2.74E-06
k__Archaea; p__Euryarchaeota; c__Methanomicrobia; o__Methanomicrobiales; f__Methanomicrobiaceae; g__Methanoculleus; s__Methanoculleus sp. CAG:1088	0	0	0	0	0	0	0	0	0	0	0	0	0	0	9.74E-07	0	0	0	1.23E-07	0	0
k__Archaea; p__Euryarchaeota; c__Methanomicrobia; o__Methanomicrobiales; f__Methanomicrobiaceae; g__Methanoculleus; s__Methanoculleus sp. MH98A	2.30E-07	1.27E-06	2.22E-07	0	1.48E-06	3.98E-07	1.31E-07	3.35E-08	7.52E-07	2.90E-06	1.47E-06	1.96E-06	1.72E-06	4.58E-06	6.11E-06	5.38E-07	7.96E-07	5.59E-07	4.09E-07	1.26E-06	1.41E-06
k__Archaea; p__Euryarchaeota; c__Methanomicrobia; o__Methanomicrobiales; f__Methanomicrobiaceae; g__Methanoculleus; s__Methanoculleus sp. SDB	3.72E-06	6.19E-06	2.78E-06	4.83E-06	2.73E-06	6.10E-06	1.47E-06	1.61E-06	7.88E-07	2.41E-05	1.29E-05	1.64E-05	4.17E-07	6.34E-06	5.09E-06	1.78E-05	1.52E-05	1.64E-05	2.57E-05	1.78E-05	9.85E-06
k__Archaea; p__Euryarchaeota; c__Methanomicrobia; o__Methanomicrobiales; f__Methanomicrobiaceae; g__Methanoculleus; s__Methanoculleus taiwanensis	2.84E-07	7.56E-07	5.44E-07	5.06E-07	2.53E-08	0	3.21E-06	1.28E-06	2.41E-06	2.39E-06	8.72E-06	7.24E-06	6.57E-06	9.77E-07	3.83E-06	1.71E-05	7.33E-06	4.67E-06	4.98E-06	4.96E-06	1.72E-06
k__Archaea; p__Euryarchaeota; c__Methanomicrobia; o__Methanomicrobiales; f__Methanomicrobiaceae; g__Methanoculleus; s__Methanoculleus thermophilus	7.52E-07	1.65E-07	3.54E-07	0	0	0	0	1.18E-06	0	1.94E-06	6.78E-07	2.89E-06	1.24E-07	2.73E-06	1.29E-06	7.64E-06	3.42E-06	6.20E-06	3.17E-06	6.41E-06	2.61E-06
k__Archaea; p__Euryarchaeota; c__Methanomicrobia; o__Methanomicrobiales; f__Methanomicrobiaceae; g__Methanofollis; s__Methanofollis ethanolicus	7.86E-07	1.32E-06	1.17E-06	5.57E-07	1.95E-06	0	0	0	0	4.06E-06	1.36E-06	1.99E-06	0	4.70E-07	1.49E-06	0	6.08E-07	2.27E-06	3.34E-06	1.41E-07	1.33E-06
k__Archaea; p__Euryarchaeota; c__Methanomicrobia; o__Methanomicrobiales; f__Methanomicrobiaceae; g__Methanofollis; s__Methanofollis liminatans	4.55E-06	3.11E-06	2.82E-06	1.35E-06	3.03E-06	5.64E-07	0	0	0	2.90E-06	3.55E-06	3.47E-06	1.71E-06	6.72E-07	3.52E-07	2.86E-06	2.45E-06	4.22E-06	2.51E-06	1.43E-06	4.72E-06
k__Archaea; p__Euryarchaeota; c__Methanomicrobia; o__Methanomicrobiales; f__Methanomicrobiaceae; g__Methanogenium; s__Methanogenium cariaci	0	0	0	0	0	0	7.91E-07	1.53E-06	4.37E-07	0	0	0	0	0	0	0	0	0	0	0	0
k__Archaea; p__Euryarchaeota; c__Methanomicrobia; o__Methanomicrobiales; f__Methanomicrobiaceae; g__Methanolacinia	0	2.35E-07	0	2.36E-07	8.12E-07	0	0	1.99E-07	0	4.13E-07	2.07E-07	3.10E-07	0	1.87E-06	3.22E-06	2.36E-07	2.31E-07	1.91E-07	1.74E-07	1.14E-06	5.06E-07
k__Archaea; p__Euryarchaeota; c__Methanomicrobia; o__Methanomicrobiales; f__Methanomicrobiaceae; g__Methanolacinia; s__Methanolacinia paynteri	0	2.80E-08	0	8.22E-07	3.66E-08	4.96E-07	1.30E-06	2.85E-06	1.90E-06	1.60E-06	4.32E-07	5.80E-07	1.83E-06	1.12E-06	1.01E-06	1.33E-06	1.13E-06	3.80E-07	9.44E-07	1.30E-06	1.20E-06
k__Archaea; p__Euryarchaeota; c__Methanomicrobia; o__Methanomicrobiales; f__Methanomicrobiaceae; g__Methanolacinia; s__Methanolacinia petrolearia	0	0	0	0	0	0	1.23E-07	1.59E-06	1.12E-06	0	4.27E-07	4.62E-07	0	8.31E-07	2.02E-07	1.68E-06	3.30E-07	2.22E-06	2.80E-07	1.22E-06	6.75E-07
k__Archaea; p__Euryarchaeota; c__Methanomicrobia; o__Methanomicrobiales; f__Methanomicrobiaceae; g__Methanomicrobium; s__Methanomicrobium mobile	0	0	0	0	0	0	0	0	0	0	1.31E-07	9.86E-08	0	8.97E-08	2.85E-07	0	5.88E-07	1.21E-07	1.98E-07	3.25E-07	9.46E-07
k__Archaea; p__Euryarchaeota; c__Methanomicrobia; o__Methanomicrobiales; f__Methanomicrobiaceae; g__Methanoplanus; s__Methanoplanus limicola	0	0	0	0	1.70E-06	0	3.20E-08	0	0	1.13E-06	2.65E-06	2.32E-06	1.57E-06	5.86E-07	8.27E-07	1.79E-06	8.33E-07	1.63E-06	1.75E-06	1.26E-06	5.40E-07
k__Archaea; p__Euryarchaeota; c__Methanomicrobia; o__Methanomicrobiales; f__Methanoregulaceae; g__Methanolinea; s__Methanolinea sp. SDB	5.68E-07	1.01E-07	0	2.16E-06	3.77E-07	5.42E-07	3.63E-06	1.15E-07	1.06E-07	1.94E-06	3.37E-06	2.09E-06	7.41E-07	1.31E-06	1.16E-06	1.32E-06	6.02E-07	8.06E-07	1.23E-06	2.72E-06	2.30E-06
k__Archaea; p__Euryarchaeota; c__Methanomicrobia; o__Methanomicrobiales; f__Methanoregulaceae; g__Methanoregula	0	0	0	0	0	0	0	0	0	0	0	0	1.87E-07	1.29E-06	3.40E-06	0	0	0	1.35E-07	3.01E-07	4.87E-07
k__Archaea; p__Euryarchaeota; c__Methanomicrobia; o__Methanomicrobiales; f__Methanoregulaceae; g__Methanoregula; s__Methanoregula boonei	2.21E-06	5.06E-07	2.24E-07	0	0	0	0	0	0	4.02E-07	8.99E-07	1.19E-06	1.85E-06	1.68E-06	2.37E-06	7.84E-07	2.14E-06	6.62E-07	3.19E-07	1.61E-06	5.22E-07
k__Archaea; p__Euryarchaeota; c__Methanomicrobia; o__Methanomicrobiales; f__Methanoregulaceae; g__Methanoregula; s__Methanoregula formicica	1.95E-06	2.07E-06	4.89E-06	9.94E-08	1.05E-06	1.53E-07	1.53E-06	0	2.58E-06	1.04E-06	7.40E-07	7.38E-07	2.23E-07	8.79E-07	1.59E-07	4.73E-07	3.25E-07	1.35E-07	1.46E-06	2.44E-06	1.14E-06
k__Archaea; p__Euryarchaeota; c__Methanomicrobia; o__Methanomicrobiales; f__Methanoregulaceae; g__Methanoregula; s__Methanoregula sp.	2.59E-06	3.70E-06	3.54E-06	1.24E-06	6.40E-07	7.90E-07	6.60E-07	1.40E-07	4.38E-07	6.14E-07	9.99E-07	1.27E-06	9.31E-07	1.10E-06	1.90E-06	8.05E-07	1.01E-06	1.44E-07	5.08E-06	1.44E-06	1.54E-06
k__Archaea; p__Euryarchaeota; c__Methanomicrobia; o__Methanomicrobiales; f__Methanoregulaceae; g__Methanosphaerula; s__Methanosphaerula palustris*	2.44E-06	1.08E-06	3.00E-08	0	0	0	4.14E-08	0	0	1.52E-06	1.98E-07	0	4.49E-07	2.41E-06	3.92E-06	3.85E-07	6.56E-08	5.36E-08	1.00E-06	1.15E-06	5.60E-07
k__Archaea; p__Euryarchaeota; c__Methanomicrobia; o__Methanomicrobiales; f__Methanoregulaceae; g__NA; s__Methanoregulaceae archaeon	9.22E-07	2.51E-06	1.42E-06	0	3.46E-07	0	3.92E-07	8.48E-08	0	5.53E-07	7.73E-07	1.13E-06	5.68E-08	4.02E-07	0	1.80E-06	1.16E-06	2.89E-06	8.12E-07	1.64E-06	3.42E-07
k__Archaea; p__Euryarchaeota; c__Methanomicrobia; o__Methanomicrobiales; f__Methanospirillaceae; g__Methanospirillum; s__Methanospirillum hungatei	3.45E-06	5.33E-07	2.34E-06	5.61E-06	8.04E-07	8.48E-07	1.22E-06	9.08E-07	3.18E-07	3.93E-06	9.75E-07	1.62E-06	1.16E-07	9.65E-07	2.05E-07	2.10E-06	2.97E-06	3.48E-06	2.32E-06	1.22E-06	1.42E-06
k__Archaea; p__Euryarchaeota; c__Methanomicrobia; o__Methanomicrobiales; f__Methanospirillaceae; g__Methanospirillum; s__Methanospirillum lacunae	1.84E-06	0	1.22E-06	0	0	0	0	9.37E-08	1.28E-06	1.65E-06	1.94E-07	1.56E-06	1.08E-06	3.91E-06	5.42E-06	4.54E-07	0	0	1.14E-06	2.47E-06	1.52E-06
k__Archaea; p__Euryarchaeota; c__Methanomicrobia; o__Methanomicrobiales; f__Methanospirillaceae; g__Methanospirillum; s__Methanospirillum stamsii	4.36E-07	0	1.68E-06	1.30E-07	2.25E-07	2.05E-06	0	0	0	1.44E-06	0	0	0	0	0	0	0	0	0	0	0
k__Archaea; p__Euryarchaeota; c__Methanomicrobia; o__Methanomicrobiales; f__NA; g__NA; s__Methanomicrobiales archaeon 53_19	1.03E-06	1.16E-07	3.69E-07	1.17E-06	3.99E-07	7.34E-07	8.40E-07	0	4.93E-07	5.47E-08	5.87E-08	0	0	6.39E-07	0	0	0	2.02E-07	5.39E-07	0	0
k__Archaea; p__Euryarchaeota; c__Methanomicrobia; o__Methanomicrobiales; f__NA; g__NA; s__Methanomicrobiales archaeon HGW-Methanomicrobiales-1	5.92E-07	5.67E-07	4.80E-07	2.77E-06	1.96E-06	1.16E-06	0	0	0	4.50E-06	1.47E-06	1.04E-06	2.81E-06	3.33E-06	1.89E-06	1.66E-06	5.62E-06	6.27E-06	3.89E-06	1.93E-06	1.48E-06
k__Archaea; p__Euryarchaeota; c__Methanomicrobia; o__Methanomicrobiales; f__NA; g__NA; s__Methanomicrobiales archaeon HGW-Methanomicrobiales-2	3.77E-06	5.71E-06	4.44E-06	2.90E-06	1.74E-06	5.86E-06	1.83E-07	1.11E-06	0	6.10E-07	5.65E-07	0	1.19E-06	1.14E-06	1.76E-06	3.08E-07	6.04E-07	0	1.02E-07	1.53E-06	7.18E-07
k__Archaea; p__Euryarchaeota; c__Methanomicrobia; o__Methanomicrobiales; f__NA; g__NA; s__Methanomicrobiales archaeon HGW-Methanomicrobiales-3	7.12E-07	1.35E-07	4.53E-07	0	0	0	0	0	0	2.79E-06	3.40E-06	1.54E-06	0	5.56E-08	0	3.03E-06	1.44E-06	3.81E-06	1.21E-07	1.74E-07	6.53E-08
k__Archaea; p__Euryarchaeota; c__Methanomicrobia; o__Methanomicrobiales; f__NA; g__NA; s__Methanomicrobiales archaeon HGW-Methanomicrobiales-4	0	0	0	7.71E-07	0	0	0	0	0	1.05E-06	1.12E-06	5.86E-07	1.23E-07	0	2.99E-07	1.99E-06	1.31E-06	1.50E-06	7.07E-07	1.26E-06	1.25E-06
k__Archaea; p__Euryarchaeota; c__Methanomicrobia; o__Methanomicrobiales; f__NA; g__NA; s__Methanomicrobiales archaeon HGW-Methanomicrobiales-5	1.99E-06	9.47E-07	2.50E-06	1.15E-06	2.94E-07	1.23E-06	0	0	0	1.19E-06	3.55E-06	5.08E-07	1.76E-06	5.63E-07	1.02E-06	1.69E-06	2.05E-06	6.67E-07	1.92E-06	6.57E-07	1.73E-06
k__Archaea; p__Euryarchaeota; c__Methanomicrobia; o__Methanomicrobiales; f__NA; g__NA; s__Methanomicrobiales archaeon HGW-Methanomicrobiales-6	7.79E-07	1.51E-06	7.01E-07	1.17E-06	1.28E-06	1.12E-06	0	3.01E-07	5.08E-07	2.01E-06	2.07E-06	8.42E-07	8.80E-07	1.47E-06	7.31E-07	1.93E-06	6.35E-07	4.72E-07	1.13E-06	8.19E-07	0
k__Archaea; p__Euryarchaeota; c__Methanomicrobia; o__Methanophagales	0	0	0	0	0	0	0	5.62E-07	3.47E-07	7.63E-08	1.53E-07	1.73E-07	0	0	0	0	3.44E-07	2.82E-07	1.21E-06	4.30E-07	1.11E-07
k__Archaea; p__Euryarchaeota; c__Methanomicrobia; o__Methanophagales; f__NA; g__NA; s__Methanophagales archaeon	6.35E-06	5.98E-06	4.62E-06	4.47E-06	1.69E-06	3.37E-06	2.00E-06	7.07E-06	1.49E-06	1.25E-05	7.78E-06	1.09E-05	7.86E-06	9.57E-06	1.65E-05	2.11E-05	6.25E-06	9.98E-06	1.71E-05	1.13E-05	1.35E-05
k__Archaea; p__Euryarchaeota; c__Methanomicrobia; o__Methanophagales; f__NA; g__NA; s__Methanophagales archaeon ANME-1-THS	6.29E-07	1.63E-06	1.63E-06	9.91E-07	9.03E-07	1.97E-06	0	1.46E-07	0	1.94E-06	1.31E-06	6.09E-07	1.67E-07	9.27E-07	5.38E-07	6.47E-07	4.79E-06	1.37E-06	2.01E-06	1.28E-06	3.05E-07
k__Archaea; p__Euryarchaeota; c__Methanomicrobia; o__Methanosarcinales	7.66E-06	1.37E-05	9.24E-06	6.02E-06	6.01E-06	5.19E-06	4.76E-06	2.47E-06	3.09E-06	7.22E-06	3.43E-06	4.33E-06	5.28E-06	6.48E-06	1.04E-05	2.38E-06	5.32E-06	3.96E-06	7.55E-06	6.40E-06	2.98E-06
k__Archaea; p__Euryarchaeota; c__Methanomicrobia; o__Methanosarcinales; f__Candidatus Methanoperedenaceae	3.33E-07	8.65E-07	2.34E-07	6.56E-08	6.84E-07	1.30E-07	0	0	0	9.27E-07	9.32E-07	0	4.97E-07	0	0	5.47E-06	2.35E-06	1.22E-07	6.19E-07	1.24E-07	1.07E-07
k__Archaea; p__Euryarchaeota; c__Methanomicrobia; o__Methanosarcinales; f__Candidatus Methanoperedenaceae; g__Candidatus Methanoperedens	1.10E-05	8.38E-06	6.52E-06	4.31E-06	3.01E-06	4.93E-06	1.63E-06	4.47E-07	2.65E-06	2.00E-05	5.32E-06	8.56E-06	9.16E-06	8.39E-06	8.08E-06	4.82E-06	2.43E-06	2.48E-06	5.52E-06	4.25E-06	3.95E-06
k__Archaea; p__Euryarchaeota; c__Methanomicrobia; o__Methanosarcinales; f__Candidatus Methanoperedenaceae; g__Candidatus Methanoperedens; s__Candidatus Methanoperedens nitroreducens	4.89E-05	3.94E-05	5.15E-05	6.85E-05	2.54E-05	5.07E-05	7.94E-06	8.29E-06	4.19E-06	2.88E-05	3.19E-05	3.40E-05	1.44E-05	2.11E-05	2.97E-05	1.87E-05	3.30E-05	2.17E-05	2.98E-05	2.15E-05	1.45E-05
k__Archaea; p__Euryarchaeota; c__Methanomicrobia; o__Methanosarcinales; f__Candidatus Methanoperedenaceae; g__Candidatus Methanoperedens; s__Candidatus Methanoperedens sp. BLZ1	3.22E-06	3.99E-06	3.40E-06	2.13E-06	2.65E-07	1.13E-06	2.80E-06	3.87E-06	9.62E-07	9.71E-06	3.18E-06	7.31E-06	2.51E-06	7.44E-06	1.11E-05	7.15E-06	7.46E-06	4.66E-06	3.69E-06	3.46E-06	1.79E-06
k__Archaea; p__Euryarchaeota; c__Methanomicrobia; o__Methanosarcinales; f__Candidatus Methanoperedenaceae; g__Candidatus Methanoperedens; s__Candidatus Methanoperedens sp. BLZ2	0	0	0	0	0	0	0	0	0	4.04E-07	0	7.10E-07	0	0	0	1.38E-06	3.02E-07	1.24E-07	0	8.36E-08	0
k__Archaea; p__Euryarchaeota; c__Methanomicrobia; o__Methanosarcinales; f__Candidatus Methanoperedenaceae; g__NA; s__Candidatus Methanoperedenaceae archaeon	6.28E-07	1.55E-06	1.20E-07	2.75E-07	0	2.90E-07	0	0	0	3.32E-07	1.67E-07	5.00E-07	1.27E-07	0	0	0	0	0	0	0	0
k__Archaea; p__Euryarchaeota; c__Methanomicrobia; o__Methanosarcinales; f__Candidatus Methanoperedenaceae; g__NA; s__Candidatus Methanoperedenaceae archaeon HGW-Methanoperedenaceae-1	0	0	0	0	0	0	7.72E-07	0	6.63E-08	1.18E-06	0	0	1.48E-06	6.72E-07	3.79E-06	0	0	0	0	1.18E-07	1.33E-06
k__Archaea; p__Euryarchaeota; c__Methanomicrobia; o__Methanosarcinales; f__Methanosarcinaceae	1.19E-06	2.17E-06	1.54E-07	3.18E-08	1.68E-07	5.77E-07	0	0	0	2.42E-06	6.39E-07	2.67E-06	3.99E-06	1.42E-06	1.02E-06	9.73E-07	1.80E-06	3.93E-07	5.80E-07	1.06E-06	5.22E-07
k__Archaea; p__Euryarchaeota; c__Methanomicrobia; o__Methanosarcinales; f__Methanosarcinaceae; g__Methanococcoides	2.12E-07	5.70E-07	7.06E-07	1.91E-07	2.70E-07	1.22E-07	0	0	0	4.07E-07	2.04E-07	4.59E-07	3.71E-06	2.22E-06	1.00E-06	4.66E-07	2.28E-07	1.88E-07	1.08E-06	8.80E-07	9.74E-07
k__Archaea; p__Euryarchaeota; c__Methanomicrobia; o__Methanosarcinales; f__Methanosarcinaceae; g__Methanococcoides; s__Methanococcoides burtonii	0	0	0	0	0	0	6.28E-07	0	1.27E-07	1.09E-06	9.80E-07	0	0	0	5.30E-07	1.13E-06	0	8.90E-07	0	0	3.06E-06
k__Archaea; p__Euryarchaeota; c__Methanomicrobia; o__Methanosarcinales; f__Methanosarcinaceae; g__Methanococcoides; s__Methanococcoides methylutens	1.29E-06	5.74E-07	2.88E-06	4.18E-07	6.90E-07	1.10E-06	1.11E-06	1.32E-07	3.54E-07	5.04E-07	1.54E-06	9.51E-08	1.61E-06	8.07E-07	1.01E-06	9.93E-07	1.45E-06	1.42E-06	1.42E-06	8.21E-07	1.12E-06
k__Archaea; p__Euryarchaeota; c__Methanomicrobia; o__Methanosarcinales; f__Methanosarcinaceae; g__Methanococcoides; s__Methanococcoides vulcani	1.30E-06	1.22E-06	1.25E-06	1.49E-07	2.12E-07	3.41E-07	1.24E-07	1.01E-07	3.95E-08	0	5.13E-08	0	1.72E-07	3.53E-08	1.61E-07	0	8.34E-08	0	0	0	0
k__Archaea; p__Euryarchaeota; c__Methanomicrobia; o__Methanosarcinales; f__Methanosarcinaceae; g__Methanohalobium; s__Methanohalobium evestigatum	0	0	0	0	0	0	0	0	0	6.93E-06	5.16E-06	3.80E-06	2.02E-06	2.41E-06	7.10E-06	4.97E-06	4.23E-06	3.27E-06	2.97E-06	6.77E-06	4.08E-06
k__Archaea; p__Euryarchaeota; c__Methanomicrobia; o__Methanosarcinales; f__Methanosarcinaceae; g__Methanohalophilus	6.72E-07	1.57E-06	1.78E-06	9.24E-07	4.04E-07	1.88E-05	0	0	0	2.98E-07	9.98E-08	1.03E-06	0	0	1.67E-07	6.82E-07	0	1.84E-07	0	0	0
k__Archaea; p__Euryarchaeota; c__Methanomicrobia; o__Methanosarcinales; f__Methanosarcinaceae; g__Methanohalophilus; s__Methanohalophilus halophilus	0	0	0	0	0	0	0	0	0	0	0	2.26E-07	0	0	0	5.16E-07	0	0	7.95E-07	1.86E-07	0
k__Archaea; p__Euryarchaeota; c__Methanomicrobia; o__Methanosarcinales; f__Methanosarcinaceae; g__Methanohalophilus; s__Methanohalophilus mahii	0	0	0	0	0	0	0	8.63E-07	5.36E-08	0	0	0	0	0	0	0	0	0	0	0	0
k__Archaea; p__Euryarchaeota; c__Methanomicrobia; o__Methanosarcinales; f__Methanosarcinaceae; g__Methanohalophilus; s__Methanohalophilus portucalensis	2.94E-06	0	5.45E-07	0	1.42E-07	0	0	0	0	7.08E-07	2.97E-07	1.31E-07	8.77E-07	9.58E-07	4.63E-07	3.31E-07	5.46E-07	6.76E-07	4.97E-07	8.24E-07	1.54E-07
k__Archaea; p__Euryarchaeota; c__Methanomicrobia; o__Methanosarcinales; f__Methanosarcinaceae; g__Methanohalophilus; s__Methanohalophilus sp.	2.02E-06	8.01E-07	4.18E-06	2.84E-06	0	4.51E-07	0	1.43E-08	0	0	0	1.48E-07	0	0	0	0	0	0	0	0	0
k__Archaea; p__Euryarchaeota; c__Methanomicrobia; o__Methanosarcinales; f__Methanosarcinaceae; g__Methanohalophilus; s__Methanohalophilus sp. RSK	0	0	0	0	0	0	0	0	0	2.05E-06	0	0	9.58E-07	0	1.38E-06	0	0	0	0	0	0
k__Archaea; p__Euryarchaeota; c__Methanomicrobia; o__Methanosarcinales; f__Methanosarcinaceae; g__Methanolobus; s__Methanolobus profundi	1.35E-06	2.27E-06	2.31E-06	5.20E-08	0	0	8.34E-07	2.57E-07	1.36E-06	6.11E-07	2.77E-06	1.08E-06	1.81E-06	1.04E-06	1.40E-06	7.61E-07	1.17E-06	2.31E-07	1.82E-06	1.58E-06	1.89E-06
k__Archaea; p__Euryarchaeota; c__Methanomicrobia; o__Methanosarcinales; f__Methanosarcinaceae; g__Methanolobus; s__Methanolobus psychrophilus	0	0	0	0	0	0	0	0	0	1.73E-07	3.48E-07	6.54E-08	6.71E-08	0	0	1.09E-06	2.93E-07	8.00E-08	6.52E-08	2.16E-07	0
k__Archaea; p__Euryarchaeota; c__Methanomicrobia; o__Methanosarcinales; f__Methanosarcinaceae; g__Methanolobus; s__Methanolobus psychrotolerans	5.61E-06	5.45E-06	5.03E-06	5.68E-07	1.96E-06	9.22E-08	4.33E-07	9.93E-07	3.88E-07	1.98E-06	7.76E-06	1.74E-06	5.20E-06	6.43E-07	2.90E-06	1.20E-06	7.81E-07	1.12E-06	1.07E-06	2.20E-06	2.09E-06
k__Archaea; p__Euryarchaeota; c__Methanomicrobia; o__Methanosarcinales; f__Methanosarcinaceae; g__Methanolobus; s__Methanolobus sp. T82-4	2.49E-07	0	1.41E-07	6.62E-07	5.10E-07	7.51E-07	0	0	0	0	2.60E-07	0	2.04E-06	2.14E-07	2.66E-07	6.10E-08	6.04E-08	2.40E-07	6.26E-07	4.33E-07	3.41E-07
k__Archaea; p__Euryarchaeota; c__Methanomicrobia; o__Methanosarcinales; f__Methanosarcinaceae; g__Methanolobus; s__Methanolobus tindarius	9.11E-07	2.79E-07	2.34E-06	5.60E-07	1.31E-06	6.94E-07	9.58E-07	0	0	0	5.27E-07	5.95E-07	0	0	9.19E-07	1.09E-06	0	1.69E-06	0	0	0
k__Archaea; p__Euryarchaeota; c__Methanomicrobia; o__Methanosarcinales; f__Methanosarcinaceae; g__Methanolobus; s__Methanolobus vulcani	0	0	0	0	0	0	0	0	0	2.55E-07	0	0	0	1.74E-07	0	0	0	9.44E-07	0	0	0
k__Archaea; p__Euryarchaeota; c__Methanomicrobia; o__Methanosarcinales; f__Methanosarcinaceae; g__Methanomethylovorans; s__Methanomethylovorans hollandica	2.54E-06	3.69E-06	2.58E-06	1.22E-06	1.16E-06	9.14E-07	1.61E-06	2.59E-06	1.34E-06	5.81E-06	4.57E-06	4.99E-06	3.05E-06	3.20E-06	4.88E-06	3.61E-06	5.36E-06	4.90E-06	7.39E-06	3.35E-06	2.80E-06
k__Archaea; p__Euryarchaeota; c__Methanomicrobia; o__Methanosarcinales; f__Methanosarcinaceae; g__Methanosalsum; s__Methanosalsum natronophilum	0	0	0	0	0	0	1.42E-07	0	1.71E-07	2.23E-07	0	0	1.04E-06	0	1.75E-07	0	1.68E-07	8.92E-07	5.88E-07	4.44E-07	6.92E-07
k__Archaea; p__Euryarchaeota; c__Methanomicrobia; o__Methanosarcinales; f__Methanosarcinaceae; g__Methanosalsum; s__Methanosalsum zhilinae	0	0	0	0	0	0	0	0	0	0	0	0	0	1.81E-06	0	0	0	0	0	0	6.77E-07
k__Archaea; p__Euryarchaeota; c__Methanomicrobia; o__Methanosarcinales; f__Methanosarcinaceae; g__Methanosarcina	2.10E-05	1.63E-05	2.00E-05	1.37E-05	6.72E-06	1.23E-05	1.41E-05	8.60E-06	5.81E-06	0.000102697	0.000187648	6.43E-05	9.82E-05	5.01E-05	7.81E-05	0.000273405	0.000178305	0.0002108	0.000182237	0.0004588	0.000132099
k__Archaea; p__Euryarchaeota; c__Methanomicrobia; o__Methanosarcinales; f__Methanosarcinaceae; g__Methanosarcina; s__Methanosarcina acetivorans	0	0	0	1.16E-06	2.06E-06	4.77E-07	0	0	0	2.73E-06	4.54E-07	5.18E-07	1.24E-06	1.50E-06	9.63E-07	2.51E-06	1.68E-06	9.16E-07	1.69E-06	2.96E-06	9.30E-07
k__Archaea; p__Euryarchaeota; c__Methanomicrobia; o__Methanosarcinales; f__Methanosarcinaceae; g__Methanosarcina; s__Methanosarcina barkeri	5.03E-06	7.95E-06	5.76E-06	2.16E-06	2.14E-07	1.30E-06	2.42E-07	5.70E-07	2.08E-06	4.10E-06	6.57E-06	2.60E-06	4.29E-07	1.40E-06	1.86E-06	1.75E-06	7.29E-06	2.12E-06	3.33E-06	7.08E-06	1.65E-06
k__Archaea; p__Euryarchaeota; c__Methanomicrobia; o__Methanosarcinales; f__Methanosarcinaceae; g__Methanosarcina; s__Methanosarcina flavescens	0	0	0	0	0	0	0	0	0	2.93E-06	5.72E-06	6.36E-07	1.69E-06	2.09E-06	8.76E-07	7.99E-06	5.44E-06	6.82E-06	3.60E-06	1.96E-05	4.36E-06
k__Archaea; p__Euryarchaeota; c__Methanomicrobia; o__Methanosarcinales; f__Methanosarcinaceae; g__Methanosarcina; s__Methanosarcina horonobensis	4.72E-06	7.13E-06	8.13E-06	3.14E-06	8.65E-06	4.63E-06	1.82E-06	0	0	2.47E-06	7.57E-06	1.05E-05	3.59E-06	2.75E-06	1.65E-06	5.79E-06	3.66E-06	5.02E-06	6.72E-06	5.40E-06	2.94E-06
k__Archaea; p__Euryarchaeota; c__Methanomicrobia; o__Methanosarcinales; f__Methanosarcinaceae; g__Methanosarcina; s__Methanosarcina lacustris	2.16E-06	8.27E-07	1.72E-06	5.73E-07	5.51E-07	1.44E-07	5.76E-08	7.46E-08	6.24E-07	5.81E-07	3.51E-06	1.54E-06	8.95E-07	2.13E-06	1.80E-06	1.59E-06	1.38E-06	2.45E-06	9.11E-06	8.30E-06	8.49E-07
k__Archaea; p__Euryarchaeota; c__Methanomicrobia; o__Methanosarcinales; f__Methanosarcinaceae; g__Methanosarcina; s__Methanosarcina mazei	5.95E-06	3.77E-06	4.95E-06	3.29E-06	9.01E-07	3.40E-06	2.63E-06	3.13E-06	3.82E-06	9.31E-06	1.01E-05	9.82E-06	8.57E-06	6.87E-06	7.44E-06	1.28E-05	1.31E-05	1.58E-05	2.39E-05	1.64E-05	1.07E-05
k__Archaea; p__Euryarchaeota; c__Methanomicrobia; o__Methanosarcinales; f__Methanosarcinaceae; g__Methanosarcina; s__Methanosarcina siciliae	1.27E-06	1.39E-06	3.89E-06	2.56E-06	1.39E-06	8.18E-07	2.07E-07	0	1.66E-07	9.51E-07	1.99E-06	3.25E-07	1.13E-06	1.10E-06	2.18E-06	1.53E-06	1.84E-06	2.50E-06	5.74E-07	9.18E-07	3.23E-07
k__Archaea; p__Euryarchaeota; c__Methanomicrobia; o__Methanosarcinales; f__Methanosarcinaceae; g__Methanosarcina; s__Methanosarcina soligelidi	0	0	0	0	0	0	0	0	0	0	9.34E-07	0	0	0	0	3.21E-06	0	0	0	0	0
k__Archaea; p__Euryarchaeota; c__Methanomicrobia; o__Methanosarcinales; f__Methanosarcinaceae; g__Methanosarcina; s__Methanosarcina sp. 1.H.A.2.2	2.19E-06	2.11E-06	1.79E-06	3.28E-07	7.98E-08	6.82E-08	6.32E-08	0	0	6.36E-07	1.49E-07	3.19E-07	8.20E-07	1.19E-06	6.25E-07	2.39E-07	2.75E-07	9.96E-07	1.06E-06	7.59E-07	2.09E-07
k__Archaea; p__Euryarchaeota; c__Methanomicrobia; o__Methanosarcinales; f__Methanosarcinaceae; g__Methanosarcina; s__Methanosarcina sp. 1.H.T.1A.1	0	0	0	7.58E-07	2.34E-07	4.26E-07	0	0	0	0	0	0	0	0	0	0	0	0	0	0	0
k__Archaea; p__Euryarchaeota; c__Methanomicrobia; o__Methanosarcinales; f__Methanosarcinaceae; g__Methanosarcina; s__Methanosarcina sp. 2.H.A.1B.4	0	2.81E-08	0	0	0	0	1.04E-07	4.50E-07	8.74E-07	2.83E-06	3.72E-06	2.30E-06	6.34E-06	2.09E-06	5.43E-06	3.16E-06	1.60E-06	3.16E-06	1.78E-06	2.65E-06	4.22E-06
k__Archaea; p__Euryarchaeota; c__Methanomicrobia; o__Methanosarcinales; f__Methanosarcinaceae; g__Methanosarcina; s__Methanosarcina sp. 795	0	0	0	0	0	0	0	0	0	4.37E-07	3.48E-06	1.56E-06	9.94E-07	1.19E-06	1.28E-06	7.20E-06	3.62E-06	4.80E-06	6.91E-06	1.27E-05	2.37E-06
k__Archaea; p__Euryarchaeota; c__Methanomicrobia; o__Methanosarcinales; f__Methanosarcinaceae; g__Methanosarcina; s__Methanosarcina sp. Ant1	4.53E-06	4.26E-06	7.67E-06	2.39E-06	1.19E-06	1.66E-06	1.78E-06	2.40E-07	1.70E-07	3.44E-06	1.25E-06	9.97E-07	4.48E-06	7.43E-06	1.01E-05	3.16E-06	7.28E-06	5.67E-06	3.69E-06	7.07E-06	3.32E-06
k__Archaea; p__Euryarchaeota; c__Methanomicrobia; o__Methanosarcinales; f__Methanosarcinaceae; g__Methanosarcina; s__Methanosarcina sp. Kolksee	1.29E-06	2.88E-06	1.66E-06	8.95E-07	1.35E-06	7.39E-07	0	6.11E-07	5.32E-07	2.54E-06	1.75E-06	7.78E-07	0	1.58E-06	1.85E-06	1.39E-06	7.27E-07	1.38E-06	1.64E-06	1.96E-06	3.87E-06
k__Archaea; p__Euryarchaeota; c__Methanomicrobia; o__Methanosarcinales; f__Methanosarcinaceae; g__Methanosarcina; s__Methanosarcina sp. MSH10X1	3.73E-06	1.26E-06	2.10E-06	4.27E-06	2.58E-07	2.53E-06	9.75E-08	1.84E-06	2.72E-06	1.38E-06	2.17E-06	4.38E-07	1.17E-06	3.76E-07	7.50E-07	5.41E-06	1.81E-06	1.97E-06	9.97E-07	1.23E-05	2.67E-06
k__Archaea; p__Euryarchaeota; c__Methanomicrobia; o__Methanosarcinales; f__Methanosarcinaceae; g__Methanosarcina; s__Methanosarcina sp. MTP4	9.47E-06	5.87E-06	3.94E-06	4.50E-06	5.64E-06	5.88E-06	2.05E-06	4.35E-06	1.81E-06	2.12E-06	2.12E-06	3.01E-06	1.25E-06	1.01E-06	1.48E-06	1.35E-06	3.03E-06	1.76E-06	4.89E-06	4.45E-07	3.18E-08
k__Archaea; p__Euryarchaeota; c__Methanomicrobia; o__Methanosarcinales; f__Methanosarcinaceae; g__Methanosarcina; s__Methanosarcina sp. WH1	3.52E-07	3.99E-07	6.16E-07	0	0	0	0	0	0	3.15E-07	1.28E-07	9.13E-08	1.17E-06	1.53E-06	9.41E-07	0	2.86E-07	1.18E-07	9.61E-08	0	6.94E-07
k__Archaea; p__Euryarchaeota; c__Methanomicrobia; o__Methanosarcinales; f__Methanosarcinaceae; g__Methanosarcina; s__Methanosarcina sp. WWM596	1.20E-06	8.11E-07	1.05E-06	0	0	5.03E-08	0	0	0	6.37E-07	1.01E-07	2.28E-07	4.11E-07	2.11E-06	9.31E-06	2.31E-07	0	5.79E-07	1.61E-07	7.97E-07	1.94E-06
k__Archaea; p__Euryarchaeota; c__Methanomicrobia; o__Methanosarcinales; f__Methanosarcinaceae; g__Methanosarcina; s__Methanosarcina spelaei	1.08E-06	1.37E-06	1.57E-06	0	0	1.08E-06	1.02E-06	2.83E-07	3.88E-07	1.72E-07	9.49E-07	1.43E-06	2.19E-06	1.39E-06	4.78E-07	0	2.08E-06	0	1.65E-06	2.20E-06	8.28E-07
k__Archaea; p__Euryarchaeota; c__Methanomicrobia; o__Methanosarcinales; f__Methanosarcinaceae; g__Methanosarcina; s__Methanosarcina thermophila	0	1.03E-07	0	0	0	0	2.80E-08	0	0	2.35E-05	3.54E-05	1.33E-05	2.12E-05	1.19E-05	1.41E-05	6.28E-05	4.21E-05	4.43E-05	3.74E-05	0.000101252	2.38E-05
k__Archaea; p__Euryarchaeota; c__Methanomicrobia; o__Methanosarcinales; f__Methanosarcinaceae; g__Methanosarcina; s__Methanosarcina vacuolata	3.61E-07	6.27E-07	7.60E-07	7.02E-07	2.03E-06	3.13E-07	0	0	7.06E-08	7.73E-07	1.64E-06	7.29E-07	5.04E-07	7.78E-07	7.18E-07	1.59E-06	1.18E-06	7.75E-07	2.63E-06	1.72E-06	1.04E-06
k__Archaea; p__Euryarchaeota; c__Methanomicrobia; o__Methanosarcinales; f__Methanotrichaceae; g__Methanothrix	7.45E-06	5.49E-06	3.76E-06	4.43E-06	6.68E-06	3.47E-06	3.60E-06	1.94E-06	1.96E-06	4.03E-06	3.81E-06	4.56E-06	2.17E-06	3.85E-06	6.61E-06	6.32E-06	3.14E-06	3.50E-06	4.30E-06	2.77E-06	1.48E-06
k__Archaea; p__Euryarchaeota; c__Methanomicrobia; o__Methanosarcinales; f__Methanotrichaceae; g__Methanothrix; s__Methanosaeta harundinacea	4.14E-06	9.31E-06	7.48E-06	8.47E-06	5.75E-06	5.92E-06	5.38E-07	4.90E-06	9.68E-07	1.13E-05	7.48E-06	1.08E-05	4.85E-06	4.74E-06	5.50E-06	7.12E-06	8.47E-06	5.93E-06	1.06E-05	1.76E-05	1.07E-05
k__Archaea; p__Euryarchaeota; c__Methanomicrobia; o__Methanosarcinales; f__Methanotrichaceae; g__Methanothrix; s__Methanosaeta sp. ASO1	0	0	0	0	0	0	0	0	0	0	0	0	0	0	0	0	0	0	1.45E-06	0	0
k__Archaea; p__Euryarchaeota; c__Methanomicrobia; o__Methanosarcinales; f__Methanotrichaceae; g__Methanothrix; s__Methanosaeta sp. ASP1-1	0	0	0	0	0	0	0	0	0	3.61E-07	0	0	0	7.59E-07	0	0	0	0	0	0	2.63E-07
k__Archaea; p__Euryarchaeota; c__Methanomicrobia; o__Methanosarcinales; f__Methanotrichaceae; g__Methanothrix; s__Methanosaeta sp. ASP1-2	0	0	0	0	0	0	0	0	0	0	0	7.43E-07	0	0	0	1.15E-06	0	0	0	0	0
k__Archaea; p__Euryarchaeota; c__Methanomicrobia; o__Methanosarcinales; f__Methanotrichaceae; g__Methanothrix; s__Methanosaeta sp. NSM2	0	0	0	3.30E-06	1.08E-06	0	0	0	0	8.19E-07	1.97E-07	1.52E-06	0	0	0	2.61E-07	3.74E-08	1.81E-07	1.64E-06	1.81E-06	0
k__Archaea; p__Euryarchaeota; c__Methanomicrobia; o__Methanosarcinales; f__Methanotrichaceae; g__Methanothrix; s__Methanosaeta sp. NSP1	0	0	0	0	0	0	0	0	0	1.25E-07	6.27E-08	1.89E-07	4.23E-07	5.06E-07	1.01E-06	0	0	0	1.41E-06	0	0
k__Archaea; p__Euryarchaeota; c__Methanomicrobia; o__Methanosarcinales; f__Methanotrichaceae; g__Methanothrix; s__Methanosaeta sp. SDB	0	0	0	5.80E-07	3.72E-07	0	1.54E-06	0	0	1.66E-06	1.49E-06	1.83E-06	0	0	0	1.52E-06	4.31E-07	5.13E-07	8.40E-07	7.15E-07	3.08E-07
k__Archaea; p__Euryarchaeota; c__Methanomicrobia; o__Methanosarcinales; f__Methanotrichaceae; g__Methanothrix; s__Methanothrix soehngenii	0	0	0	0	0	1.62E-07	1.10E-06	0	6.01E-07	1.86E-06	9.03E-07	1.11E-06	8.74E-07	1.68E-06	5.42E-07	3.09E-07	6.57E-07	3.31E-06	2.33E-06	1.75E-06	3.50E-06
k__Archaea; p__Euryarchaeota; c__Methanomicrobia; o__Methanosarcinales; f__Methanotrichaceae; g__Methanothrix; s__Methanothrix sp.*	1.19E-05	1.01E-05	1.23E-05	7.08E-06	5.52E-06	8.83E-06	1.85E-06	1.18E-06	3.66E-06	3.26E-06	7.51E-06	6.98E-06	2.71E-06	6.40E-06	3.76E-06	5.60E-06	5.64E-06	6.50E-06	4.02E-06	7.96E-06	4.01E-06
k__Archaea; p__Euryarchaeota; c__Methanomicrobia; o__Methanosarcinales; f__Methanotrichaceae; g__Methanothrix; s__Methanothrix thermoacetophila	0	0	0	0	0	0	0	0	0	6.76E-07	5.21E-07	4.14E-07	5.30E-07	1.01E-06	8.02E-07	2.73E-07	5.00E-07	1.83E-07	8.92E-07	1.22E-06	1.16E-06
k__Archaea; p__Euryarchaeota; c__Methanomicrobia; o__Methanosarcinales; f__Methermicoccaceae; g__Methermicoccus; s__Methermicoccus shengliensis	0	0	0	3.44E-07	0	1.29E-06	0	0	0	0	0	3.67E-08	1.02E-06	3.35E-07	1.82E-06	0	0	0	1.32E-07	1.29E-07	3.15E-07
k__Archaea; p__Euryarchaeota; c__Methanomicrobia; o__Methanosarcinales; f__NA; g__Candidatus Argoarchaeum; s__Candidatus Argoarchaeum ethanivorans*	7.54E-08	0	4.59E-07	2.17E-06	4.81E-07	3.06E-06	0	0	0	7.40E-07	1.33E-06	1.80E-06	0	4.27E-07	2.93E-07	3.54E-06	1.85E-06	4.22E-07	1.29E-06	7.88E-07	8.72E-07
k__Archaea; p__Euryarchaeota; c__Methanomicrobia; o__Methanosarcinales; f__NA; g__Candidatus Syntrophoarchaeum	0	0	0	0	0	0	0	0	0	0	0	0	0	1.50E-06	7.30E-07	0	0	0	0	2.27E-07	5.88E-07
k__Archaea; p__Euryarchaeota; c__Methanomicrobia; o__Methanosarcinales; f__NA; g__Candidatus Syntrophoarchaeum; s__Candidatus Syntrophoarchaeum butanivorans	2.56E-07	7.52E-07	2.81E-07	1.13E-07	0	4.95E-08	0	0	0	5.37E-07	2.69E-07	4.03E-07	9.76E-07	1.65E-06	1.76E-06	0	2.99E-07	0	4.09E-07	1.65E-07	8.53E-07
k__Archaea; p__Euryarchaeota; c__Methanomicrobia; o__Methanosarcinales; f__NA; g__Candidatus Syntrophoarchaeum; s__Candidatus Syntrophoarchaeum caldarius	2.80E-06	5.51E-06	4.15E-06	5.72E-07	9.91E-07	3.22E-07	0	0	0	4.73E-06	4.94E-06	1.71E-06	1.28E-07	1.12E-06	2.48E-06	9.79E-07	0	1.41E-07	7.73E-07	0	2.43E-07
k__Archaea; p__Euryarchaeota; c__Methanomicrobia; o__Methanosarcinales; f__NA; g__Candidatus Syntrophoarchaeum; s__Candidatus Syntrophoarchaeum sp. WYZ-LMO15	0	0	0	0	0	0	0	0	0	0	0	7.68E-07	0	0	0	0	0	0	0	0	0
k__Archaea; p__Euryarchaeota; c__Methanomicrobia; o__Methanosarcinales; f__NA; g__NA; s__ANME-2 cluster archaeon	1.19E-06	7.28E-07	1.52E-06	6.89E-06	2.40E-06	4.11E-06	3.66E-07	0	4.79E-07	1.07E-05	7.43E-06	7.44E-06	7.34E-06	1.14E-05	8.54E-06	4.29E-06	8.76E-06	6.78E-06	1.89E-05	1.31E-05	7.61E-06
k__Archaea; p__Euryarchaeota; c__Methanomicrobia; o__Methanosarcinales; f__NA; g__NA; s__ANME-2 cluster archaeon HR1	6.63E-07	3.47E-06	0	1.09E-06	5.05E-07	1.70E-06	1.20E-06	0	0	2.31E-06	3.84E-06	2.52E-06	1.05E-06	1.11E-06	6.40E-07	6.24E-06	2.40E-06	4.60E-06	1.59E-06	1.03E-06	1.71E-06
k__Archaea; p__Euryarchaeota; c__Methanomicrobia; o__Methanosarcinales; f__NA; g__NA; s__Methanosarcinales archaeon	1.13E-05	1.35E-05	1.73E-05	1.43E-05	4.57E-06	5.82E-06	7.27E-06	3.11E-06	5.32E-06	2.13E-05	1.82E-05	1.87E-05	1.14E-05	2.53E-05	2.63E-05	2.45E-05	1.44E-05	1.38E-05	2.11E-05	2.53E-05	1.60E-05
k__Archaea; p__Euryarchaeota; c__Methanomicrobia; o__Methanosarcinales; f__NA; g__NA; s__Methanosarcinales archaeon ex4484_138	4.88E-07	3.10E-06	1.32E-06	0	1.06E-06	0	4.64E-07	1.70E-06	3.92E-06	1.31E-06	0	0	8.42E-07	3.17E-06	1.46E-06	0	0	0	0	3.21E-08	1.12E-06
k__Archaea; p__Euryarchaeota; c__Methanomicrobia; o__Methanosarcinales; f__NA; g__NA; s__Methanosarcinales archaeon ex4572_44	0	0	0	0	0	0	0	0	0	1.52E-06	0	0	0	0	0	2.18E-07	0	0	1.44E-07	0	0
k__Archaea; p__Euryarchaeota; c__Methanonatronarchaeia	0	0	0	6.77E-07	1.91E-06	0	0	0	0	1.42E-06	0	0	1.77E-06	3.92E-06	7.81E-07	0	0	0	1.47E-06	8.80E-07	1.88E-06
k__Archaea; p__Euryarchaeota; c__Methanonatronarchaeia; o__Methanonatronarchaeales; f__Methanonatronarchaeaceae; g__Candidatus Methanohalarchaeum; s__Candidatus Methanohalarchaeum thermophilum*	0	0	0	1.39E-06	5.20E-07	0	1.81E-07	5.89E-07	0	0	0	0	0	2.78E-07	0	0	0	0	0	2.52E-07	0
k__Archaea; p__Euryarchaeota; c__Methanonatronarchaeia; o__Methanonatronarchaeales; f__Methanonatronarchaeaceae; g__Methanonatronarchaeum; s__Methanonatronarchaeum thermophilum*	3.78E-07	2.10E-07	1.66E-07	5.20E-08	0	0	0	0	0	0	0	0	0	0	0	0	0	0	0	0	0
k__Archaea; p__Euryarchaeota; c__Methanonatronarchaeia; o__NA; f__NA; g__NA; s__Methanonatronarchaeia archaeon*	4.34E-06	2.06E-06	3.27E-06	1.08E-06	1.93E-06	1.64E-06	5.91E-07	1.09E-06	1.02E-07	6.32E-07	1.15E-06	0	1.18E-06	1.33E-06	1.78E-06	5.82E-07	6.38E-07	0	2.88E-07	9.41E-07	1.37E-06
k__Archaea; p__Euryarchaeota; c__Methanopyri; o__Methanopyrales; f__Methanopyraceae; g__Methanopyrus; s__Methanopyrus sp. KOL6	1.20E-06	1.59E-06	2.22E-06	5.30E-07	0	0	3.39E-07	0	3.81E-07	0	0	0	5.43E-07	0	0	0	0	0	0	0	0
k__Archaea; p__Euryarchaeota; c__NA; o__NA; f__NA; g__NA; s__Euryarchaeota archaeon	4.72E-05	4.98E-05	5.58E-05	5.24E-05	3.17E-05	4.27E-05	3.11E-05	3.06E-05	2.01E-05	7.22E-05	6.48E-05	5.25E-05	6.35E-05	5.30E-05	6.67E-05	6.69E-05	7.12E-05	6.12E-05	6.88E-05	5.86E-05	5.53E-05
k__Archaea; p__Euryarchaeota; c__NA; o__NA; f__NA; g__NA; s__Euryarchaeota archaeon 13_1_20CM_4_64_14	2.59E-06	1.58E-06	1.74E-06	8.20E-07	4.26E-07	2.34E-07	0	0	0	2.11E-06	1.55E-06	2.52E-06	4.21E-07	7.40E-07	2.54E-07	1.31E-06	1.11E-06	2.00E-06	4.88E-07	1.21E-06	1.38E-06
k__Archaea; p__Euryarchaeota; c__NA; o__NA; f__NA; g__NA; s__Euryarchaeota archaeon CG01_land_8_20_14_3_00_38_12	0	0	0	0	0	0	0	0	0	0	0	0	0	5.20E-07	2.19E-06	0	0	0	0	1.96E-07	2.54E-07
k__Archaea; p__Euryarchaeota; c__NA; o__NA; f__NA; g__NA; s__Euryarchaeota archaeon CG_4_9_14_3_um_filter_38_12	0	0	0	0	0	0	0	0	0	0	0	0	2.00E-07	7.61E-07	1.80E-06	0	0	0	8.64E-07	2.68E-07	1.85E-07
k__Archaea; p__Euryarchaeota; c__NA; o__NA; f__NA; g__NA; s__Euryarchaeota archaeon HGW-Euryarchaeota-1	1.24E-06	6.49E-07	1.22E-06	5.58E-07	6.44E-07	5.43E-07	7.92E-08	0	0	1.46E-06	0	1.77E-07	0	4.04E-08	6.37E-08	0	6.61E-08	5.40E-08	4.26E-07	1.36E-06	2.32E-07
k__Archaea; p__Euryarchaeota; c__NA; o__NA; f__NA; g__NA; s__Euryarchaeota archaeon RBG_13_31_8	4.33E-06	4.26E-06	3.23E-06	3.05E-06	4.35E-06	6.36E-06	2.66E-06	1.66E-06	3.08E-06	4.76E-06	1.01E-06	8.66E-08	9.41E-06	1.51E-06	3.46E-06	2.93E-07	2.85E-07	0	1.03E-06	1.01E-06	8.63E-08
k__Archaea; p__Euryarchaeota; c__NA; o__NA; f__NA; g__NA; s__Euryarchaeota archaeon RBG_13_57_23	0	0	0	6.54E-07	8.60E-07	4.80E-07	0	0	0	0	1.38E-07	0	0	0	0	0	0	0	0	0	0
k__Archaea; p__Euryarchaeota; c__NA; o__NA; f__NA; g__NA; s__Euryarchaeota archaeon RBG_16_62_10	7.54E-07	1.63E-06	1.75E-06	4.06E-07	1.04E-07	2.64E-07	1.15E-06	2.79E-06	9.30E-07	1.33E-07	0	0	2.97E-07	3.27E-07	1.56E-07	0	0	0	0	0	0
k__Archaea; p__Euryarchaeota; c__NA; o__NA; f__NA; g__NA; s__Euryarchaeota archaeon RBG_16_67_27	2.56E-06	2.50E-06	1.92E-06	2.92E-07	1.12E-07	3.75E-07	9.06E-07	3.95E-07	5.41E-07	4.95E-07	1.81E-06	6.26E-07	0	3.37E-07	8.92E-07	5.00E-06	1.97E-06	2.20E-06	1.93E-06	3.46E-06	1.37E-06
k__Archaea; p__Euryarchaeota; c__NA; o__NA; f__NA; g__NA; s__Euryarchaeota archaeon RBG_16_68_12	3.20E-06	2.58E-06	6.18E-06	2.00E-06	1.36E-06	2.13E-06	1.59E-06	1.93E-06	6.56E-07	2.16E-06	2.69E-06	2.53E-06	1.96E-06	1.83E-06	1.27E-07	1.47E-06	2.20E-06	1.31E-06	2.00E-06	1.79E-06	1.82E-06
k__Archaea; p__Euryarchaeota; c__NA; o__NA; f__NA; g__NA; s__Euryarchaeota archaeon RBG_16_68_13	6.94E-06	3.76E-06	6.67E-06	6.45E-06	4.17E-06	2.10E-06	4.57E-07	9.11E-07	1.52E-07	2.32E-07	5.06E-07	1.81E-06	2.33E-06	7.15E-07	1.20E-06	5.47E-06	1.40E-06	2.15E-07	1.76E-07	8.21E-07	9.24E-08
k__Archaea; p__Euryarchaeota; c__NA; o__NA; f__NA; g__NA; s__Euryarchaeota archaeon RBG_19FT_COMBO_56_21	1.63E-06	6.79E-07	2.70E-06	3.61E-06	5.36E-06	5.49E-06	0	4.88E-08	3.79E-07	0	8.44E-08	1.28E-07	6.51E-08	0	0	0	0	0	0	5.31E-08	2.75E-07
k__Archaea; p__Euryarchaeota; c__NA; o__NA; f__NA; g__NA; s__Euryarchaeota archaeon RBG_19FT_COMBO_69_17	1.10E-05	9.77E-06	6.86E-06	4.78E-06	2.36E-06	6.11E-06	2.42E-06	1.23E-07	1.55E-06	4.03E-06	9.09E-06	1.80E-06	1.05E-06	8.95E-07	5.55E-06	4.16E-06	7.43E-06	4.62E-06	5.81E-06	2.19E-06	3.40E-06
k__Archaea; p__Euryarchaeota; c__NA; o__NA; f__NA; g__NA; s__Euryarchaeota archaeon SG8-5	1.45E-06	1.63E-06	1.23E-06	0	0	0	0	0	3.50E-08	5.02E-07	2.10E-07	1.89E-07	9.47E-07	1.04E-06	1.37E-07	0	0	0	3.50E-07	6.47E-07	3.99E-07
k__Archaea; p__Euryarchaeota; c__NA; o__NA; f__NA; g__NA; s__Euryarchaeota archaeon SM23-78	1.49E-06	6.16E-07	1.99E-06	1.76E-06	0	4.86E-07	6.43E-07	6.41E-08	1.09E-06	4.53E-05	3.94E-06	1.48E-06	5.12E-06	3.30E-06	1.46E-06	7.00E-06	6.09E-06	3.74E-06	5.08E-06	4.24E-06	2.55E-06
k__Archaea; p__Euryarchaeota; c__NA; o__NA; f__NA; g__NA; s__Euryarchaeota archaeon TMED103	0	0	0	0	0	0	1.48E-06	1.22E-07	1.32E-07	3.28E-08	0	3.74E-08	0	0	8.93E-09	0	0	0	0	0	4.03E-08
k__Archaea; p__Euryarchaeota; c__NA; o__NA; f__NA; g__NA; s__Euryarchaeota archaeon TMED129	7.77E-07	6.81E-07	7.08E-07	0	0	1.58E-07	3.48E-06	4.18E-07	5.43E-07	6.68E-07	1.10E-06	6.83E-07	3.39E-07	1.20E-06	4.64E-07	1.10E-06	7.70E-07	8.88E-07	7.27E-07	1.59E-06	8.98E-07
k__Archaea; p__Euryarchaeota; c__NA; o__NA; f__NA; g__NA; s__Euryarchaeota archaeon TMED141	0	1.10E-06	8.73E-07	0	0	0	0	0	0	2.17E-06	1.12E-06	1.50E-06	4.92E-07	1.04E-06	4.80E-07	4.41E-07	1.26E-06	6.24E-07	7.26E-07	1.36E-06	7.47E-07
k__Archaea; p__Euryarchaeota; c__NA; o__NA; f__NA; g__NA; s__Euryarchaeota archaeon TMED164	0	0	1.38E-07	6.66E-07	1.45E-06	1.66E-06	2.21E-06	3.05E-06	1.71E-06	1.58E-06	1.27E-06	1.62E-06	5.47E-07	8.07E-07	1.03E-06	1.72E-06	3.24E-06	5.44E-07	1.27E-06	1.27E-06	3.76E-07
k__Archaea; p__Euryarchaeota; c__NA; o__NA; f__NA; g__NA; s__Euryarchaeota archaeon TMED248	4.34E-07	3.41E-07	1.14E-06	0	7.75E-07	0	1.95E-06	2.33E-06	3.50E-06	9.35E-07	3.15E-07	0	0	4.39E-08	4.33E-07	1.20E-07	2.35E-07	4.83E-07	1.87E-06	4.89E-07	3.14E-07
k__Archaea; p__Euryarchaeota; c__NA; o__NA; f__NA; g__NA; s__Euryarchaeota archaeon TMED255	2.41E-08	7.45E-08	0	1.04E-06	7.84E-07	6.44E-07	3.28E-06	1.57E-06	2.45E-06	1.94E-05	2.06E-05	1.64E-05	6.36E-06	9.02E-06	8.86E-06	2.35E-05	2.54E-05	1.87E-05	1.16E-05	1.78E-05	9.80E-06
k__Archaea; p__Euryarchaeota; c__NA; o__NA; f__NA; g__NA; s__Euryarchaeota archaeon TMED85	0	0	0	0	0	0	0	0	0	0	0	0	7.32E-07	0	0	0	0	0	0	0	0
k__Archaea; p__Euryarchaeota; c__NA; o__NA; f__NA; g__NA; s__Euryarchaeota archaeon TMED97	4.59E-06	4.56E-06	4.05E-06	8.06E-07	2.29E-06	2.90E-06	2.95E-05	2.17E-05	1.40E-05	5.09E-06	4.39E-06	3.64E-06	9.57E-06	1.22E-05	5.91E-06	3.25E-06	1.94E-06	2.22E-06	2.18E-06	3.48E-06	8.19E-06
k__Archaea; p__Euryarchaeota; c__NA; o__NA; f__NA; g__NA; s__Euryarchaeota archaeon TMED99	0	0	0	0	0	0	0	0	0	0	0	0	0	1.19E-06	0	0	0	0	0	8.28E-08	0
k__Archaea; p__Euryarchaeota; c__NA; o__NA; f__NA; g__NA; s__Euryarchaeota archaeon ex4484_178	0	0	0	0	0	0	0	0	0	1.82E-07	2.74E-07	8.94E-07	0	0	4.96E-08	0	2.05E-07	3.37E-07	2.75E-07	1.71E-07	5.89E-07
k__Archaea; p__Euryarchaeota; c__NA; o__NA; f__NA; g__NA; s__candidate division MSBL1 archaeon SCGC-AAA259B11	1.81E-07	3.31E-07	1.05E-06	0	0	2.09E-07	0	0	0	0	0	0	0	0	0	0	0	0	0	0	0
k__Archaea; p__Euryarchaeota; c__NA; o__NA; f__NA; g__NA; s__candidate division MSBL1 archaeon SCGC-AAA259E19	6.79E-07	2.27E-07	8.06E-07	0	0	0	0	0	0	2.26E-06	3.15E-07	4.72E-07	1.20E-07	8.59E-07	5.14E-07	3.59E-07	0	1.45E-07	1.19E-07	3.89E-07	6.94E-07
k__Archaea; p__Euryarchaeota; c__NA; o__NA; f__NA; g__NA; s__candidate division MSBL1 archaeon SCGC-AAA259I09	1.01E-05	1.35E-05	1.49E-05	2.59E-06	1.25E-06	1.44E-06	5.54E-07	2.30E-07	1.27E-07	7.75E-07	1.60E-06	1.47E-07	8.33E-07	8.88E-07	1.64E-06	0	7.81E-08	0	6.97E-07	1.56E-06	2.20E-07
k__Archaea; p__Euryarchaeota; c__NA; o__NA; f__NA; g__NA; s__candidate division MSBL1 archaeon SCGC-AAA259O05	0	0	0	0	3.92E-07	0	4.38E-07	4.30E-07	2.63E-07	0	0	0	0	1.68E-07	0	0	0	0	0	0	0
k__Archaea; p__Euryarchaeota; c__NA; o__NA; f__NA; g__NA; s__candidate division MSBL1 archaeon SCGC-AAA261C02	0	0	0	0	0	0	0	0	0	8.25E-08	0	1.25E-07	0	0	8.99E-08	9.43E-08	9.31E-08	7.62E-08	7.46E-07	5.16E-08	2.00E-07
k__Archaea; p__Euryarchaeota; c__NA; o__NA; f__NA; g__NA; s__candidate division MSBL1 archaeon SCGC-AAA261D19	0	0	0	3.67E-07	0	5.24E-07	9.68E-07	1.88E-06	1.26E-06	1.66E-06	0	0	0	0	0	0	3.70E-07	0	0	0	7.31E-08
k__Archaea; p__Euryarchaeota; c__NA; o__NA; f__NA; g__NA; s__candidate division MSBL1 archaeon SCGC-AAA261O19	1.29E-06	7.86E-07	0	3.93E-07	4.42E-07	0	0	0	0	0	0	0	0	0	0	0	0	0	0	0	0
k__Archaea; p__Euryarchaeota; c__NA; o__NA; f__NA; g__NA; s__candidate division MSBL1 archaeon SCGC-AAA382A03	0	0	0	0	0	0	0	0	0	0	0	0	1.08E-06	0	0	0	0	0	1.13E-06	5.99E-07	3.98E-07
k__Archaea; p__Euryarchaeota; c__NA; o__NA; f__NA; g__NA; s__candidate division MSBL1 archaeon SCGC-AAA382A13	0	0	0	0	6.08E-07	1.68E-07	0	0	0	1.93E-07	5.80E-07	0	1.46E-07	0	1.05E-07	0	2.16E-07	0	2.92E-07	0	0
k__Archaea; p__Euryarchaeota; c__NA; o__NA; f__NA; g__NA; s__candidate division MSBL1 archaeon SCGC-AAA382A20	8.23E-07	1.07E-06	1.34E-06	1.64E-06	2.49E-06	1.60E-06	9.65E-07	7.28E-07	4.63E-07	9.72E-07	0	1.59E-06	8.82E-07	1.05E-06	2.81E-06	2.21E-07	1.84E-06	0	0	2.92E-06	1.76E-05
k__Archaea; p__Euryarchaeota; c__NA; o__NA; f__NA; g__NA; s__candidate division MSBL1 archaeon SCGC-AAA382C18	8.42E-07	0	1.20E-06	0	0	0	0	0	0	0	1.38E-07	1.03E-07	0	9.40E-08	0	6.27E-07	0	1.27E-07	1.04E-07	6.82E-07	1.10E-07
k__Archaea; p__Euryarchaeota; c__NA; o__NA; f__NA; g__NA; s__candidate division MSBL1 archaeon SCGC-AAA382F02	8.56E-07	5.25E-07	2.75E-07	5.27E-07	5.97E-07	1.31E-06	6.95E-07	6.70E-07	8.17E-07	1.00E-06	1.01E-06	0	0	0	0	0	0	0	0	0	0
k__Archaea; p__Euryarchaeota; c__NA; o__NA; f__NA; g__NA; s__candidate division MSBL1 archaeon SCGC-AAA382K21	0	0	0	0	0	0	0	4.10E-07	3.74E-07	1.05E-06	2.12E-06	4.76E-06	1.84E-06	4.09E-06	2.70E-06	1.21E-06	7.84E-07	9.73E-07	1.89E-06	6.29E-06	1.20E-05
k__Archaea; p__Euryarchaeota; c__NA; o__NA; f__NA; g__NA; s__candidate division MSBL1 archaeon SCGC-AAA382M17	0	0	0	0	0	0	7.41E-07	0	0	8.80E-07	0	0	5.86E-08	5.20E-08	1.08E-06	0	0	0	5.68E-08	7.55E-07	1.22E-07
k__Archaea; p__Euryarchaeota; c__NA; o__NA; f__NA; g__NA; s__candidate division MSBL1 archaeon SCGC-AAA382N08	0	0	0	0	0	0	0	0	0	0	0	0	5.80E-06	5.62E-08	4.29E-08	0	0	0	5.94E-08	0	0
k__Archaea; p__Euryarchaeota; c__NA; o__NA; f__NA; g__NA; s__candidate division MSBL1 archaeon SCGC-AAA385M02	0	0	0	0	0	0	0	0	0	0	8.19E-08	1.85E-07	0	0	0	0	5.52E-07	8.29E-07	0	0	0
k__Archaea; p__Euryarchaeota; c__NA; o__NA; f__NA; g__NA; s__candidate division MSBL1 archaeon SCGC-AAA385M11	0	0	0	0	0	0	0	2.92E-08	0	0	0	0	1.02E-06	1.82E-06	1.08E-06	2.11E-07	0	0	1.46E-07	4.42E-07	6.22E-07
k__Archaea; p__Euryarchaeota; c__NA; o__NA; f__NA; g__NA; s__candidate division MSBL1 archaeon SCGC-AAA833F18	0	0	0	0	0	0	0	0	0	2.41E-07	0	2.73E-07	0	0	0	8.28E-07	2.71E-07	2.23E-07	0	0	0
k__Archaea; p__Euryarchaeota; c__NA; o__NA; f__NA; g__NA; s__uncultured DHVE6 group euryarchaeote*	0	0	0	0	0	0	1.40E-06	0	0	2.32E-06	1.43E-06	4.47E-07	1.57E-06	7.07E-07	2.36E-06	2.23E-06	1.01E-06	7.28E-08	3.56E-07	1.48E-07	8.53E-07
k__Archaea; p__Euryarchaeota; c__NA; o__NA; f__NA; g__NA; s__uncultured marine group II/III euryarchaeote AD1000_02_G03	0	0	0	1.82E-07	0	0	0	0	0	0	2.77E-07	0	0	0	0	1.52E-07	0	0	1.39E-06	0	0
k__Archaea; p__Euryarchaeota; c__NA; o__NA; f__NA; g__NA; s__uncultured marine group II/III euryarchaeote AD1000_11_G05	0	0	0	0	0	0	0	0	0	1.24E-06	0	3.10E-07	0	0	0	1.42E-06	6.92E-07	1.53E-06	4.70E-07	2.55E-07	0
k__Archaea; p__Euryarchaeota; c__NA; o__NA; f__NA; g__NA; s__uncultured marine group II/III euryarchaeote AD1000_39_G05	0	0	0	0	4.41E-07	0	0	0	0	5.55E-07	5.58E-07	6.25E-07	1.25E-06	2.84E-06	1.37E-06	3.18E-07	1.15E-06	7.69E-07	2.12E-07	2.05E-06	1.54E-06
k__Archaea; p__Euryarchaeota; c__NA; o__NA; f__NA; g__NA; s__uncultured marine group II/III euryarchaeote AD1000_65_H04	0	0	0	0	0	0	0	0	0	0	0	0	0	0	3.78E-07	0	0	0	0	0	0
k__Archaea; p__Euryarchaeota; c__NA; o__NA; f__NA; g__NA; s__uncultured marine group II/III euryarchaeote AD1000_88_G11	0	0	0	0	0	0	0	0	0	0	0	2.18E-06	5.17E-07	0	1.89E-07	0	0	0	7.94E-07	1.28E-06	2.74E-07
k__Archaea; p__Euryarchaeota; c__NA; o__NA; f__NA; g__NA; s__uncultured marine group II/III euryarchaeote KM3_113_E08	0	0	0	0	0	0	0	0	0	1.66E-07	0	6.25E-07	0	0	0	1.52E-06	3.72E-07	3.07E-07	0	3.09E-07	0
k__Archaea; p__Euryarchaeota; c__NA; o__NA; f__NA; g__NA; s__uncultured marine group II/III euryarchaeote KM3_149_A03	0	0	0	0	0	3.76E-07	3.81E-07	1.26E-06	4.58E-07	0	7.02E-08	0	1.19E-06	1.28E-06	1.11E-06	0	7.89E-08	0	5.88E-07	1.87E-06	1.71E-06
k__Archaea; p__Euryarchaeota; c__NA; o__NA; f__NA; g__NA; s__uncultured marine group II/III euryarchaeote KM3_149_F06	0	0	0	0	0	0	3.23E-08	0	0	0	0	0	4.46E-07	7.99E-07	5.51E-07	0	0	0	1.09E-07	2.72E-07	2.35E-07
k__Archaea; p__Euryarchaeota; c__NA; o__NA; f__NA; g__NA; s__uncultured marine group II/III euryarchaeote KM3_14_C07	0	0	0	0	0	0	0	0	0	2.25E-06	2.40E-06	3.03E-06	0	7.25E-08	7.03E-07	1.84E-07	2.49E-06	9.80E-07	2.11E-06	2.58E-07	1.28E-07
k__Archaea; p__Euryarchaeota; c__NA; o__NA; f__NA; g__NA; s__uncultured marine group II/III euryarchaeote KM3_164_G07	0	0	0	0	0	0	0	2.26E-06	0	0	0	0	0	0	0	0	0	0	0	0	0
k__Archaea; p__Euryarchaeota; c__NA; o__NA; f__NA; g__NA; s__uncultured marine group II/III euryarchaeote KM3_170_G02	0	0	0	0	0	0	0	0	0	3.74E-06	2.08E-06	1.38E-06	5.91E-07	5.42E-07	6.50E-07	2.18E-07	1.06E-06	3.07E-07	1.72E-06	0	0
k__Archaea; p__Euryarchaeota; c__NA; o__NA; f__NA; g__NA; s__uncultured marine group II/III euryarchaeote KM3_181_A09	0	0	0	0	0	0	0	0	0	3.87E-07	6.53E-07	1.67E-07	0	6.65E-08	1.05E-07	3.32E-07	1.09E-07	0	9.13E-08	3.47E-07	7.81E-08
k__Archaea; p__Euryarchaeota; c__NA; o__NA; f__NA; g__NA; s__uncultured marine group II/III euryarchaeote KM3_192_B10	0	0	0	0	0	0	0	0	0	2.00E-08	2.01E-08	1.52E-08	1.47E-06	8.31E-07	2.45E-07	4.56E-08	0	0	3.00E-08	2.64E-07	1.80E-07
k__Archaea; p__Euryarchaeota; c__NA; o__NA; f__NA; g__NA; s__uncultured marine group II/III euryarchaeote KM3_195_B08	0	0	0	0	0	0	0	0	0	5.02E-07	0	1.89E-07	0	0	0	0	0	0	1.91E-07	1.08E-06	7.99E-07
k__Archaea; p__Euryarchaeota; c__NA; o__NA; f__NA; g__NA; s__uncultured marine group II/III euryarchaeote KM3_44_G05	0	0	0	0	0	0	0	0	0	0	0	0	7.66E-07	2.13E-06	0	0	0	0	0	6.37E-07	0
k__Archaea; p__Euryarchaeota; c__NA; o__NA; f__NA; g__NA; s__uncultured marine group II/III euryarchaeote KM3_51_D01	0	0	0	0	0	0	0	0	0	1.33E-07	2.68E-07	3.01E-07	0	0	0	3.05E-07	1.05E-06	4.93E-07	6.04E-07	0	0
k__Archaea; p__Euryarchaeota; c__NA; o__NA; f__NA; g__NA; s__uncultured marine group II/III euryarchaeote KM3_53_G07	0	0	0	0	0	0	0	0	0	0	0	8.99E-07	3.62E-07	1.63E-07	3.92E-07	2.74E-07	8.02E-07	2.21E-07	5.46E-07	1.18E-06	3.81E-07
k__Archaea; p__Euryarchaeota; c__NA; o__NA; f__NA; g__NA; s__uncultured marine group II/III euryarchaeote KM3_60_A11	0	0	0	0	0	0	0	0	0	3.92E-06	0	3.04E-07	3.01E-07	5.53E-07	0	0	4.50E-07	0	3.11E-07	2.65E-07	0
k__Archaea; p__Euryarchaeota; c__NA; o__NA; f__NA; g__NA; s__uncultured marine group II/III euryarchaeote KM3_76_C12	0	0	0	0	0	0	0	0	0	0	0	0	0	0	0	0	0	0	0	1.76E-06	0
k__Archaea; p__Euryarchaeota; c__NA; o__NA; f__NA; g__NA; s__uncultured marine group II/III euryarchaeote KM3_82_C12	0	0	0	2.95E-07	0	0	0	0	0	0	0	0	0	0	0	0	0	0	0	4.29E-07	0
k__Archaea; p__Euryarchaeota; c__NA; o__NA; f__NA; g__NA; s__uncultured marine group II/III euryarchaeote KM3_86_F07	0	0	0	0	0	0	0	0	0	6.91E-07	3.23E-06	4.47E-07	0	0	0	8.03E-07	1.72E-06	2.40E-07	4.61E-07	0	0
k__Archaea; p__Euryarchaeota; c__NA; o__NA; f__NA; g__NA; s__uncultured marine group II/III euryarchaeote SAT1000_14_B08	1.36E-06	1.19E-06	2.26E-06	2.37E-07	4.26E-07	3.46E-06	0	2.39E-06	3.41E-07	4.65E-07	7.79E-08	4.55E-07	0	0	4.22E-08	1.77E-07	2.62E-07	0	8.17E-07	4.85E-08	0
k__Archaea; p__Euryarchaeota; c__NA; o__NA; f__NA; g__NA; s__uncultured marine group II/III euryarchaeote SAT1000_17_E06	0	0	0	0	0	0	5.33E-08	6.89E-08	6.40E-07	0	0	0	0	0	0	0	0	0	0	0	0
k__Archaea; p__Euryarchaeota; c__NA; o__NA; f__NA; g__NA; s__uncultured marine group II/III euryarchaeote SAT1000_41_C12	0	0	0	2.44E-07	7.25E-07	3.15E-07	0	0	0	5.35E-07	0	1.39E-06	0	5.14E-07	1.64E-07	6.88E-07	1.69E-07	5.56E-07	1.77E-07	4.66E-07	1.20E-07
k__Archaea; p__Euryarchaeota; c__Nanohaloarchaea	0	0	0	0	0	0	0	1.64E-07	0	0	0	0	4.53E-07	1.18E-06	1.22E-06	0	0	0	4.31E-07	4.77E-07	6.90E-07
k__Archaea; p__Euryarchaeota; c__Nanohaloarchaea; o__NA; f__NA; g__Candidatus Nanosalinarum; s__Candidatus Nanosalinarum sp. J07AB56*	1.47E-06	0	0	0	2.08E-06	1.12E-06	0	0	0	0	6.30E-07	1.89E-06	0	0	0	0	6.95E-07	0	0	0	0
k__Archaea; p__Euryarchaeota; c__Nanohaloarchaea; o__NA; f__NA; g__NA; s__Nanohaloarchaea archaeon SW_10_44_10	0	0	0	0	0	0	0	0	0	0	0	0	1.64E-06	0	8.83E-08	0	0	0	0	0	0
k__Archaea; p__Euryarchaeota; c__Theionarchaea	0	0	0	0	0	0	0	0	0	7.29E-07	7.33E-08	7.37E-08	9.53E-08	3.71E-07	1.32E-07	1.94E-07	5.51E-08	1.12E-07	9.31E-07	8.84E-07	1.07E-06
k__Archaea; p__Euryarchaeota; c__Theionarchaea; o__NA; f__NA; g__NA; s__Theionarchaea archaeon DG-70	5.49E-06	4.98E-06	4.93E-06	4.34E-06	4.08E-06	2.72E-06	6.57E-07	4.40E-07	3.91E-07	2.71E-06	8.47E-06	3.78E-06	5.21E-06	9.37E-06	6.79E-06	2.21E-06	3.54E-06	2.76E-06	3.43E-06	2.92E-06	3.33E-06
k__Archaea; p__Euryarchaeota; c__Theionarchaea; o__NA; f__NA; g__NA; s__Theionarchaea archaeon DG-70-1	1.25E-05	5.35E-06	1.08E-05	4.19E-06	1.78E-06	3.94E-06	1.85E-07	0	2.39E-06	6.74E-06	9.47E-06	9.24E-06	3.32E-06	5.02E-06	7.66E-06	6.88E-06	1.02E-05	8.68E-06	1.24E-05	6.97E-06	6.34E-06
k__Archaea; p__Euryarchaeota; c__Thermococci	0	0	0	9.83E-07	8.04E-07	7.11E-07	2.47E-06	2.58E-06	2.41E-06	2.03E-07	0	0	7.58E-07	2.96E-07	1.67E-07	0	0	0	0	2.46E-06	2.48E-07
k__Archaea; p__Euryarchaeota; c__Thermococci; o__NA; f__NA; g__NA; s__Thermococci archaeon*	6.29E-06	8.22E-06	1.42E-05	5.92E-06	4.85E-06	4.09E-06	8.94E-06	1.34E-05	5.47E-06	6.81E-06	4.94E-06	1.01E-05	7.05E-06	5.83E-06	1.04E-05	3.31E-06	6.34E-06	4.56E-06	1.15E-05	5.44E-06	6.25E-06
k__Archaea; p__Euryarchaeota; c__Thermococci; o__Thermococcales; f__NA; g__NA; s__Thermococcales archaeon 44_46*	0	0	0	0	0	0	0	0	0	1.83E-06	3.33E-07	2.50E-07	0	1.40E-06	3.33E-06	1.90E-07	0	0	1.34E-06	1.48E-06	0
k__Archaea; p__Euryarchaeota; c__Thermococci; o__Thermococcales; f__Thermococcaceae	1.67E-06	1.20E-06	5.82E-06	3.73E-07	1.18E-07	1.16E-07	1.59E-06	0	2.62E-07	1.47E-06	3.56E-06	1.41E-06	9.26E-08	1.66E-06	6.62E-07	1.75E-06	1.79E-06	1.34E-06	3.08E-06	1.11E-06	1.31E-06
k__Archaea; p__Euryarchaeota; c__Thermococci; o__Thermococcales; f__Thermococcaceae; g__Palaeococcus; s__Palaeococcus ferrophilus	4.85E-07	6.58E-07	0	0	0	0	0	0	0	7.18E-07	4.81E-07	5.39E-07	8.46E-07	1.63E-07	3.92E-07	5.49E-07	5.35E-07	1.77E-06	5.46E-07	1.03E-06	1.52E-06
k__Archaea; p__Euryarchaeota; c__Thermococci; o__Thermococcales; f__Thermococcaceae; g__Palaeococcus; s__Palaeococcus pacificus	6.43E-07	1.18E-06	2.06E-07	0	2.25E-07	4.93E-07	0	0	1.50E-07	1.30E-06	3.74E-07	0	0	0	1.54E-07	4.28E-07	0	0	0	0	0
k__Archaea; p__Euryarchaeota; c__Thermococci; o__Thermococcales; f__Thermococcaceae; g__Pyrococcus	0	0	0	1.57E-06	1.25E-06	4.16E-07	0	0	0	3.52E-07	5.03E-07	8.99E-07	0	0	0	8.48E-08	9.29E-07	0	4.07E-07	0	0
k__Archaea; p__Euryarchaeota; c__Thermococci; o__Thermococcales; f__Thermococcaceae; g__Pyrococcus; s__Pyrococcus abyssi	0	0	0	0	0	0	1.50E-06	2.78E-07	0	0	0	0	0	0	0	0	0	0	0	0	0
k__Archaea; p__Euryarchaeota; c__Thermococci; o__Thermococcales; f__Thermococcaceae; g__Pyrococcus; s__Pyrococcus furiosus	3.77E-07	1.36E-06	2.88E-06	3.46E-07	1.95E-06	4.28E-07	0	3.10E-07	5.14E-07	1.01E-07	0	5.33E-07	0	0	0	2.31E-07	2.27E-07	0	3.04E-07	4.40E-07	2.44E-07
k__Archaea; p__Euryarchaeota; c__Thermococci; o__Thermococcales; f__Thermococcaceae; g__Pyrococcus; s__Pyrococcus horikoshii	3.21E-06	3.22E-06	2.60E-06	1.55E-07	3.59E-08	6.61E-07	0	2.18E-07	0	9.74E-08	4.84E-07	6.64E-07	7.53E-08	7.21E-07	3.96E-07	1.67E-06	4.60E-07	7.15E-07	1.73E-06	9.41E-07	1.37E-06
k__Archaea; p__Euryarchaeota; c__Thermococci; o__Thermococcales; f__Thermococcaceae; g__Pyrococcus; s__Pyrococcus kukulkanii	0	0	0	0	0	0	0	0	0	2.93E-07	4.80E-07	6.47E-08	0	0	0	5.27E-07	1.45E-06	2.37E-07	0	5.88E-07	0
k__Archaea; p__Euryarchaeota; c__Thermococci; o__Thermococcales; f__Thermococcaceae; g__Pyrococcus; s__Pyrococcus sp. NA2	0	0	0	0	0	0	2.55E-07	9.49E-07	0	0	0	0	4.16E-07	1.54E-06	0	0	0	0	0	0	0
k__Archaea; p__Euryarchaeota; c__Thermococci; o__Thermococcales; f__Thermococcaceae; g__Pyrococcus; s__Pyrococcus yayanosii	1.69E-06	2.11E-06	1.46E-06	0	0	0	0	0	0	0	0	0	7.15E-07	6.54E-07	0	0	0	0	0	0	0
k__Archaea; p__Euryarchaeota; c__Thermococci; o__Thermococcales; f__Thermococcaceae; g__Thermococcus	6.12E-06	3.80E-06	2.93E-06	1.72E-07	0	6.56E-07	2.26E-06	2.35E-06	7.51E-07	3.09E-06	2.38E-06	9.28E-07	8.81E-07	4.38E-07	1.44E-07	1.57E-06	2.01E-06	1.72E-06	2.45E-07	1.19E-07	3.73E-07
k__Archaea; p__Euryarchaeota; c__Thermococci; o__Thermococcales; f__Thermococcaceae; g__Thermococcus; s__Thermococcus barophilus	2.67E-07	1.45E-06	3.82E-07	0	0	0	0	0	0	0	0	0	1.91E-06	0	2.16E-06	0	0	0	0	0	2.24E-07
k__Archaea; p__Euryarchaeota; c__Thermococci; o__Thermococcales; f__Thermococcaceae; g__Thermococcus; s__Thermococcus celer	0	0	0	0	0	0	0	0	2.50E-08	7.94E-07	6.69E-07	9.20E-07	0	0	0	1.50E-06	1.21E-06	7.07E-07	1.53E-06	1.05E-06	5.70E-07
k__Archaea; p__Euryarchaeota; c__Thermococci; o__Thermococcales; f__Thermococcaceae; g__Thermococcus; s__Thermococcus celericrescens	0	0	0	0	6.69E-07	7.43E-07	0	0	3.50E-08	9.52E-07	1.18E-06	3.66E-07	0	4.51E-08	0	5.96E-07	1.42E-06	1.20E-07	5.40E-07	6.90E-07	2.65E-07
k__Archaea; p__Euryarchaeota; c__Thermococci; o__Thermococcales; f__Thermococcaceae; g__Thermococcus; s__Thermococcus chitonophagus	0	0	0	0	0	0	0	0	0	2.36E-07	0	1.06E-06	0	0	0	2.70E-07	0	2.18E-07	0	0	0
k__Archaea; p__Euryarchaeota; c__Thermococci; o__Thermococcales; f__Thermococcaceae; g__Thermococcus; s__Thermococcus cleftensis	8.55E-07	1.44E-06	8.73E-07	4.19E-07	0	0	0	0	0	0	0	3.23E-07	2.88E-06	2.94E-07	0	0	0	0	0	0	3.40E-07
k__Archaea; p__Euryarchaeota; c__Thermococci; o__Thermococcales; f__Thermococcaceae; g__Thermococcus; s__Thermococcus eurythermalis	7.86E-07	1.29E-06	0	0	0	0	7.37E-08	7.67E-07	0	1.64E-07	1.65E-07	8.06E-07	7.82E-07	3.20E-07	1.34E-06	3.75E-07	9.25E-08	7.58E-08	0	0	0
k__Archaea; p__Euryarchaeota; c__Thermococci; o__Thermococcales; f__Thermococcaceae; g__Thermococcus; s__Thermococcus gammatolerans	1.11E-06	5.76E-07	6.07E-07	3.91E-08	4.53E-08	0	0	0	0	1.58E-06	1.65E-06	2.17E-06	1.57E-06	1.36E-06	3.17E-06	1.44E-06	1.31E-06	2.29E-06	3.66E-06	1.33E-06	2.81E-06
k__Archaea; p__Euryarchaeota; c__Thermococci; o__Thermococcales; f__Thermococcaceae; g__Thermococcus; s__Thermococcus guaymasensis	1.94E-06	1.95E-06	2.33E-06	1.49E-06	1.10E-06	8.49E-07	1.07E-07	7.26E-07	6.37E-08	3.07E-06	1.89E-06	1.79E-06	2.00E-06	1.44E-06	9.10E-07	4.95E-08	5.82E-07	7.31E-07	1.07E-06	6.00E-07	5.51E-07
k__Archaea; p__Euryarchaeota; c__Thermococci; o__Thermococcales; f__Thermococcaceae; g__Thermococcus; s__Thermococcus henrietii	0	0	1.48E-07	1.23E-06	5.10E-07	1.66E-06	2.69E-07	6.95E-08	6.46E-08	0	0	1.59E-07	2.27E-06	1.01E-06	4.64E-07	0	0	7.53E-07	3.55E-07	1.34E-06	2.54E-07
k__Archaea; p__Euryarchaeota; c__Thermococci; o__Thermococcales; f__Thermococcaceae; g__Thermococcus; s__Thermococcus kodakarensis	0	0	0	0	0	0	0	0	0	0	0	0	0	0	5.86E-07	0	8.98E-07	0	0	0	0
k__Archaea; p__Euryarchaeota; c__Thermococci; o__Thermococcales; f__Thermococcaceae; g__Thermococcus; s__Thermococcus litoralis	0	0	0	0	0	0	0	0	2.07E-06	2.85E-07	2.86E-07	2.15E-07	0	0	0	4.90E-07	1.60E-06	0	0	0	0
k__Archaea; p__Euryarchaeota; c__Thermococci; o__Thermococcales; f__Thermococcaceae; g__Thermococcus; s__Thermococcus onnurineus	0	0	0	0	7.06E-08	0	0	0	0	6.33E-07	1.15E-06	6.84E-07	0	6.23E-08	0	5.17E-07	3.06E-07	2.51E-07	8.18E-07	0	0
k__Archaea; p__Euryarchaeota; c__Thermococci; o__Thermococcales; f__Thermococcaceae; g__Thermococcus; s__Thermococcus pacificus	0	0	0	0	0	0	7.27E-07	0	1.61E-06	0	0	0	0	3.71E-08	0	0	0	0	0	0	0
k__Archaea; p__Euryarchaeota; c__Thermococci; o__Thermococcales; f__Thermococcaceae; g__Thermococcus; s__Thermococcus paralvinellae	0	0	0	1.61E-07	6.50E-07	1.25E-06	0	6.83E-08	0	0	2.38E-07	0	0	8.29E-07	1.33E-06	0	0	1.10E-07	6.21E-07	7.39E-08	1.15E-06
k__Archaea; p__Euryarchaeota; c__Thermococci; o__Thermococcales; f__Thermococcaceae; g__Thermococcus; s__Thermococcus profundus	6.48E-07	9.70E-08	6.17E-07	6.96E-07	2.60E-07	9.64E-08	0	0	0	4.94E-07	1.13E-06	7.31E-07	0	0	0	4.76E-07	5.78E-07	1.20E-06	3.36E-07	3.80E-08	0
k__Archaea; p__Euryarchaeota; c__Thermococci; o__Thermococcales; f__Thermococcaceae; g__Thermococcus; s__Thermococcus radiotolerans	7.34E-07	2.59E-07	6.45E-07	0	0	0	0	0	0	0	9.15E-08	4.87E-08	7.05E-08	3.41E-07	0	0	1.59E-07	0	1.37E-07	9.59E-08	0
k__Archaea; p__Euryarchaeota; c__Thermococci; o__Thermococcales; f__Thermococcaceae; g__Thermococcus; s__Thermococcus sibiricus	0	0	8.61E-07	0	0	0	0	0	0	0	0	0	0	9.09E-07	0	0	0	0	0	1.18E-07	0
k__Archaea; p__Euryarchaeota; c__Thermococci; o__Thermococcales; f__Thermococcaceae; g__Thermococcus; s__Thermococcus siculi	9.11E-07	2.79E-07	1.17E-06	0	0	0	3.64E-07	0	0	0	1.64E-07	0	0	0	0	0	0	0	6.14E-08	5.10E-08	6.60E-08
k__Archaea; p__Euryarchaeota; c__Thermococci; o__Thermococcales; f__Thermococcaceae; g__Thermococcus; s__Thermococcus sp. 2319x1	0	0	0	0	0	0	0	1.70E-06	6.57E-07	0	0	0	0	0	0	0	0	0	0	0	0
k__Archaea; p__Euryarchaeota; c__Thermococci; o__Thermococcales; f__Thermococcaceae; g__Thermococcus; s__Thermococcus sp. 4557	4.33E-06	5.66E-06	4.17E-06	6.84E-07	2.63E-07	1.49E-07	0	0	0	1.83E-07	7.35E-07	1.38E-07	6.02E-07	1.38E-06	4.42E-07	1.26E-06	1.02E-06	1.69E-07	0	4.76E-07	0
k__Archaea; p__Euryarchaeota; c__Thermococci; o__Thermococcales; f__Thermococcaceae; g__Thermococcus; s__Thermococcus sp. AM4	2.90E-06	3.45E-06	1.41E-06	3.39E-07	0	0	1.76E-07	0	0	1.99E-06	2.04E-07	9.66E-07	2.06E-06	8.62E-07	2.79E-06	3.02E-07	0	0	3.99E-07	1.40E-06	1.72E-07
k__Archaea; p__Euryarchaeota; c__Thermococci; o__Thermococcales; f__Thermococcaceae; g__Thermococcus; s__Thermococcus sp. P6	0	0	0	2.16E-07	1.50E-07	5.67E-08	0	0	0	2.58E-07	8.13E-07	1.61E-06	0	0	0	1.07E-06	1.27E-06	1.28E-06	1.65E-06	6.46E-07	5.23E-08
k__Archaea; p__Euryarchaeota; c__Thermococci; o__Thermococcales; f__Thermococcaceae; g__Thermococcus; s__Thermococcus sp. PK	0	9.41E-07	2.49E-07	0	0	0	0	0	0	9.41E-07	0	0	0	0	0	0	0	0	0	0	0
k__Archaea; p__Euryarchaeota; c__Thermococci; o__Thermococcales; f__Thermococcaceae; g__Thermococcus; s__Thermococcus thioreducens	0	0	0	0	0	0	0	0	0	8.65E-07	5.00E-07	4.19E-07	0	0	0	9.64E-07	8.75E-07	1.19E-06	0	2.72E-08	7.04E-08
k__Archaea; p__Euryarchaeota; c__Thermococci; o__Thermococcales; f__Thermococcaceae; g__Thermococcus; s__Thermococcus zilligii	9.18E-06	8.18E-06	4.91E-06	6.08E-07	0	0	1.67E-07	2.27E-06	5.95E-07	2.07E-06	2.97E-06	7.78E-07	8.99E-07	5.79E-08	2.04E-07	1.60E-06	2.84E-07	1.73E-06	3.93E-06	1.44E-06	4.08E-07
k__Archaea; p__Euryarchaeota; c__Thermococci; o__Thermococcales; f__Thermococcaceae; g__Thermococcus; s__uncultured Thermococcus sp.*	0	0	0	0	0	0	1.21E-06	2.87E-07	3.95E-07	0	0	1.11E-06	0	0	0	0	0	4.57E-07	0	3.05E-07	0
k__Archaea; p__NA; c__NA; o__NA; f__NA; g__NA; s__Candidatus Pacearchaeota archaeon	1.36E-05	1.30E-05	1.15E-05	3.23E-06	4.21E-06	3.35E-06	2.80E-06	1.76E-05	5.48E-06	1.01E-05	6.64E-06	3.08E-06	2.15E-05	1.72E-05	1.94E-05	1.65E-06	6.49E-06	2.32E-06	1.23E-05	1.80E-05	8.63E-06
k__Archaea; p__NA; c__NA; o__NA; f__NA; g__NA; s__Candidatus Pacearchaeota archaeon CG06_land_8_20_14_3_00_35_12	0	0	0	0	0	0	0	0	0	0	0	0	1.14E-06	4.00E-07	8.65E-07	0	0	0	0	2.42E-07	3.12E-07
k__Archaea; p__NA; c__NA; o__NA; f__NA; g__NA; s__Candidatus Pacearchaeota archaeon CG10_big_fil_rev_8_21_14_0_10_30_48	0	0	0	0	0	0	0	0	0	3.14E-07	1.57E-07	5.90E-07	1.78E-06	3.53E-06	4.81E-06	1.62E-06	1.88E-07	2.90E-07	2.54E-07	4.02E-06	5.61E-07
k__Archaea; p__NA; c__NA; o__NA; f__NA; g__NA; s__Candidatus Pacearchaeota archaeon CG10_big_fil_rev_8_21_14_0_10_31_24	4.33E-07	2.39E-07	1.22E-06	0	5.87E-08	0	2.40E-08	0	0	3.99E-06	2.60E-07	1.97E-06	9.03E-05	8.72E-05	0.000119137	6.36E-07	6.01E-07	5.74E-07	5.13E-06	8.66E-05	3.06E-05
k__Archaea; p__NA; c__NA; o__NA; f__NA; g__NA; s__Candidatus Pacearchaeota archaeon CG10_big_fil_rev_8_21_14_0_10_31_9	1.58E-06	2.88E-06	0	1.81E-06	4.35E-09	0	0	0	6.04E-09	0	5.66E-09	3.93E-07	1.52E-05	8.76E-07	4.26E-06	1.93E-08	0	4.62E-07	9.57E-07	2.59E-06	2.40E-07
k__Archaea; p__NA; c__NA; o__NA; f__NA; g__NA; s__Candidatus Pacearchaeota archaeon CG10_big_fil_rev_8_21_14_0_10_32_14	0	0	0	1.45E-06	1.86E-07	4.12E-08	0	0	0	1.59E-06	9.85E-07	1.38E-06	3.22E-07	1.02E-06	1.96E-06	1.07E-06	1.27E-06	1.38E-06	1.05E-06	1.85E-06	8.30E-07
k__Archaea; p__NA; c__NA; o__NA; f__NA; g__NA; s__Candidatus Pacearchaeota archaeon CG10_big_fil_rev_8_21_14_0_10_32_42	0	0	0	0	0	0	0	0	0	1.79E-07	6.00E-08	1.81E-07	2.90E-07	3.52E-07	9.10E-07	1.37E-07	0	0	4.05E-07	1.27E-06	7.46E-07
k__Archaea; p__NA; c__NA; o__NA; f__NA; g__NA; s__Candidatus Pacearchaeota archaeon CG10_big_fil_rev_8_21_14_0_10_34_12	0	0	0	6.74E-07	0	0	0	2.24E-06	4.79E-07	3.36E-06	0	0	2.71E-06	2.42E-06	4.76E-06	0	0	0	1.42E-07	4.31E-06	2.03E-06
k__Archaea; p__NA; c__NA; o__NA; f__NA; g__NA; s__Candidatus Pacearchaeota archaeon CG10_big_fil_rev_8_21_14_0_10_34_76	9.66E-07	1.41E-06	1.97E-06	0	0	0	0	0	0	1.63E-06	3.63E-07	4.12E-07	3.02E-05	3.49E-05	4.14E-05	4.20E-07	0	6.74E-07	3.43E-06	3.04E-05	9.87E-06
k__Archaea; p__NA; c__NA; o__NA; f__NA; g__NA; s__Candidatus Pacearchaeota archaeon CG10_big_fil_rev_8_21_14_0_10_35_13	0	0	0	0	0	0	0	0	0	2.64E-07	5.60E-07	0	1.02E-05	3.82E-06	8.66E-06	6.45E-07	0	0	5.88E-07	4.52E-06	8.60E-07
k__Archaea; p__NA; c__NA; o__NA; f__NA; g__NA; s__Candidatus Pacearchaeota archaeon CG1_02_30_18	0	0	0	0	0	0	0	4.17E-08	0	5.21E-07	2.31E-06	1.32E-06	0	4.01E-07	5.68E-07	1.58E-06	9.85E-07	1.31E-06	1.15E-06	5.01E-07	1.12E-06
k__Archaea; p__NA; c__NA; o__NA; f__NA; g__NA; s__Candidatus Pacearchaeota archaeon CG1_02_32_132	2.70E-07	1.35E-06	1.04E-06	2.45E-07	1.41E-07	8.33E-08	0	0	0	3.99E-06	4.02E-07	5.88E-07	1.96E-05	1.84E-05	2.13E-05	1.42E-06	7.71E-07	5.49E-07	2.00E-06	1.57E-05	6.12E-06
k__Archaea; p__NA; c__NA; o__NA; f__NA; g__NA; s__Candidatus Pacearchaeota archaeon CG1_02_32_21	0	0	0	0	0	0	0	0	0	0	0	3.50E-08	4.84E-07	9.78E-07	1.75E-06	0	0	0	0	6.10E-07	7.32E-07
k__Archaea; p__NA; c__NA; o__NA; f__NA; g__NA; s__Candidatus Pacearchaeota archaeon CG1_02_35_32	0	0	0	0	0	0	0	7.83E-08	0	7.80E-07	2.35E-07	2.36E-07	3.88E-07	8.21E-07	9.59E-07	3.56E-07	1.76E-07	1.44E-07	1.76E-07	6.64E-07	1.26E-07
k__Archaea; p__NA; c__NA; o__NA; f__NA; g__NA; s__Candidatus Pacearchaeota archaeon CG1_02_39_14	0	0	0	0	0	4.56E-07	3.87E-06	1.07E-05	3.91E-06	2.14E-06	5.06E-07	3.37E-06	1.78E-06	9.58E-06	4.23E-06	4.33E-07	5.67E-07	7.00E-07	3.71E-06	3.61E-06	7.06E-06
k__Archaea; p__NA; c__NA; o__NA; f__NA; g__NA; s__Candidatus Pacearchaeota archaeon CG_4_10_14_0_2_um_filter_05_32_18	0	0	0	0	0	0	0	0	0	0	0	0	4.35E-07	2.33E-07	6.16E-08	0	0	0	0	7.04E-08	0
k__Archaea; p__NA; c__NA; o__NA; f__NA; g__NA; s__Candidatus Pacearchaeota archaeon CG_4_10_14_0_2_um_filter_35_33	0	0	0	0	0	0	0	0	0	0	0	0	9.93E-07	3.60E-07	7.21E-07	0	0	0	0	9.76E-07	0
k__Archaea; p__NA; c__NA; o__NA; f__NA; g__NA; s__Candidatus Pacearchaeota archaeon CG_4_9_14_0_2_um_filter_39_13	0	0	0	1.43E-07	0	0	9.15E-08	1.67E-06	0	7.51E-07	5.73E-07	7.61E-08	2.83E-06	6.51E-06	4.19E-06	2.07E-07	4.68E-07	5.81E-07	6.08E-07	2.58E-06	2.43E-06
k__Archaea; p__NA; c__NA; o__NA; f__NA; g__NA; s__Candidatus Pacearchaeota archaeon CG_4_9_14_3_um_filter_35_19	0	0	0	0	0	0	0	0	0	0	0	0	6.37E-07	1.07E-06	6.04E-07	1.22E-06	0	0	0	0	3.34E-07
k__Archaea; p__NA; c__NA; o__NA; f__NA; g__NA; s__Candidatus Pacearchaeota archaeon RBG_13_36_9	0	0	0	0	0	0	2.14E-06	0	6.51E-07	2.71E-06	1.97E-06	8.21E-06	7.93E-06	1.28E-05	1.34E-05	9.28E-07	8.95E-06	2.98E-06	1.67E-06	7.07E-06	4.37E-06
k__Archaea; p__NA; c__NA; o__NA; f__NA; g__NA; s__Candidatus Pacearchaeota archaeon RBG_16_35_8	0	0	0	0	0	0	0	0	0	7.78E-07	0	2.47E-07	1.03E-06	4.33E-06	6.14E-06	5.95E-07	1.74E-06	4.80E-07	5.50E-07	1.88E-06	1.67E-07
k__Archaea; p__NA; c__NA; o__NA; f__NA; g__NA; s__Candidatus Pacearchaeota archaeon ex4484_26	0	0	0	0	1.40E-06	0	0	0	0	0	0	0	0	0	0	0	0	0	0	0	0
k__Archaea; p__NA; c__NA; o__NA; f__NA; g__NA; s__Candidatus Pacearchaeota archaeon ex4484_31	0	0	0	0	0	0	0	0	0	0	0	0	2.29E-06	1.78E-06	2.97E-06	0	0	0	0	1.69E-06	1.56E-07
k__Archaea; p__NA; c__NA; o__NA; f__NA; g__NA; s__Candidatus Pacearchaeota archaeon ex4484_71	0	0	0	0	0	0	0	0	0	0	0	0	1.20E-06	1.22E-06	1.95E-06	0	0	0	0	1.40E-06	3.53E-07
k__Archaea; p__NA; c__NA; o__NA; f__NA; g__NA; s__archaeon	1.17E-05	1.84E-05	2.25E-05	9.21E-06	2.95E-06	8.94E-06	2.72E-05	0.000177536	1.48E-05	1.01E-05	5.34E-06	1.04E-05	8.77E-06	1.23E-05	1.11E-05	9.74E-06	1.32E-05	8.16E-06	5.11E-06	1.30E-05	1.71E-05
k__Archaea; p__NA; c__NA; o__NA; f__NA; g__NA; s__archaeon 13_1_20CM_2_51_12	3.60E-05	2.61E-05	2.53E-05	3.06E-06	1.38E-06	6.84E-07	2.55E-07	1.21E-07	4.05E-07	6.65E-06	3.04E-06	2.07E-06	1.29E-06	3.17E-07	9.05E-07	5.61E-06	4.76E-06	6.16E-06	6.42E-06	2.77E-06	5.55E-07
k__Archaea; p__NA; c__NA; o__NA; f__NA; g__NA; s__archaeon 13_1_20CM_2_54_9	1.02E-05	1.02E-05	1.40E-05	5.14E-06	5.33E-06	9.51E-06	4.54E-07	1.32E-06	1.71E-06	1.38E-06	2.20E-06	1.09E-06	4.74E-06	1.49E-06	1.19E-06	1.12E-06	6.88E-07	5.30E-07	3.20E-06	3.31E-06	3.38E-06
k__Archaea; p__NA; c__NA; o__NA; f__NA; g__NA; s__archaeon 13_1_20CM_52_20	8.24E-06	1.11E-05	1.08E-05	1.34E-06	2.81E-06	1.21E-06	1.83E-08	9.82E-07	3.37E-07	0	1.77E-06	1.64E-07	1.35E-06	1.09E-06	1.25E-07	0	0	1.78E-07	0	1.71E-07	3.71E-07
k__Archaea; p__NA; c__NA; o__NA; f__NA; g__NA; s__archaeon 13_1_40CM_2_52_13	1.93E-06	1.75E-06	3.64E-06	0	0	0	6.53E-07	0	1.88E-06	3.28E-07	2.52E-06	2.84E-07	2.57E-05	0	7.02E-06	0	4.77E-07	1.30E-07	1.98E-06	1.65E-06	7.92E-08
k__Archaea; p__NA; c__NA; o__NA; f__NA; g__NA; s__archaeon 13_2_20CM_2_52_21	5.24E-07	1.48E-06	5.68E-07	8.93E-07	4.81E-07	2.98E-07	2.58E-06	5.53E-08	2.59E-08	4.83E-08	1.29E-06	9.42E-08	1.51E-07	3.34E-08	2.63E-08	1.32E-07	1.30E-07	1.07E-07	0	0	0
k__Archaea; p__NA; c__NA; o__NA; f__NA; g__NA; s__archaeon 13_2_20CM_2_53_6	3.38E-07	2.12E-07	3.49E-07	1.92E-06	6.69E-07	4.07E-06	9.62E-07	0	0	0	5.49E-08	0	0	0	1.45E-07	3.05E-07	1.20E-06	2.47E-07	1.01E-07	0	2.99E-07
k__Archaea; p__NA; c__NA; o__NA; f__NA; g__NA; s__archaeon BMS3Abin16	1.25E-06	1.28E-06	1.20E-06	1.43E-07	0	0	0	1.19E-07	0	2.48E-06	0	9.43E-07	0	0	2.25E-07	7.41E-07	1.84E-06	1.79E-06	1.38E-06	3.10E-07	0
k__Archaea; p__NA; c__NA; o__NA; f__NA; g__NA; s__archaeon BMS3Abin17	0	0	0	4.35E-08	0	0	8.05E-07	2.08E-08	0	4.52E-06	5.13E-06	4.73E-06	3.59E-05	1.34E-05	1.27E-05	7.82E-07	1.92E-06	3.02E-06	1.98E-06	6.93E-06	2.39E-06
k__Archaea; p__NA; c__NA; o__NA; f__NA; g__NA; s__archaeon BMS3Bbin15	1.35E-07	0	0	0	0	0	8.33E-07	1.09E-07	0	1.44E-06	6.41E-07	8.09E-07	1.70E-06	2.44E-07	4.87E-07	1.41E-06	1.72E-07	7.10E-07	1.35E-07	3.31E-07	0
k__Archaea; p__NA; c__NA; o__NA; f__NA; g__NA; s__archaeon BMS3Bbin16	2.32E-07	1.17E-07	5.30E-07	2.74E-06	5.00E-06	3.51E-06	6.47E-07	5.94E-07	2.59E-07	1.45E-06	1.20E-06	1.08E-06	1.01E-06	4.91E-07	1.47E-07	1.07E-06	1.44E-06	9.01E-07	1.50E-07	1.05E-06	9.03E-08
k__Archaea; p__NA; c__NA; o__NA; f__NA; g__NA; s__archaeon CG10_big_fil_rev_8_21_14_0_10_43_11	0	0	0	0	0	0	0	0	0	7.49E-07	3.48E-07	2.62E-07	0	0	0	2.97E-07	1.95E-07	2.40E-07	6.52E-08	8.17E-07	8.11E-07
k__Archaea; p__NA; c__NA; o__NA; f__NA; g__NA; s__archaeon D22	7.26E-07	1.31E-06	6.79E-07	5.16E-07	0	0	0	0	0	0	7.02E-07	9.65E-07	1.91E-06	1.33E-06	0	2.86E-06	0	0	0	1.19E-06	1.52E-06
k__Archaea; p__NA; c__NA; o__NA; f__NA; g__NA; s__archaeon GW2011_AR1	1.23E-06	1.24E-07	5.23E-07	0	0	1.58E-07	0	0	0	0	0	0	2.56E-07	5.76E-07	1.22E-06	2.58E-07	0	1.55E-07	5.52E-07	1.56E-06	1.03E-06
k__Archaea; p__NA; c__NA; o__NA; f__NA; g__NA; s__archaeon GW2011_AR10	3.19E-06	2.67E-06	3.84E-06	1.93E-06	1.78E-06	1.29E-06	1.13E-06	1.83E-06	2.37E-07	1.70E-06	8.87E-07	1.88E-06	4.55E-06	6.63E-06	6.16E-06	2.08E-06	1.45E-06	5.91E-07	2.73E-06	4.34E-06	5.74E-06
k__Archaea; p__NA; c__NA; o__NA; f__NA; g__NA; s__archaeon GW2011_AR11	1.57E-06	2.37E-06	2.48E-06	1.17E-06	7.60E-07	5.67E-07	1.24E-06	2.27E-07	1.17E-06	2.42E-06	4.23E-06	5.88E-06	1.35E-06	4.10E-06	4.58E-06	4.87E-06	6.50E-06	2.10E-06	5.77E-06	4.16E-06	4.84E-06
k__Archaea; p__NA; c__NA; o__NA; f__NA; g__NA; s__archaeon GW2011_AR13	0	0	0	0	0	0	0	0	0	0	3.46E-07	1.51E-08	5.41E-06	4.07E-06	7.12E-06	0	0	3.18E-07	9.80E-07	5.91E-06	1.89E-06
k__Archaea; p__NA; c__NA; o__NA; f__NA; g__NA; s__archaeon GW2011_AR15	4.80E-07	0	0	1.68E-06	8.52E-07	1.64E-06	0	0	0	1.64E-05	3.98E-06	6.50E-06	1.03E-05	4.77E-06	1.52E-05	1.98E-06	3.09E-06	1.02E-06	6.49E-06	4.02E-06	2.02E-06
k__Archaea; p__NA; c__NA; o__NA; f__NA; g__NA; s__archaeon GW2011_AR16	0	0	0	0	0	0	0	0	0	1.10E-07	0	5.00E-07	1.33E-07	1.21E-06	6.01E-08	2.52E-07	2.48E-07	1.02E-07	2.50E-07	7.56E-07	8.00E-07
k__Archaea; p__NA; c__NA; o__NA; f__NA; g__NA; s__archaeon GW2011_AR17	2.94E-06	2.79E-06	2.82E-06	0	0	0	1.01E-07	0	0	5.23E-06	2.06E-06	7.19E-07	6.54E-07	9.68E-07	1.03E-06	0	2.07E-06	2.90E-07	1.63E-06	1.94E-07	2.50E-07
k__Archaea; p__NA; c__NA; o__NA; f__NA; g__NA; s__archaeon GW2011_AR18	2.00E-06	1.86E-06	2.97E-06	3.01E-07	0	0	0	0	0	8.21E-07	0	6.62E-07	4.11E-06	2.75E-06	3.90E-06	1.68E-06	1.91E-06	0	0	1.77E-06	3.82E-06
k__Archaea; p__NA; c__NA; o__NA; f__NA; g__NA; s__archaeon GW2011_AR19	1.19E-07	0	0	1.07E-07	0	0	6.97E-08	7.24E-07	4.28E-07	6.51E-07	1.06E-07	0	3.06E-06	3.42E-06	2.97E-06	2.40E-07	4.68E-07	0	2.77E-07	3.67E-06	8.49E-07
k__Archaea; p__NA; c__NA; o__NA; f__NA; g__NA; s__archaeon GW2011_AR20	2.69E-07	1.24E-06	7.76E-07	0	5.63E-07	2.21E-06	8.51E-07	2.22E-07	0	2.29E-06	0	1.26E-07	5.93E-07	3.37E-06	4.61E-06	6.29E-07	1.88E-07	0	0	2.70E-06	1.05E-06
k__Archaea; p__NA; c__NA; o__NA; f__NA; g__NA; s__archaeon GW2011_AR3	7.76E-08	8.84E-08	5.82E-07	1.57E-06	7.99E-08	4.29E-07	0	0	0	1.19E-05	1.58E-06	1.81E-06	0	6.45E-07	1.52E-06	3.86E-06	1.84E-06	2.77E-06	4.57E-07	1.36E-06	1.45E-06
k__Archaea; p__NA; c__NA; o__NA; f__NA; g__NA; s__archaeon GW2011_AR4	1.60E-07	1.42E-07	1.44E-06	2.08E-06	7.72E-07	0	4.15E-08	1.73E-06	7.70E-07	1.00E-05	2.37E-06	1.86E-06	1.31E-06	1.21E-06	6.30E-06	8.54E-07	1.10E-06	2.09E-06	1.86E-06	4.34E-06	4.10E-06
k__Archaea; p__NA; c__NA; o__NA; f__NA; g__NA; s__archaeon GW2011_AR5	0	0	0	6.96E-07	1.14E-07	1.02E-06	1.08E-06	0	2.03E-07	0	2.18E-07	8.20E-08	9.33E-07	6.72E-07	3.40E-07	2.48E-07	4.89E-07	2.01E-07	6.73E-08	2.66E-06	3.20E-07
k__Archaea; p__NA; c__NA; o__NA; f__NA; g__NA; s__archaeon GW2011_AR6	0	0	0	7.36E-07	1.61E-06	4.77E-07	0	0	0	0	0	0	0	0	0	0	0	0	8.63E-07	0	0
k__Archaea; p__NA; c__NA; o__NA; f__NA; g__NA; s__archaeon GW2011_AR9	0	0	0	0	0	0	0	0	0	6.86E-07	6.88E-07	7.23E-07	0	0	0	1.57E-07	3.08E-07	1.27E-07	0	0	0
k__Archaea; p__NA; c__NA; o__NA; f__NA; g__NA; s__archaeon HR01	6.02E-06	5.45E-06	3.62E-06	1.70E-06	2.16E-06	1.49E-06	8.81E-08	3.82E-07	0	1.45E-07	3.79E-06	2.04E-06	3.60E-07	5.51E-07	1.81E-06	5.01E-06	7.57E-07	7.62E-07	1.45E-07	2.64E-06	2.15E-06
k__Archaea; p__NA; c__NA; o__NA; f__NA; g__NA; s__archaeon HR02	6.48E-07	0	0	1.41E-06	0	0	2.73E-06	1.59E-06	3.13E-07	1.28E-06	1.13E-06	2.65E-06	4.80E-07	1.86E-06	2.03E-06	1.84E-06	7.14E-07	8.86E-07	1.22E-06	0	2.54E-07
k__Archaea; p__NA; c__NA; o__NA; f__NA; g__NA; s__archaeon HR04	1.05E-07	0	0	1.91E-06	0	0	0	0	0	8.31E-07	7.90E-07	7.19E-07	5.09E-06	6.92E-06	7.24E-06	2.97E-06	8.68E-07	1.16E-06	3.37E-06	6.68E-06	8.65E-06
k__Archaea; p__NA; c__NA; o__NA; f__NA; g__NA; s__archaeon HR05	0	0	0	0	0	0	0	0	0	8.62E-07	2.02E-06	4.31E-07	0	9.80E-07	1.57E-07	9.89E-07	1.60E-06	2.39E-06	8.78E-07	1.42E-06	4.57E-07
k__Archaea; p__NA; c__NA; o__NA; f__NA; g__NA; s__archaeon HR06	9.36E-07	2.84E-07	8.98E-07	0	0	0	0	0	0	1.15E-06	0	1.00E-07	0	1.83E-07	7.27E-08	2.09E-06	1.10E-06	3.70E-07	3.18E-07	2.26E-07	4.27E-07
k__Archaea; p__NA; c__NA; o__NA; f__NA; g__NA; s__archaeon RBG_16_50_20	2.16E-06	1.77E-06	2.17E-06	2.00E-06	0	6.28E-07	1.12E-06	0	0	1.88E-06	1.59E-06	4.03E-06	1.41E-06	1.92E-06	2.59E-06	2.58E-06	2.98E-06	4.33E-06	3.81E-06	9.88E-07	2.59E-06
k__Archaea; p__NA; c__NA; o__NA; f__NA; g__NA; s__archaeon SCG-AAA382B04	0	0	0	0	0	0	1.56E-06	3.95E-07	1.79E-06	6.27E-08	6.30E-08	4.84E-08	1.46E-07	4.76E-07	3.41E-07	7.16E-08	0	0	6.44E-08	2.36E-07	3.56E-07
k__Archaea; p__NA; c__NA; o__NA; f__NA; g__NA; s__uncultured archaeon	1.59E-05	2.63E-05	3.12E-05	8.54E-06	7.10E-06	4.90E-06	2.63E-06	8.69E-07	1.11E-06	3.21E-05	8.83E-06	7.35E-06	5.39E-05	5.14E-05	6.38E-05	9.93E-06	1.29E-05	7.98E-06	1.84E-05	5.77E-05	2.56E-05
k__Archaea; p__NA; c__NA; o__NA; f__NA; g__NA; s__uncultured archaeon A07HB70	0	0	0	4.29E-07	1.38E-06	8.84E-07	0	0	0	1.00E-06	2.30E-06	1.90E-06	0	1.04E-07	1.66E-07	1.11E-06	1.91E-06	2.51E-06	2.09E-06	6.60E-07	0
k__Archaea; p__NA; c__NA; o__NA; f__NA; g__NA; s__uncultured archaeon A07HR60	0	0	0	0	0	0	0	0	0	0	0	5.62E-07	1.68E-06	5.22E-07	0	8.68E-07	2.46E-06	0	0	0	0
k__Archaea; p__NA; c__NA; o__NA; f__NA; g__NA; s__uncultured archaeon A07HR67	0	0	0	0	0	0	7.14E-07	0	0	0	0	5.53E-07	1.21E-06	2.71E-06	8.40E-07	8.54E-07	2.43E-06	0	1.15E-06	0	0
k__Archaea; p__NA; c__NA; o__NA; f__NA; g__NA; s__uncultured archaeon GZfos12E1	6.27E-07	1.93E-07	7.65E-07	0	0	0	0	0	0	0	0	0	0	0	0	0	0	0	0	0	0
k__Archaea; p__NA; c__NA; o__NA; f__NA; g__NA; s__uncultured archaeon GZfos19A5	0	0	0	0	0	0	0	0	0	6.97E-07	6.07E-07	2.29E-07	0	0	0	4.10E-07	6.68E-07	3.00E-07	3.24E-08	3.98E-07	0
k__Archaea; p__NA; c__NA; o__NA; f__NA; g__NA; s__uncultured archaeon GZfos26B2	0	0	0	0	0	0	1.58E-07	0	0	1.31E-07	1.31E-07	2.96E-07	3.38E-07	1.51E-06	1.13E-06	1.01E-07	1.00E-07	1.64E-07	0	1.11E-07	3.20E-07
k__Archaea; p__NA; c__NA; o__NA; f__NA; g__NA; s__uncultured archaeon GZfos26F9	1.11E-06	7.14E-07	2.76E-06	0	0	0	0	0	0	0	0	0	0	0	0	0	0	0	0	0	0
k__Archaea; p__NA; c__NA; o__NA; f__NA; g__NA; s__uncultured archaeon GZfos27G5	0	0	0	0	0	0	0	0	0	0	0	1.24E-07	5.97E-07	1.33E-07	5.95E-07	6.24E-08	0	0	2.06E-07	4.80E-07	4.00E-07
k__Archaea; p__NA; c__NA; o__NA; f__NA; g__NA; s__uncultured archaeon GZfos31B6	0	0	0	0	0	0	0	0	0	0	0	0	1.20E-06	0	7.15E-08	0	0	0	0	0	0
k__Archaea; p__NA; c__NA; o__NA; f__NA; g__NA; s__uncultured archaeon GZfos34A6	0	0	0	0	0	0	0	0	0	4.96E-08	3.99E-07	1.50E-07	0	0	0	1.70E-07	1.40E-06	3.21E-07	1.12E-07	1.25E-07	4.04E-08
k__Archaea; p__NA; c__NA; o__NA; f__NA; g__NA; s__uncultured archaeon GZfos35B7	1.09E-06	4.96E-07	0	0	0	0	0	0	0	0	0	0	0	0	0	0	0	0	0	0	0
k__Archaea; p__Nanoarchaeota	0	0	0	0	0	0	0	0	0	0	0	0	0	0	0	0	0	0	4.16E-07	0	0
k__Archaea; p__Nanoarchaeota; c__NA; o__NA; f__NA; g__NA; s__Nanoarchaeota archaeon	4.45E-06	2.37E-06	5.57E-06	1.25E-06	0	4.80E-07	6.22E-08	0	0	2.12E-06	1.85E-06	2.67E-06	2.76E-06	1.22E-06	1.84E-06	5.35E-07	4.40E-06	8.16E-07	1.85E-06	8.62E-07	2.29E-07
k__Archaea; p__Nanoarchaeota; c__NA; o__NA; f__NA; g__NA; s__Nanoarchaeota archaeon NZ13-N	1.18E-06	5.94E-07	6.84E-07	0	0	0	0	0	0	0	0	0	0	0	0	0	0	0	0	0	0
k__Archaea; p__Nanoarchaeota; c__Nanoarchaeia; o__Nanoarchaeales; f__Nanopusillaceae	9.49E-07	2.14E-07	2.26E-07	1.07E-07	0	2.74E-07	0	0	0	0	0	0	0	0	0	1.80E-07	0	0	0	0	0
k__Archaea; p__Thaumarchaeota	0.000323346	0.000226567	0.000468315	3.83E-05	1.54E-05	2.63E-05	7.50E-06	2.22E-06	4.54E-06	3.36E-05	3.57E-05	1.51E-05	6.80E-05	3.67E-05	3.53E-05	4.65E-05	4.72E-05	2.63E-05	3.30E-05	8.08E-05	3.79E-05
k__Archaea; p__Thaumarchaeota; c__NA; o__Cenarchaeales; f__Cenarchaeaceae*; g__Cenarchaeum*; s__Cenarchaeum symbiosum*	0	0	0	0	0	0	0	0	0	0	0	0	0	5.09E-07	4.91E-07	0	9.25E-08	0	1.85E-07	3.70E-07	3.98E-07
k__Archaea; p__Thaumarchaeota; c__NA; o__NA; f__NA; g__Candidatus Caldarchaeum; s__Candidatus Caldarchaeum subterraneum*	3.54E-06	3.42E-06	6.10E-06	7.05E-07	5.51E-07	1.14E-06	8.03E-07	1.50E-06	1.10E-06	2.54E-07	7.34E-07	1.92E-07	2.26E-06	2.21E-06	1.59E-06	1.16E-07	5.74E-08	4.68E-08	2.93E-07	4.96E-07	1.16E-06
k__Archaea; p__Thaumarchaeota; c__NA; o__NA; f__NA; g__Candidatus Nitrosopelagicus; s__Candidatus Nitrosopelagicus brevis	7.09E-08	6.30E-08	3.78E-06	0	0	0	0	0	0	5.22E-07	1.75E-07	0	0	2.38E-07	9.50E-08	0	0	0	0	7.55E-07	0
k__Archaea; p__Thaumarchaeota; c__NA; o__NA; f__NA; g__Candidatus Nitrosopelagicus; s__Candidatus Nitrosopelagicus sp.*	0	0	0	0	0	0	0	0	0	0	0	0	0	0	8.48E-07	0	0	0	0	0	0
k__Archaea; p__Thaumarchaeota; c__NA; o__NA; f__NA; g__Candidatus Nitrosotalea	0.000645537	0.000271718	0.001044215	3.29E-06	2.03E-06	4.83E-06	1.31E-06	9.15E-07	1.17E-06	2.95E-06	1.72E-06	1.39E-06	8.82E-07	6.08E-07	9.91E-07	0	7.19E-07	6.03E-08	1.98E-07	0	0
k__Archaea; p__Thaumarchaeota; c__NA; o__NA; f__NA; g__Candidatus Nitrosotalea; s__Candidatus Nitrosotalea bavarica	0.000203609	8.99E-05	0.000340587	2.17E-06	1.39E-06	1.98E-06	7.95E-07	1.85E-06	1.28E-06	2.10E-06	4.67E-06	1.52E-06	2.07E-06	1.62E-06	1.84E-06	8.86E-07	2.96E-07	9.09E-07	1.44E-06	7.47E-07	9.37E-07
k__Archaea; p__Thaumarchaeota; c__NA; o__NA; f__NA; g__Candidatus Nitrosotalea; s__Candidatus Nitrosotalea devanaterra	0.001742192	0.000768734	0.00277289	4.34E-06	4.69E-06	3.27E-06	2.82E-06	4.82E-06	2.01E-06	8.90E-06	2.96E-06	1.64E-06	5.83E-06	3.30E-06	2.33E-06	2.13E-07	1.25E-06	3.38E-07	1.38E-06	1.16E-06	1.94E-06
k__Archaea; p__Thaumarchaeota; c__NA; o__NA; f__NA; g__Candidatus Nitrosotalea; s__Candidatus Nitrosotalea okcheonensis	0.000186636	7.52E-05	0.000280552	1.24E-06	2.96E-08	2.15E-06	7.01E-07	1.92E-07	6.60E-07	6.50E-07	6.76E-07	6.75E-08	2.12E-06	1.48E-06	7.53E-07	9.81E-07	0	3.42E-07	2.04E-06	2.54E-06	9.33E-07
k__Archaea; p__Thaumarchaeota; c__NA; o__NA; f__NA; g__Candidatus Nitrosotalea; s__Candidatus Nitrosotalea sinensis	0.000232292	0.00010099	0.000388682	2.03E-06	2.17E-06	1.44E-06	1.66E-06	2.53E-07	7.96E-07	3.65E-07	1.51E-06	1.91E-06	1.38E-06	1.54E-06	4.80E-07	1.49E-05	1.72E-06	2.71E-06	3.12E-06	3.71E-06	1.29E-06
k__Archaea; p__Thaumarchaeota; c__NA; o__NA; f__NA; g__Candidatus Nitrosotenuis	1.49E-07	2.63E-07	7.01E-07	0	0	0	2.92E-08	0	0	0	0	0	0	0	0	0	0	0	0	0	0
k__Archaea; p__Thaumarchaeota; c__NA; o__NA; f__NA; g__Candidatus Nitrosotenuis; s__Candidatus Nitrosotenuis aquarius	2.24E-06	1.26E-06	3.78E-06	1.48E-06	2.05E-07	9.80E-07	8.77E-08	0	6.99E-08	0	1.31E-07	2.96E-07	0	8.97E-08	3.60E-08	0	0	0	3.00E-07	6.12E-07	4.74E-07
k__Archaea; p__Thaumarchaeota; c__NA; o__NA; f__NA; g__Candidatus Nitrosotenuis; s__Candidatus Nitrosotenuis chungbukensis	1.85E-05	1.08E-05	3.36E-05	9.26E-08	0	0	0	2.08E-07	0	1.07E-06	3.57E-07	2.76E-06	1.31E-06	6.78E-07	9.03E-07	1.77E-06	1.80E-06	1.53E-06	2.17E-06	2.35E-06	1.82E-06
k__Archaea; p__Thaumarchaeota; c__NA; o__NA; f__NA; g__Candidatus Nitrosotenuis; s__Candidatus Nitrosotenuis cloacae	3.64E-06	5.28E-06	5.48E-06	3.87E-07	8.90E-08	3.00E-07	1.01E-07	1.31E-07	2.44E-07	3.65E-06	8.49E-07	1.12E-06	4.54E-07	2.81E-07	7.30E-07	4.46E-07	2.17E-06	9.95E-07	9.18E-07	1.82E-06	3.49E-07
k__Archaea; p__Thaumarchaeota; c__NA; o__NA; f__NA; g__Candidatus Nitrosotenuis; s__Candidatus Nitrosotenuis uzonensis	8.97E-06	5.27E-06	1.12E-05	0	7.66E-07	8.65E-07	4.44E-07	0	0	0	1.54E-07	5.78E-07	1.55E-06	0	8.96E-08	1.19E-06	4.44E-07	5.38E-07	1.62E-06	2.16E-06	5.46E-07
k__Archaea; p__Thaumarchaeota; c__NA; o__NA; f__NA; g__NA; s__Aigarchaeota archaeon NZ13_MG1	1.67E-06	1.28E-06	1.94E-06	0	0	1.37E-07	0	0	8.38E-08	0	0	0	4.39E-07	0	0	0	0	0	0	0	0
k__Archaea; p__Thaumarchaeota; c__NA; o__NA; f__NA; g__NA; s__Marine Group I thaumarchaeote SCGC AAA799-B03	1.42E-06	1.61E-07	3.16E-06	0	0	0	8.33E-09	0	0	0	0	0	0	0	0	0	0	0	0	0	0
k__Archaea; p__Thaumarchaeota; c__NA; o__NA; f__NA; g__NA; s__Marine Group I thaumarchaeote SCGC AAA799-E16	2.02E-06	1.03E-06	1.54E-06	1.38E-07	0	0	0	4.15E-08	0	0	0	0	1.52E-07	0	0	0	0	0	0	0	0
k__Archaea; p__Thaumarchaeota; c__NA; o__NA; f__NA; g__NA; s__Marine Group I thaumarchaeote SCGC AAA799-P11	2.21E-06	1.01E-06	2.25E-06	0	0	0	0	0	0	0	0	0	0	0	0	0	0	0	0	0	0
k__Archaea; p__Thaumarchaeota; c__NA; o__NA; f__NA; g__NA; s__Marine Group I thaumarchaeote SCGC RSA3	0	0	0	2.27E-06	2.00E-06	2.95E-07	0	0	0	4.26E-08	9.21E-08	1.84E-08	2.38E-07	1.12E-06	3.23E-06	0	0	0	1.01E-07	1.22E-07	5.49E-07
k__Archaea; p__Thaumarchaeota; c__NA; o__NA; f__NA; g__NA; s__Thaumarchaeota archaeon	0.00021722	0.000175597	0.000353805	5.29E-05	2.26E-05	4.12E-05	1.69E-05	9.12E-06	1.25E-05	5.51E-05	4.39E-05	4.24E-05	5.42E-05	5.64E-05	4.84E-05	5.10E-05	4.36E-05	4.09E-05	4.41E-05	7.09E-05	5.52E-05
k__Archaea; p__Thaumarchaeota; c__NA; o__NA; f__NA; g__NA; s__Thaumarchaeota archaeon 13_1_20CM_2_38_5	7.66E-06	3.88E-06	1.54E-05	6.44E-08	1.51E-07	5.70E-08	2.89E-08	0	0	0	0	4.90E-08	7.43E-08	0	3.52E-08	0	0	0	0	0	0
k__Archaea; p__Thaumarchaeota; c__NA; o__NA; f__NA; g__NA; s__Thaumarchaeota archaeon 13_1_20CM_2_39_11	4.37E-06	1.47E-06	3.54E-06	0	0	0	0	0	0	4.37E-07	2.92E-07	2.19E-07	0	6.86E-07	1.07E-06	8.33E-07	9.06E-07	4.04E-07	5.50E-07	6.16E-07	3.19E-07
k__Archaea; p__Thaumarchaeota; c__NA; o__NA; f__NA; g__NA; s__Thaumarchaeota archaeon 13_1_20CM_2_39_20	1.36E-05	3.73E-06	1.80E-05	7.55E-07	2.39E-07	9.86E-07	9.97E-09	0	0	2.81E-07	2.24E-08	6.79E-08	6.47E-07	7.00E-06	2.16E-07	2.24E-07	2.18E-07	0	2.96E-07	1.46E-06	8.12E-07
k__Archaea; p__Thaumarchaeota; c__NA; o__NA; f__NA; g__NA; s__Thaumarchaeota archaeon 13_1_40CM_2_39_13_1	9.78E-07	2.73E-07	5.38E-07	0	0	0	0	0	0	0	0	0	0	0	0	0	0	0	0	0	0
k__Archaea; p__Thaumarchaeota; c__NA; o__NA; f__NA; g__NA; s__Thaumarchaeota archaeon 13_1_40CM_2_39_13_2	1.53E-05	1.09E-05	1.89E-05	0	0	0	0	1.33E-07	0	0	0	0	0	0	0	0	0	0	0	0	0
k__Archaea; p__Thaumarchaeota; c__NA; o__NA; f__NA; g__NA; s__Thaumarchaeota archaeon 13_1_40CM_2_39_4	1.76E-05	1.13E-05	2.41E-05	2.67E-06	3.83E-06	2.46E-06	2.23E-07	0	4.15E-07	1.27E-06	1.01E-06	3.76E-07	2.01E-06	1.21E-06	2.23E-06	7.88E-07	1.84E-06	7.11E-07	8.43E-07	4.05E-06	8.27E-07
k__Archaea; p__Thaumarchaeota; c__NA; o__NA; f__NA; g__NA; s__Thaumarchaeota archaeon 13_1_40CM_2_39_7	1.07E-05	6.24E-06	1.29E-05	1.14E-07	0	0	0	0	0	0	0	0	0	0	0	0	0	0	0	0	0
k__Archaea; p__Thaumarchaeota; c__NA; o__NA; f__NA; g__NA; s__Thaumarchaeota archaeon 13_1_40CM_38_12	1.11E-05	1.04E-05	2.43E-05	2.49E-06	4.20E-07	2.90E-06	3.91E-08	0	0	0	2.89E-07	4.45E-08	1.64E-06	0	1.14E-07	0	9.00E-07	0	0	1.50E-06	0
k__Archaea; p__Thaumarchaeota; c__NA; o__NA; f__NA; g__NA; s__Thaumarchaeota archaeon 13_1_40CM_3_38_6	1.04E-05	4.44E-06	1.43E-05	1.08E-06	1.37E-07	2.36E-07	1.97E-07	1.13E-07	2.97E-08	6.53E-08	4.43E-07	0	5.95E-08	1.67E-07	0	0	0	0	0	0	0
k__Archaea; p__Thaumarchaeota; c__NA; o__NA; f__NA; g__NA; s__Thaumarchaeota archaeon 13_1_40CM_3_50_5	2.13E-05	1.75E-05	2.44E-05	1.98E-06	1.19E-06	3.70E-06	8.57E-07	0	4.45E-07	3.10E-06	2.71E-06	1.27E-06	3.52E-06	1.16E-06	4.20E-06	3.53E-06	3.07E-06	1.46E-06	8.41E-07	5.61E-06	1.45E-06
k__Archaea; p__Thaumarchaeota; c__NA; o__NA; f__NA; g__NA; s__Thaumarchaeota archaeon 13_1_40CM_4_38_7	8.32E-06	5.13E-06	1.58E-05	1.03E-06	0	2.66E-07	5.15E-08	0	2.04E-07	4.68E-07	1.97E-06	6.48E-07	8.46E-07	1.24E-06	4.35E-07	2.76E-06	1.97E-06	1.63E-06	1.11E-06	1.69E-06	2.10E-07
k__Archaea; p__Thaumarchaeota; c__NA; o__NA; f__NA; g__NA; s__Thaumarchaeota archaeon 13_1_40CM_4_48_7	4.22E-05	3.28E-05	4.35E-05	5.69E-06	3.48E-06	5.89E-06	1.83E-06	9.22E-07	8.40E-07	6.07E-06	1.01E-05	3.48E-06	5.26E-06	1.68E-06	5.30E-06	4.86E-06	1.50E-05	2.62E-06	1.56E-06	5.67E-06	1.37E-06
k__Archaea; p__Thaumarchaeota; c__NA; o__NA; f__NA; g__NA; s__Thaumarchaeota archaeon CSP1-1	8.92E-07	0	3.34E-06	1.50E-06	0	0	0	0	0	1.90E-07	0	0	4.73E-07	2.12E-07	7.83E-07	0	0	1.76E-07	5.06E-07	1.71E-06	4.56E-07
k__Archaea; p__Thaumarchaeota; c__NA; o__NA; f__NA; g__NA; s__Thaumarchaeota archaeon RBG_16_49_8	2.89E-06	1.21E-06	1.87E-06	3.69E-07	4.16E-07	0	0	0	0	1.72E-07	6.81E-07	2.47E-07	5.52E-06	5.67E-07	8.10E-07	0	5.69E-07	0	1.00E-06	3.81E-06	3.62E-06
k__Archaea; p__Thaumarchaeota; c__NA; o__NA; f__NA; g__NA; s__Thaumarchaeota archaeon SCGC AB-539-E09	1.99E-07	1.13E-06	7.36E-07	0	0	0	0	0	0	8.48E-07	1.13E-06	3.11E-07	0	1.44E-06	0	2.10E-06	8.16E-07	3.44E-07	1.43E-06	1.76E-06	1.02E-06
k__Archaea; p__Thaumarchaeota; c__NA; o__NA; f__NA; g__NA; s__Thaumarchaeota archaeon ex4484_121	0	8.15E-07	6.42E-07	2.57E-06	1.10E-06	1.72E-06	2.60E-07	1.70E-07	0	0	0	0	0	0	3.20E-07	0	3.26E-07	0	0	0	0
k__Archaea; p__Thaumarchaeota; c__NA; o__NA; f__NA; g__NA; s__uncultured marine thaumarchaeote AD1000_02_C08	0	0	0	2.01E-06	0	4.98E-07	0	0	0	0	0	0	0	0	0	0	0	0	0	0	0
k__Archaea; p__Thaumarchaeota; c__NA; o__NA; f__NA; g__NA; s__uncultured marine thaumarchaeote AD1000_04_G03	1.70E-07	0	1.03E-07	0	0	0	0	0	0	0	4.90E-07	8.52E-08	0	0	0	0	0	0	0	0	0
k__Archaea; p__Thaumarchaeota; c__NA; o__NA; f__NA; g__NA; s__uncultured marine thaumarchaeote AD1000_100_C06	0	2.94E-06	2.29E-06	0	0	0	4.74E-07	1.11E-07	0	1.68E-06	6.90E-07	1.28E-06	2.03E-06	3.41E-06	3.84E-06	9.52E-07	8.35E-07	2.00E-06	1.93E-06	1.43E-06	1.80E-06
k__Archaea; p__Thaumarchaeota; c__NA; o__NA; f__NA; g__NA; s__uncultured marine thaumarchaeote AD1000_39_D08	0	0	0	0	0	0	0	0	0	1.57E-06	1.67E-06	9.68E-07	8.41E-07	1.03E-06	5.84E-07	1.65E-06	2.00E-06	7.32E-07	1.43E-06	2.14E-06	4.23E-07
k__Archaea; p__Thaumarchaeota; c__NA; o__NA; f__NA; g__NA; s__uncultured marine thaumarchaeote AD1000_82_B05	4.67E-07	2.30E-07	7.67E-07	0	0	0	0	0	0	0	0	0	0	0	0	0	0	0	0	0	0
k__Archaea; p__Thaumarchaeota; c__NA; o__NA; f__NA; g__NA; s__uncultured marine thaumarchaeote KM3_02_B09	0	0	0	0	0	0	0	0	0	1.98E-07	3.97E-07	0	0	1.35E-07	2.15E-07	0	6.64E-07	0	9.01E-07	3.67E-07	4.74E-07
k__Archaea; p__Thaumarchaeota; c__NA; o__NA; f__NA; g__NA; s__uncultured marine thaumarchaeote KM3_04_H11	0	0	0	0	0	0	0	0	0	0	0	0	4.28E-07	1.27E-07	1.51E-07	1.05E-07	0	0	1.39E-07	1.15E-07	8.20E-07
k__Archaea; p__Thaumarchaeota; c__NA; o__NA; f__NA; g__NA; s__uncultured marine thaumarchaeote KM3_06_C02	0	0	0	0	0	0	0	0	0	0	0	0	2.93E-06	0	0	0	0	0	0	4.93E-07	0
k__Archaea; p__Thaumarchaeota; c__NA; o__NA; f__NA; g__NA; s__uncultured marine thaumarchaeote KM3_11_E10	2.88E-07	7.02E-07	2.10E-07	0	0	0	0	0	0	0	0	0	1.33E-06	0	1.81E-07	0	0	0	1.19E-08	0	2.59E-08
k__Archaea; p__Thaumarchaeota; c__NA; o__NA; f__NA; g__NA; s__uncultured marine thaumarchaeote KM3_175_E04	0	0	0	1.40E-07	0	0	0	0	0	1.50E-06	4.91E-06	1.79E-06	5.35E-06	4.32E-06	8.75E-06	1.91E-06	1.68E-06	1.39E-06	1.33E-06	3.00E-06	6.28E-06
k__Archaea; p__Thaumarchaeota; c__NA; o__NA; f__NA; g__NA; s__uncultured marine thaumarchaeote KM3_23_F10	0	0	0	6.09E-07	1.17E-07	0	0	0	0	0	0	0	0	0	0	0	0	1.38E-07	0	0	0
k__Archaea; p__Thaumarchaeota; c__NA; o__NA; f__NA; g__NA; s__uncultured marine thaumarchaeote KM3_24_H04	7.96E-07	1.18E-06	5.88E-07	0	0	1.02E-07	0	0	0	0	0	0	0	0	0	0	0	0	0	0	0
k__Archaea; p__Thaumarchaeota; c__NA; o__NA; f__NA; g__NA; s__uncultured marine thaumarchaeote KM3_31_D02	0	0	0	0	0	0	0	0	0	0	0	0	1.32E-06	5.99E-07	1.60E-07	0	3.26E-07	0	2.23E-07	1.08E-06	2.32E-07
k__Archaea; p__Thaumarchaeota; c__NA; o__NA; f__NA; g__NA; s__uncultured marine thaumarchaeote KM3_32_D07	0	0	0	0	0	0	0	0	0	0	0	0	0	0	7.65E-07	0	0	0	3.59E-07	2.87E-07	1.11E-06
k__Archaea; p__Thaumarchaeota; c__NA; o__NA; f__NA; g__NA; s__uncultured marine thaumarchaeote KM3_43_D05	0	0	0	0	0	0	4.78E-07	0	1.39E-06	0	0	0	0	0	0	0	0	0	0	0	8.34E-07
k__Archaea; p__Thaumarchaeota; c__NA; o__NA; f__NA; g__NA; s__uncultured marine thaumarchaeote KM3_53_E01	0	0	0	0	0	0	4.19E-07	0	9.23E-07	4.44E-07	0	8.33E-07	0	0	0	2.54E-07	1.24E-06	2.05E-07	1.68E-07	0	0
k__Archaea; p__Thaumarchaeota; c__NA; o__NA; f__NA; g__NA; s__uncultured marine thaumarchaeote KM3_54_G03	9.85E-07	1.13E-06	2.59E-07	1.19E-05	3.69E-06	9.22E-06	1.22E-06	4.97E-07	2.50E-07	2.34E-05	2.46E-05	2.36E-05	1.04E-05	1.45E-05	8.93E-06	3.51E-05	2.96E-05	2.77E-05	1.53E-05	1.98E-05	1.54E-05
k__Archaea; p__Thaumarchaeota; c__NA; o__NA; f__NA; g__NA; s__uncultured marine thaumarchaeote KM3_54_G11	0	0	0	0	0	0	0	0	0	2.36E-06	9.53E-07	2.05E-06	0	0	0	5.46E-07	0	8.71E-07	1.47E-06	2.93E-07	0
k__Archaea; p__Thaumarchaeota; c__NA; o__NA; f__NA; g__NA; s__uncultured marine thaumarchaeote KM3_61_F08	0	0	0	0	0	0	0	0	0	1.73E-06	1.81E-06	1.14E-06	0	3.22E-07	0	4.27E-07	7.29E-07	1.08E-06	5.25E-07	6.93E-07	4.31E-07
k__Archaea; p__Thaumarchaeota; c__NA; o__NA; f__NA; g__NA; s__uncultured marine thaumarchaeote KM3_68_B04	0	0	0	0	0	0	0	0	0	0	1.19E-06	8.94E-07	0	0	0	0	3.29E-06	1.62E-06	0	3.67E-07	0
k__Archaea; p__Thaumarchaeota; c__NA; o__NA; f__NA; g__NA; s__uncultured marine thaumarchaeote KM3_70_D07	0	0	0	1.69E-07	5.78E-07	2.12E-07	3.24E-07	1.41E-07	2.59E-07	0	0	0	0	0	0	0	0	0	0	0	0
k__Archaea; p__Thaumarchaeota; c__NA; o__NA; f__NA; g__NA; s__uncultured marine thaumarchaeote KM3_72_F07	6.34E-07	7.86E-07	1.92E-06	5.63E-08	1.95E-07	3.67E-07	1.12E-07	0	8.94E-08	0	8.39E-08	0	3.24E-07	5.75E-08	9.09E-08	0	0	0	0	0	0
k__Archaea; p__Thaumarchaeota; c__NA; o__NA; f__NA; g__NA; s__uncultured marine thaumarchaeote KM3_73_E02	9.21E-07	6.34E-07	1.87E-06	0	0	0	0	0	0	0	0	0	0	0	0	0	0	0	0	0	0
k__Archaea; p__Thaumarchaeota; c__NA; o__NA; f__NA; g__NA; s__uncultured marine thaumarchaeote KM3_78_A04	5.99E-07	1.11E-06	7.73E-07	0	0	0	0	0	0	0	0	0	0	0	0	0	0	0	0	0	0
k__Archaea; p__Thaumarchaeota; c__NA; o__NA; f__NA; g__NA; s__uncultured marine thaumarchaeote KM3_87_H02	0	0	0	0	0	0	0	0	0	0	0	0	5.94E-07	4.00E-07	0	0	0	0	0	0	0
k__Archaea; p__Thaumarchaeota; c__NA; o__Nitrosopumilales	5.75E-06	2.59E-06	7.84E-06	1.94E-06	6.12E-07	6.86E-07	5.08E-08	4.18E-08	6.09E-08	1.38E-06	2.21E-06	9.54E-07	1.21E-06	5.40E-07	1.31E-06	1.76E-06	2.81E-06	3.60E-06	1.92E-06	1.72E-06	1.18E-06
k__Archaea; p__Thaumarchaeota; c__NA; o__Nitrosopumilales; f__NA; g__NA; s__Nitrosopumilales archaeon	0.002636989	0.001915066	0.003749999	0.000693607	0.000343311	0.000627981	0.000169864	6.28E-05	0.000148922	0.000912954	0.000846151	0.000537239	0.000346943	0.000215081	0.000252593	0.001605799	0.001658272	0.00097721	0.000274973	0.000378122	0.000175021
k__Archaea; p__Thaumarchaeota; c__NA; o__Nitrosopumilales; f__NA; g__NA; s__Nitrosopumilales archaeon CG11_big_fil_rev_8_21_14_0_20_33_24	9.87E-07	8.84E-07	3.03E-06	0	0	0	0	0	0	1.01E-07	0	0	2.63E-08	6.29E-07	3.23E-07	3.84E-08	0	0	2.43E-07	6.77E-07	6.58E-07
k__Archaea; p__Thaumarchaeota; c__NA; o__Nitrosopumilales; f__NA; g__NA; s__Nitrosopumilales archaeon CG15_BIG_FIL_POST_REV_8_21_14_020_37_12	3.39E-07	3.76E-07	1.04E-06	0	0	0	0	0	0	0	0	0	0	0	0	0	0	0	0	0	0
k__Archaea; p__Thaumarchaeota; c__NA; o__Nitrosopumilales; f__NA; g__NA; s__Nitrosopumilales archaeon CG_4_10_14_0_8_um_filter_34_8	1.17E-06	4.04E-07	2.61E-06	0	0	0	0	0	0	0	0	0	0	0	0	0	0	0	0	0	0
k__Archaea; p__Thaumarchaeota; c__NA; o__Nitrosopumilales; f__NA; g__NA; s__Nitrosopumilales archaeon CG_4_9_14_0_2_um_filter_34_16	1.81E-06	8.97E-07	3.15E-06	0	0	0	0	0	0	0	0	0	0	0	0	0	0	0	0	0	0
k__Archaea; p__Thaumarchaeota; c__NA; o__Nitrosopumilales; f__NA; g__NA; s__Nitrosopumilales archaeon CG_4_9_14_0_8_um_filter_34_10	7.07E-07	7.45E-07	7.47E-06	0	0	0	0	0	0	0	0	0	0	0	0	0	0	0	0	0	0
k__Archaea; p__Thaumarchaeota; c__NA; o__Nitrosopumilales; f__NA; g__NA; s__uncultured marine crenarchaeote HF4000_APKG2O16	0	0	0	0	0	0	0	0	0	1.26E-06	0	0	2.36E-07	6.41E-07	1.51E-06	0	0	0	4.81E-07	3.88E-07	2.50E-07
k__Archaea; p__Thaumarchaeota; c__NA; o__Nitrosopumilales; f__NA; g__NA; s__uncultured marine crenarchaeote SAT1000-21-C11	0	0	0	0	0	0	6.58E-06	1.26E-06	7.23E-06	0	0	0	3.13E-07	1.44E-06	1.15E-06	0	0	0	0	2.71E-07	0
k__Archaea; p__Thaumarchaeota; c__NA; o__Nitrosopumilales; f__Nitrosopumilaceae	1.76E-06	8.91E-07	3.88E-06	0	0	0	0	0	0	0	1.69E-07	0	2.56E-07	2.30E-07	1.83E-07	3.85E-07	0	1.55E-07	1.27E-07	1.14E-06	6.72E-07
k__Archaea; p__Thaumarchaeota; c__NA; o__Nitrosopumilales; f__Nitrosopumilaceae; g__Candidatus Nitrosomarinus; s__Candidatus Nitrosomarinus catalina	0	0	0	1.75E-07	0	7.02E-07	0	0	0	0	0	0	0	0	0	0	0	0	0	0	0
k__Archaea; p__Thaumarchaeota; c__NA; o__Nitrosopumilales; f__Nitrosopumilaceae; g__Nitrosarchaeum; s__Candidatus Nitrosarchaeum limnium	7.38E-06	5.52E-06	1.34E-05	6.00E-07	4.41E-06	9.99E-07	4.98E-07	4.94E-08	8.77E-08	6.56E-07	1.92E-07	7.80E-07	1.34E-07	0	1.41E-07	0	0	6.07E-07	2.02E-08	0	0
k__Archaea; p__Thaumarchaeota; c__NA; o__Nitrosopumilales; f__Nitrosopumilaceae; g__Nitrosarchaeum; s__Nitrosarchaeum koreense	5.95E-06	4.14E-06	7.20E-06	1.49E-06	9.02E-07	1.62E-06	1.81E-06	2.98E-07	1.36E-07	8.76E-07	1.48E-06	1.09E-06	3.39E-06	6.21E-06	5.65E-06	1.18E-06	1.11E-06	1.87E-06	2.35E-06	4.42E-06	6.94E-06
k__Archaea; p__Thaumarchaeota; c__NA; o__Nitrosopumilales; f__Nitrosopumilaceae; g__Nitrosarchaeum; s__Nitrosarchaeum sp.	2.74E-06	1.07E-06	3.30E-06	0	0	0	0	0	0	0	0	0	0	0	0	0	0	0	0	0	0
k__Archaea; p__Thaumarchaeota; c__NA; o__Nitrosopumilales; f__Nitrosopumilaceae; g__Nitrosopumilus	8.39E-06	4.14E-06	1.58E-05	1.73E-07	6.04E-08	3.86E-07	0	1.38E-06	7.84E-07	3.02E-06	5.98E-06	1.26E-06	8.21E-07	9.27E-07	1.96E-06	2.04E-06	2.23E-06	3.80E-06	4.29E-06	4.83E-06	1.33E-06
k__Archaea; p__Thaumarchaeota; c__NA; o__Nitrosopumilales; f__Nitrosopumilaceae; g__Nitrosopumilus; s__Candidatus Nitrosopumilus salaria	1.74E-06	1.61E-06	2.98E-06	0	3.11E-07	2.14E-07	1.44E-07	0	0	0	0	0	0	7.47E-08	6.60E-07	0	0	1.00E-07	0	5.42E-07	6.13E-07
k__Archaea; p__Thaumarchaeota; c__NA; o__Nitrosopumilales; f__Nitrosopumilaceae; g__Nitrosopumilus; s__Nitrosopumilus adriaticus	2.25E-06	5.41E-07	3.54E-06	0	0	0	0	0	0	0	0	0	0	0	7.48E-08	0	0	0	0	0	0
k__Archaea; p__Thaumarchaeota; c__NA; o__Nitrosopumilales; f__Nitrosopumilaceae; g__Nitrosopumilus; s__Nitrosopumilus piranensis	0	0	0	2.80E-07	6.93E-07	0	0	0	0	0	0	0	0	0	0	0	0	0	0	0	0
k__Archaea; p__Thaumarchaeota; c__NA; o__Nitrosopumilales; f__Nitrosopumilaceae; g__Nitrosopumilus; s__Nitrosopumilus sp.	7.14E-07	4.03E-07	1.81E-06	7.97E-07	1.31E-07	2.90E-07	0	0	0	0	0	0	0	0	0	0	0	0	0	0	0
k__Archaea; p__Thaumarchaeota; c__NA; o__Nitrosopumilales; f__Nitrosopumilaceae; g__Nitrosopumilus; s__Nitrosopumilus sp. AR	3.36E-06	1.52E-06	4.70E-06	9.64E-07	0	0	0	0	0	0	0	0	0	0	9.62E-08	2.02E-07	0	2.18E-08	2.67E-07	6.55E-07	0
k__Archaea; p__Thaumarchaeota; c__NA; o__Nitrosopumilales; f__Nitrosopumilaceae; g__Nitrosopumilus; s__Nitrosopumilus sp. B06	0	4.05E-07	6.43E-07	0	0	0	0	0	0	0	0	0	0	0	0	0	0	0	0	0	0
k__Archaea; p__Thaumarchaeota; c__NA; o__Nitrosopumilales; f__Nitrosopumilaceae; g__Nitrosopumilus; s__Nitrosopumilus sp. BACL13 MAG-121220-bin23	1.45E-06	4.76E-07	1.64E-06	0	0	0	0	0	0	0	0	0	0	0	0	0	0	0	0	0	0
k__Archaea; p__Thaumarchaeota; c__NA; o__Nitrosopumilales; f__Nitrosopumilaceae; g__Nitrosopumilus; s__Nitrosopumilus sp. D6	2.96E-07	3.09E-07	1.57E-06	0	0	0	0	0	0	0	0	0	0	0	0	0	0	0	0	0	0
k__Archaea; p__Thaumarchaeota; c__NA; o__Nitrosopumilales; f__Nitrosopumilaceae; g__Nitrosopumilus; s__Nitrosopumilus sp. PRT-SC01	2.40E-06	6.33E-07	3.74E-06	4.25E-07	1.45E-07	1.09E-07	0	0	0	0	0	0	0	0	0	0	0	0	0	0	0
k__Archaea; p__Thaumarchaeota; c__NA; o__Nitrosopumilales; f__Nitrosopumilaceae; g__Nitrosopumilus; s__Nitrosopumilus zosterae	0	0	0	0	0	0	0	0	0	4.53E-07	0	0	1.02E-06	1.88E-06	4.99E-07	0	0	0	7.04E-07	0	0
k__Archaea; p__Thaumarchaeota; c__Nitrososphaeria; o__Candidatus Nitrosocaldales; f__Candidatus Nitrosocaldaceae*; g__Candidatus Nitrosocaldus*	2.63E-06	4.06E-06	5.23E-06	2.74E-06	4.62E-07	2.49E-06	1.86E-07	5.52E-07	3.07E-07	1.76E-07	9.37E-07	2.16E-07	9.57E-07	1.31E-06	2.43E-06	0	0	0	1.24E-07	9.47E-07	2.14E-07
k__Archaea; p__Thaumarchaeota; c__Nitrososphaeria; o__Candidatus Nitrosocaldales; f__Candidatus Nitrosocaldaceae; g__Candidatus Nitrosocaldus; s__Candidatus Nitrosocaldus islandicus	7.87E-07	4.24E-07	1.25E-06	1.95E-07	0	1.78E-07	0	0	1.25E-07	3.53E-06	1.91E-06	2.11E-06	1.28E-06	4.71E-07	8.53E-07	7.02E-06	9.93E-06	4.10E-06	1.35E-06	2.17E-06	4.83E-07
k__Archaea; p__Thaumarchaeota; c__Nitrososphaeria; o__Nitrososphaerales; f__Nitrososphaeraceae*	4.22E-06	2.73E-06	4.59E-06	1.84E-06	2.58E-07	8.19E-07	0	7.39E-08	2.25E-07	1.64E-07	2.58E-07	0	1.97E-07	1.12E-07	1.86E-07	0	0	0	0	0	0
k__Archaea; p__Thaumarchaeota; c__Nitrososphaeria; o__Nitrososphaerales; f__Nitrososphaeraceae; g__Candidatus Nitrosocosmicus; s__Candidatus Nitrosocosmicus oleophilus	3.59E-05	2.94E-05	6.25E-05	1.16E-05	4.78E-06	7.14E-06	4.15E-06	1.15E-06	2.07E-06	6.27E-05	6.36E-05	3.72E-05	0.000284981	0.000131148	0.000234828	0.000116306	8.21E-05	8.45E-05	0.000182808	0.000314833	0.0002192
k__Archaea; p__Thaumarchaeota; c__Nitrososphaeria; o__Nitrososphaerales; f__Nitrososphaeraceae; g__Nitrososphaera	2.73E-05	2.66E-05	3.51E-05	7.16E-06	2.78E-06	7.62E-06	4.48E-07	1.59E-07	6.58E-07	8.38E-06	8.60E-06	2.27E-06	4.67E-05	1.26E-05	1.86E-05	1.22E-05	8.01E-06	5.45E-06	1.89E-05	5.48E-05	1.47E-05
k__Archaea; p__Thaumarchaeota; c__Nitrososphaeria; o__Nitrososphaerales; f__Nitrososphaeraceae; g__Nitrososphaera; s__Candidatus Nitrososphaera evergladensis	4.11E-05	4.49E-05	4.88E-05	6.25E-06	2.40E-06	1.13E-05	4.98E-06	4.29E-07	1.10E-06	1.31E-05	5.70E-06	6.12E-06	5.61E-05	1.49E-05	2.61E-05	1.87E-05	1.28E-05	1.53E-05	2.51E-05	7.30E-05	2.05E-05
k__Archaea; p__Thaumarchaeota; c__Nitrososphaeria; o__Nitrososphaerales; f__Nitrososphaeraceae; g__Nitrososphaera; s__Candidatus Nitrososphaera gargensis	7.85E-05	5.45E-05	9.42E-05	7.56E-06	4.02E-06	6.20E-06	5.90E-07	1.12E-06	9.19E-07	8.40E-06	5.35E-06	4.61E-06	3.51E-05	7.30E-06	1.18E-05	1.33E-05	9.63E-06	7.27E-06	1.23E-05	4.24E-05	1.14E-05
k__Archaea; p__Thaumarchaeota; c__Nitrososphaeria; o__Nitrososphaerales; f__Nitrososphaeraceae; g__Nitrososphaera; s__Candidatus Nitrososphaera sp. 13_1_40CM_48_12	9.10E-06	4.99E-06	1.07E-05	4.44E-07	1.05E-06	1.83E-07	3.71E-08	0	4.44E-08	1.24E-07	1.25E-07	0	2.19E-06	2.25E-07	1.57E-07	0	0	0	0	0	0
k__Archaea; p__Thaumarchaeota; c__Nitrososphaeria; o__Nitrososphaerales; f__Nitrososphaeraceae; g__Nitrososphaera; s__Nitrososphaera sp.	6.18E-07	4.87E-07	1.30E-06	0	0	0	0	0	0	0	0	0	0	0	4.93E-08	0	0	0	0	0	0
k__Archaea; p__Thaumarchaeota; c__Nitrososphaeria; o__Nitrososphaerales; f__Nitrososphaeraceae; g__Nitrososphaera; s__Nitrososphaera viennensis	0.000158847	0.000154695	0.000187614	3.79E-05	1.25E-05	5.17E-05	5.15E-06	7.81E-06	5.78E-06	6.73E-05	3.34E-05	2.10E-05	0.000335972	0.000103442	0.000142898	9.68E-05	6.84E-05	7.39E-05	0.000140717	0.000408638	0.000130122
k__Bacteria; p__Abditibacteriota; c__Abditibacteria*; o__Abditibacteriales*; f__Abitibacteriaceae*; g__Abditibacterium*; s__Abditibacterium utsteinense*	3.81E-05	6.44E-05	5.57E-05	4.08E-05	2.64E-05	4.16E-05	2.03E-05	4.75E-05	1.49E-05	3.09E-05	2.70E-05	2.14E-05	2.76E-05	2.47E-05	2.09E-05	2.61E-05	2.23E-05	9.68E-06	2.90E-05	1.67E-05	1.37E-05
k__Bacteria; p__Acidobacteria	0.031727487	0.028161382	0.032060598	0.025365169	0.011998289	0.023669971	0.001509259	0.001763158	0.001102351	0.016119322	0.022057433	0.015553894	0.007595185	0.010265278	0.008574606	0.017984177	0.019767918	0.016667343	0.010542189	0.010875584	0.010235139
k__Bacteria; p__Acidobacteria; c__Acidobacteriia	0.000337738	0.000298498	0.000338195	0.000169971	9.53E-05	0.000136156	5.74E-06	9.59E-06	5.40E-06	4.50E-05	6.87E-05	4.70E-05	2.89E-05	2.94E-05	2.76E-05	4.41E-05	3.23E-05	2.82E-05	2.88E-05	2.91E-05	2.56E-05
k__Bacteria; p__Acidobacteria; c__Acidobacteriia; o__Acidobacteriales	0.000214617	0.000229863	0.000228433	4.82E-05	3.38E-05	3.39E-05	4.48E-06	1.63E-05	6.31E-06	4.44E-06	9.87E-06	8.86E-06	3.81E-06	5.90E-06	3.75E-06	5.83E-06	2.43E-06	3.78E-06	8.63E-06	6.24E-06	5.20E-06
k__Bacteria; p__Acidobacteria; c__Acidobacteriia; o__Acidobacteriales; f__Acidobacteriaceae	0.001235046	0.001268998	0.001309359	0.000276529	0.000191896	0.000227302	0.000101355	0.000494441	9.03E-05	5.68E-05	8.40E-05	5.88E-05	2.64E-05	4.21E-05	2.69E-05	4.41E-05	5.19E-05	4.40E-05	2.69E-05	2.77E-05	2.62E-05
k__Bacteria; p__Acidobacteria; c__Acidobacteriia; o__Acidobacteriales; f__Acidobacteriaceae; g__Acidipila	3.68E-05	3.97E-05	3.98E-05	4.53E-06	3.27E-06	4.15E-06	8.92E-06	3.55E-05	3.53E-06	1.48E-06	3.51E-06	1.93E-06	0	0	1.14E-07	3.72E-06	7.73E-07	1.02E-06	2.16E-07	0	1.67E-07
k__Bacteria; p__Acidobacteria; c__Acidobacteriia; o__Acidobacteriales; f__Acidobacteriaceae; g__Acidipila; s__Acidipila dinghuensis	0.000285342	0.000294457	0.000316475	7.46E-05	3.84E-05	5.71E-05	3.79E-05	0.000257076	3.14E-05	2.47E-05	2.37E-05	1.26E-05	2.12E-05	1.72E-05	1.33E-05	1.59E-05	1.58E-05	1.31E-05	1.99E-05	1.50E-05	1.58E-05
k__Bacteria; p__Acidobacteria; c__Acidobacteriia; o__Acidobacteriales; f__Acidobacteriaceae; g__Acidipila; s__Acidipila sp. 4G-K13	0.000873527	0.000887799	0.000902467	0.000115898	6.22E-05	0.000100362	4.94E-05	0.000266627	4.19E-05	4.62E-05	5.60E-05	4.58E-05	3.10E-05	4.19E-05	3.55E-05	4.06E-05	3.70E-05	3.02E-05	2.90E-05	3.38E-05	3.01E-05
k__Bacteria; p__Acidobacteria; c__Acidobacteriia; o__Acidobacteriales; f__Acidobacteriaceae; g__Acidipila; s__Acidipila sp. EB88	6.71E-05	7.42E-05	6.59E-05	1.99E-05	2.10E-05	2.68E-05	1.24E-05	1.98E-05	8.82E-06	9.59E-06	2.27E-05	1.19E-05	1.12E-05	6.96E-06	9.15E-06	1.29E-05	7.17E-06	8.82E-06	5.22E-06	1.21E-05	8.28E-06
k__Bacteria; p__Acidobacteria; c__Acidobacteriia; o__Acidobacteriales; f__Acidobacteriaceae; g__Acidisarcina; s__Acidisarcina polymorpha*	0.000395086	0.000373904	0.000413417	0.000124713	9.53E-05	9.57E-05	2.01E-05	6.76E-05	1.97E-05	4.75E-05	6.02E-05	3.47E-05	1.76E-05	3.48E-05	2.53E-05	3.62E-05	3.95E-05	2.47E-05	3.20E-05	3.27E-05	2.61E-05
k__Bacteria; p__Acidobacteria; c__Acidobacteriia; o__Acidobacteriales; f__Acidobacteriaceae; g__Acidobacterium	1.68E-05	2.14E-05	1.62E-05	6.89E-06	3.06E-06	9.46E-06	1.84E-06	9.91E-06	5.18E-07	1.30E-06	1.34E-06	8.09E-07	2.65E-07	1.72E-07	1.54E-07	7.82E-08	4.64E-07	3.16E-07	6.58E-07	1.72E-07	0
k__Bacteria; p__Acidobacteria; c__Acidobacteriia; o__Acidobacteriales; f__Acidobacteriaceae; g__Acidobacterium; s__Acidobacterium ailaaui	0.000422143	0.000465193	0.000437525	0.000101721	6.40E-05	8.60E-05	3.39E-05	0.000166263	4.01E-05	2.50E-05	3.46E-05	2.60E-05	2.66E-05	3.13E-05	1.98E-05	2.89E-05	3.87E-05	2.20E-05	2.20E-05	2.60E-05	2.01E-05
k__Bacteria; p__Acidobacteria; c__Acidobacteriia; o__Acidobacteriales; f__Acidobacteriaceae; g__Acidobacterium; s__Acidobacterium capsulatum	0.000301288	0.000272053	0.000280949	5.26E-05	3.34E-05	4.99E-05	1.70E-05	8.04E-05	1.88E-05	2.22E-05	2.38E-05	2.27E-05	1.24E-05	1.81E-05	1.69E-05	1.63E-05	2.35E-05	2.00E-05	1.53E-05	1.53E-05	1.88E-05
k__Bacteria; p__Acidobacteria; c__Acidobacteriia; o__Acidobacteriales; f__Acidobacteriaceae; g__Acidobacterium; s__Acidobacterium sp.	5.14E-05	4.61E-05	5.60E-05	9.32E-05	3.36E-05	7.78E-05	2.47E-05	1.31E-05	8.65E-06	0.000364184	0.000383372	0.000311791	0.000163514	0.000144129	0.000177717	0.00042638	0.000472032	0.000379967	0.000288367	0.000274188	0.00022786
k__Bacteria; p__Acidobacteria; c__Acidobacteriia; o__Acidobacteriales; f__Acidobacteriaceae; g__Acidobacterium; s__uncultured Acidobacterium sp.*	0	0	0	0	0	0	0	0	0	1.67E-06	8.43E-07	0	0	0	0	0	0	0	0	0	0
k__Bacteria; p__Acidobacteria; c__Acidobacteriia; o__Acidobacteriales; f__Acidobacteriaceae; g__Bryocella; s__Bryocella elongata*	0.000201039	0.000219808	0.000212832	3.67E-05	3.21E-05	2.77E-05	8.33E-06	7.88E-06	3.83E-06	2.11E-05	2.02E-05	1.49E-05	1.06E-05	1.16E-05	5.92E-06	1.57E-05	1.31E-05	2.30E-05	1.31E-05	6.23E-06	5.50E-06
k__Bacteria; p__Acidobacteria; c__Acidobacteriia; o__Acidobacteriales; f__Acidobacteriaceae; g__Candidatus Koribacter; s__Candidatus Koribacter versatilis*	0.006253781	0.004372466	0.00563149	0.001584323	0.00099412	0.001157427	4.50E-05	4.85E-05	3.29E-05	9.85E-05	0.000331671	0.00010899	5.71E-05	7.41E-05	5.38E-05	4.30E-05	6.18E-05	4.06E-05	3.19E-05	3.85E-05	3.29E-05
k__Bacteria; p__Acidobacteria; c__Acidobacteriia; o__Acidobacteriales; f__Acidobacteriaceae; g__Candidatus Sulfotelmatobacter	1.14E-06	1.19E-06	3.70E-07	2.38E-07	2.71E-07	0	0	0	0	0	0	1.26E-07	0	0	0	0	0	0	0	0	0
k__Bacteria; p__Acidobacteria; c__Acidobacteriia; o__Acidobacteriales; f__Acidobacteriaceae; g__Candidatus Sulfotelmatobacter; s__Candidatus Sulfotelmatobacter kueseliae	0.000614594	0.000485111	0.000573337	0.000132111	7.62E-05	8.54E-05	7.39E-06	1.77E-05	9.93E-06	2.18E-05	3.58E-05	2.59E-05	1.07E-05	1.60E-05	1.56E-05	1.22E-05	1.93E-05	1.91E-05	1.54E-05	1.47E-05	1.17E-05
k__Bacteria; p__Acidobacteria; c__Acidobacteriia; o__Acidobacteriales; f__Acidobacteriaceae; g__Candidatus Sulfotelmatobacter; s__Candidatus Sulfotelmatobacter sp. SbA7	0.000333114	0.000269626	0.000273692	7.10E-05	3.20E-05	4.02E-05	4.38E-06	4.98E-06	1.43E-06	1.53E-05	1.28E-05	1.47E-05	8.68E-06	9.26E-06	1.03E-05	6.22E-06	8.16E-06	1.04E-05	8.14E-06	6.20E-06	8.29E-06
k__Bacteria; p__Acidobacteria; c__Acidobacteriia; o__Acidobacteriales; f__Acidobacteriaceae; g__Candidatus Sulfotelmatomonas; s__Candidatus Sulfotelmatomonas gaucii*	0.000473472	0.00040705	0.000419204	5.89E-05	4.11E-05	3.76E-05	5.74E-06	3.13E-05	9.23E-06	3.05E-05	2.20E-05	2.36E-05	1.70E-05	1.82E-05	1.40E-05	1.48E-05	1.67E-05	2.53E-05	1.24E-05	1.69E-05	1.34E-05
k__Bacteria; p__Acidobacteria; c__Acidobacteriia; o__Acidobacteriales; f__Acidobacteriaceae; g__Edaphobacter	7.57E-05	0.000103749	8.27E-05	2.10E-05	9.82E-06	1.35E-05	5.23E-07	3.69E-06	1.42E-06	1.73E-06	4.30E-06	2.13E-06	8.78E-07	1.26E-06	5.10E-07	6.41E-07	1.43E-06	2.09E-06	3.56E-07	1.12E-06	5.94E-07
k__Bacteria; p__Acidobacteria; c__Acidobacteriia; o__Acidobacteriales; f__Acidobacteriaceae; g__Edaphobacter; s__Edaphobacter aggregans	0.001224074	0.001356523	0.001308015	0.000272302	0.000187007	0.000229681	4.14E-05	0.000149436	5.12E-05	9.43E-05	0.000134408	8.75E-05	7.69E-05	7.33E-05	6.13E-05	8.87E-05	8.97E-05	9.21E-05	6.61E-05	7.38E-05	6.10E-05
k__Bacteria; p__Acidobacteria; c__Acidobacteriia; o__Acidobacteriales; f__Acidobacteriaceae; g__Edaphobacter; s__Edaphobacter modestus	0.000319807	0.00036661	0.00032869	0.00011268	6.70E-05	7.12E-05	1.38E-05	2.36E-05	1.51E-05	5.50E-05	6.14E-05	4.37E-05	3.08E-05	4.05E-05	4.05E-05	4.21E-05	4.15E-05	4.66E-05	4.51E-05	4.07E-05	3.65E-05
k__Bacteria; p__Acidobacteria; c__Acidobacteriia; o__Acidobacteriales; f__Acidobacteriaceae; g__Edaphobacter; s__Edaphobacter sp. 4G125	0	3.25E-06	1.13E-06	0	6.02E-07	0	0	0	0	0	0	0	0	0	0	0	0	0	0	0	0
k__Bacteria; p__Acidobacteria; c__Acidobacteriia; o__Acidobacteriales; f__Acidobacteriaceae; g__Granulicella	0.000111454	0.00011819	0.000119163	9.01E-06	7.85E-06	1.42E-05	2.12E-06	3.72E-06	1.60E-06	1.58E-06	5.11E-06	2.40E-06	8.49E-07	3.80E-06	1.53E-06	1.01E-07	2.31E-06	1.02E-06	1.38E-06	2.26E-06	3.91E-07
k__Bacteria; p__Acidobacteria; c__Acidobacteriia; o__Acidobacteriales; f__Acidobacteriaceae; g__Granulicella; s__Granulicella mallensis	0.000287269	0.000325511	0.000313218	6.88E-05	4.77E-05	7.06E-05	1.56E-05	3.15E-05	8.75E-06	3.79E-05	3.27E-05	4.11E-05	1.90E-05	2.62E-05	1.83E-05	2.86E-05	3.19E-05	3.02E-05	3.88E-05	3.32E-05	1.91E-05
k__Bacteria; p__Acidobacteria; c__Acidobacteriia; o__Acidobacteriales; f__Acidobacteriaceae; g__Granulicella; s__Granulicella pectinivorans	0.000179804	0.000190915	0.000193768	4.71E-05	3.61E-05	3.98E-05	3.32E-06	1.47E-05	5.12E-06	2.21E-05	1.32E-05	1.70E-05	1.45E-05	1.21E-05	1.45E-05	1.35E-05	1.89E-05	1.20E-05	1.35E-05	1.26E-05	1.24E-05
k__Bacteria; p__Acidobacteria; c__Acidobacteriia; o__Acidobacteriales; f__Acidobacteriaceae; g__Granulicella; s__Granulicella rosea	0.000177831	0.000213059	0.000193777	4.05E-05	2.23E-05	3.37E-05	5.47E-06	2.42E-05	1.67E-05	1.27E-05	1.88E-05	1.83E-05	1.40E-05	2.07E-05	1.43E-05	1.05E-05	9.46E-06	1.14E-05	8.47E-06	1.25E-05	1.47E-05
k__Bacteria; p__Acidobacteria; c__Acidobacteriia; o__Acidobacteriales; f__Acidobacteriaceae; g__Granulicella; s__Granulicella sibirica	0.000232752	0.000248763	0.000218679	6.00E-05	3.55E-05	2.81E-05	7.03E-06	1.75E-05	6.43E-06	2.66E-05	2.05E-05	2.03E-05	1.58E-05	1.20E-05	1.39E-05	1.75E-05	1.59E-05	2.52E-05	1.12E-05	1.16E-05	1.13E-05
k__Bacteria; p__Acidobacteria; c__Acidobacteriia; o__Acidobacteriales; f__Acidobacteriaceae; g__Granulicella; s__Granulicella sp. SCN 62-9	1.20E-05	2.50E-05	2.19E-05	3.98E-06	7.14E-07	1.87E-06	1.82E-06	2.11E-06	3.67E-06	3.55E-07	8.10E-07	9.68E-07	2.02E-06	2.84E-06	1.03E-06	4.47E-07	0	0	5.91E-07	2.37E-06	1.51E-06
k__Bacteria; p__Acidobacteria; c__Acidobacteriia; o__Acidobacteriales; f__Acidobacteriaceae; g__Granulicella; s__Granulicella tundricola	0.000139641	0.000137329	0.0001618	3.61E-05	2.49E-05	3.88E-05	4.71E-06	2.99E-05	1.48E-05	1.10E-05	1.51E-05	1.63E-05	6.24E-06	9.74E-06	7.23E-06	1.72E-05	1.37E-05	1.09E-05	1.00E-05	9.62E-06	7.14E-06
k__Bacteria; p__Acidobacteria; c__Acidobacteriia; o__Acidobacteriales; f__Acidobacteriaceae; g__Occallatibacter; s__Occallatibacter savannae*	0.013551711	0.011067633	0.010836143	0.000944366	0.000447079	0.000408548	4.22E-05	0.000112855	3.84E-05	0.000120319	0.000167716	9.85E-05	6.93E-05	7.47E-05	5.97E-05	4.70E-05	5.88E-05	4.62E-05	5.31E-05	3.18E-05	4.56E-05
k__Bacteria; p__Acidobacteria; c__Acidobacteriia; o__Acidobacteriales; f__Acidobacteriaceae; g__Silvibacterium; s__Silvibacterium bohemicum*	0.000581116	0.000628877	0.000652284	0.000136985	8.92E-05	0.000109698	0.000101563	0.000662583	9.89E-05	4.64E-05	5.73E-05	4.09E-05	3.24E-05	3.54E-05	2.58E-05	2.75E-05	5.09E-05	2.58E-05	3.65E-05	2.75E-05	1.96E-05
k__Bacteria; p__Acidobacteria; c__Acidobacteriia; o__Acidobacteriales; f__Acidobacteriaceae; g__Terracidiphilus; s__Terracidiphilus gabretensis*	0.000530286	0.00043598	0.000451183	8.32E-05	7.76E-05	6.31E-05	9.58E-06	2.12E-05	7.61E-06	2.97E-05	4.01E-05	2.40E-05	2.56E-05	1.90E-05	2.16E-05	2.67E-05	2.02E-05	2.01E-05	2.29E-05	2.96E-05	2.02E-05
k__Bacteria; p__Acidobacteria; c__Acidobacteriia; o__Acidobacteriales; f__Acidobacteriaceae; g__Terriglobus	3.26E-05	2.97E-05	4.33E-05	1.65E-05	8.20E-06	1.61E-05	2.69E-06	1.26E-05	2.49E-06	5.58E-06	5.11E-06	3.90E-06	1.49E-06	2.03E-06	3.47E-06	4.30E-06	4.35E-06	4.57E-06	1.28E-06	2.52E-06	2.93E-06
k__Bacteria; p__Acidobacteria; c__Acidobacteriia; o__Acidobacteriales; f__Acidobacteriaceae; g__Terriglobus; s__Terriglobus roseus	0.000182587	0.000204961	0.00020953	7.84E-05	4.57E-05	7.19E-05	1.01E-05	1.86E-05	8.80E-06	3.19E-05	3.15E-05	3.13E-05	2.58E-05	4.00E-05	2.01E-05	3.20E-05	4.04E-05	3.29E-05	3.16E-05	3.71E-05	1.88E-05
k__Bacteria; p__Acidobacteria; c__Acidobacteriia; o__Acidobacteriales; f__Acidobacteriaceae; g__Terriglobus; s__Terriglobus saanensis	0.000131543	0.000144004	0.00014034	4.90E-05	2.49E-05	3.63E-05	1.12E-05	2.50E-05	1.13E-05	1.55E-05	1.48E-05	1.82E-05	1.24E-05	1.95E-05	1.54E-05	1.21E-05	1.42E-05	1.80E-05	1.02E-05	1.10E-05	1.10E-05
k__Bacteria; p__Acidobacteria; c__Acidobacteriia; o__Acidobacteriales; f__Acidobacteriaceae; g__Terriglobus; s__Terriglobus sp. TAA 43	5.93E-05	4.85E-05	4.39E-05	1.85E-05	1.38E-05	2.49E-05	1.66E-06	1.76E-05	5.67E-06	1.41E-05	1.97E-05	1.66E-05	3.56E-06	4.37E-06	4.43E-06	1.13E-05	2.79E-05	1.52E-05	9.14E-06	8.41E-06	3.62E-06
k__Bacteria; p__Acidobacteria; c__Acidobacteriia; o__Acidobacteriales; f__NA; g__NA; s__Acidobacteriales bacterium	0.000328841	0.000339605	0.000333531	0.000116081	7.16E-05	8.43E-05	2.18E-05	4.51E-05	1.49E-05	0.000104881	9.10E-05	9.96E-05	4.69E-05	8.17E-05	5.80E-05	7.94E-05	9.02E-05	6.61E-05	9.83E-05	8.26E-05	6.19E-05
k__Bacteria; p__Acidobacteria; c__Acidobacteriia; o__Acidobacteriales; f__NA; g__NA; s__Acidobacteriales bacterium 13_1_40CM_3_55_5	6.80E-05	5.97E-05	6.52E-05	2.22E-05	1.28E-05	1.63E-05	2.97E-07	4.30E-07	4.31E-07	3.63E-06	1.03E-05	1.82E-06	3.53E-06	1.08E-06	3.02E-06	1.70E-06	3.12E-06	1.45E-06	4.26E-07	7.28E-07	3.27E-07
k__Bacteria; p__Acidobacteria; c__Acidobacteriia; o__Acidobacteriales; f__NA; g__NA; s__Acidobacteriales bacterium 13_2_20CM_2_55_5	3.50E-05	3.53E-05	2.90E-05	1.05E-05	1.29E-05	8.28E-06	8.30E-07	2.74E-07	3.79E-07	7.84E-07	3.21E-06	1.02E-06	0	4.38E-07	2.53E-07	1.45E-06	7.21E-07	1.07E-06	1.61E-07	1.10E-07	2.86E-07
k__Bacteria; p__Acidobacteria; c__Acidobacteriia; o__Acidobacteriales; f__NA; g__NA; s__Acidobacteriales bacterium 13_2_20CM_55_8	0.000737091	0.000613952	0.000672589	0.000201533	0.000121995	0.000135951	9.25E-06	1.55E-05	8.39E-06	3.09E-05	5.20E-05	3.56E-05	1.21E-05	2.00E-05	1.23E-05	2.52E-05	2.12E-05	2.60E-05	2.38E-05	1.48E-05	1.61E-05
k__Bacteria; p__Acidobacteria; c__Acidobacteriia; o__Acidobacteriales; f__NA; g__NA; s__Acidobacteriales bacterium 59-55	0.00013028	0.000176468	0.000149754	3.17E-05	2.41E-05	2.30E-05	8.90E-06	1.45E-05	5.71E-06	1.30E-05	1.89E-05	1.43E-05	8.65E-06	6.53E-06	5.91E-06	6.58E-06	9.53E-06	8.60E-06	1.02E-05	7.43E-06	5.07E-06
k__Bacteria; p__Acidobacteria; c__Acidobacteriia; o__Acidobacteriales; f__NA; g__NA; s__uncultured Acidobacteriales bacterium HF0200_23L05*	0	9.70E-08	0	0	1.12E-07	0	6.34E-08	0	0	1.43E-07	2.37E-07	6.45E-07	7.93E-07	4.89E-07	5.42E-07	0	8.56E-07	0	1.79E-06	1.44E-06	2.08E-06
k__Bacteria; p__Acidobacteria; c__Acidobacteriia; o__Bryobacterales	4.99E-06	8.03E-06	3.46E-06	1.83E-06	9.50E-07	9.66E-07	0	0	1.34E-07	1.81E-06	2.64E-06	2.65E-06	4.02E-07	2.28E-06	3.54E-07	5.93E-06	1.91E-06	2.22E-06	1.41E-06	1.43E-06	2.89E-06
k__Bacteria; p__Acidobacteria; c__Acidobacteriia; o__Bryobacterales; f__Bryobacteraceae; g__Bryobacter; s__Bryobacter aggregatus*	0.000417247	0.000433999	0.000472413	0.000168387	0.000110266	0.000132221	4.14E-05	7.14E-05	2.91E-05	0.00018902	0.000213024	0.000175821	9.25E-05	0.000111638	0.000111445	0.000159461	0.000143273	0.000142979	0.000130105	0.000136066	0.000102487
k__Bacteria; p__Acidobacteria; c__Acidobacteriia; o__Bryobacterales; f__Solibacteraceae; g__Candidatus Solibacter; s__Candidatus Solibacter usitatus	4.58E-06	5.25E-06	7.17E-06	1.76E-06	9.80E-07	1.61E-06	1.49E-07	3.31E-07	8.97E-08	2.29E-07	7.14E-07	1.89E-07	1.57E-07	2.60E-07	1.31E-07	4.20E-07	6.84E-07	4.35E-07	3.89E-07	4.31E-07	1.34E-07
k__Bacteria; p__Acidobacteria; c__Acidobacteriia; o__Bryobacterales; f__Solibacteraceae; g__Candidatus Solibacter; s__uncultured Candidatus Solibacter sp.*	0	0	0	0	0	0	2.98E-07	0	8.97E-08	5.04E-07	0	0	0	1.15E-07	0	0	1.88E-07	0	0	2.08E-07	2.69E-07
k__Bacteria; p__Acidobacteria; c__Acidobacteriia; o__Bryobacterales; f__Solibacteraceae; g__Candidatus Sulfopaludibacter	1.16E-05	1.69E-05	1.75E-05	3.25E-06	2.00E-06	8.52E-07	4.70E-07	3.56E-07	5.21E-08	7.42E-06	6.91E-06	3.85E-06	7.84E-07	1.33E-06	1.74E-06	1.34E-05	1.33E-05	8.50E-06	4.21E-06	4.18E-06	5.70E-06
k__Bacteria; p__Acidobacteria; c__Acidobacteriia; o__Bryobacterales; f__Solibacteraceae; g__Candidatus Sulfopaludibacter; s__Candidatus Sulfopaludibacter sp. SbA3	0.000340036	0.000357504	0.000327	0.000122533	4.95E-05	6.87E-05	1.85E-05	2.08E-05	1.89E-05	8.43E-05	0.000104564	8.55E-05	4.03E-05	4.47E-05	5.64E-05	6.43E-05	8.74E-05	4.98E-05	5.21E-05	5.74E-05	4.06E-05
k__Bacteria; p__Acidobacteria; c__Acidobacteriia; o__Bryobacterales; f__Solibacteraceae; g__Candidatus Sulfopaludibacter; s__Candidatus Sulfopaludibacter sp. SbA4	0.000461071	0.000461236	0.000440618	0.00014453	8.95E-05	0.000117605	1.77E-05	3.45E-05	1.71E-05	9.28E-05	9.60E-05	8.54E-05	5.42E-05	5.58E-05	5.81E-05	7.61E-05	8.16E-05	6.19E-05	6.59E-05	4.71E-05	4.73E-05
k__Bacteria; p__Acidobacteria; c__Acidobacteriia; o__Bryobacterales; f__Solibacteraceae; g__Candidatus Sulfopaludibacter; s__Candidatus Sulfopaludibacter sp. SbA6	0.000123532	0.00013978	0.000139606	3.07E-05	1.62E-05	2.62E-05	4.57E-06	1.23E-05	4.73E-06	2.74E-05	2.35E-05	2.66E-05	9.56E-06	1.51E-05	1.49E-05	1.93E-05	3.07E-05	1.76E-05	2.13E-05	1.85E-05	1.22E-05
k__Bacteria; p__Acidobacteria; c__Acidobacteriia; o__NA; f__NA; g__NA; s__Acidobacteriia bacterium	0.003412633	0.003423017	0.003474733	0.001434553	0.00070504	0.000989575	0.000112657	0.000105686	8.65E-05	0.00070377	0.000859826	0.000698627	0.000323548	0.000392348	0.000312279	0.000674014	0.000742378	0.000688168	0.000471521	0.000437202	0.000374604
k__Bacteria; p__Acidobacteria; c__Acidobacteriia; o__NA; f__NA; g__NA; s__Acidobacteriia bacterium 12-62-4	0.000125098	0.000144521	0.000145752	4.80E-05	2.82E-05	3.06E-05	7.59E-06	2.51E-05	8.84E-06	7.07E-05	6.24E-05	8.73E-05	4.70E-05	4.45E-05	3.53E-05	5.71E-05	7.42E-05	4.23E-05	5.76E-05	5.18E-05	3.73E-05
k__Bacteria; p__Acidobacteria; c__Acidobacteriia; o__NA; f__NA; g__NA; s__Acidobacteriia bacterium AA117	0.010088347	0.011152972	0.010455228	0.001811653	0.001133731	0.001713991	0.000193139	0.000201	0.000194541	0.000283926	0.000477629	0.000266593	0.000189178	0.000175981	0.000179876	0.000103705	0.000117017	0.000113014	0.000150664	0.000112809	8.39E-05
k__Bacteria; p__Acidobacteria; c__Acidobacteriia; o__NA; f__NA; g__NA; s__Acidobacteriia bacterium SbA2	8.29E-05	6.80E-05	8.65E-05	2.29E-05	1.50E-05	1.43E-05	3.50E-06	5.16E-06	2.70E-06	1.28E-05	1.35E-05	1.42E-05	5.50E-06	5.04E-06	7.23E-06	9.84E-06	1.12E-05	1.06E-05	5.41E-06	8.09E-06	4.73E-06
k__Bacteria; p__Acidobacteria; c__Blastocatellia	1.09E-05	4.73E-06	1.16E-05	2.68E-05	1.55E-05	2.35E-05	8.88E-07	1.28E-07	5.77E-07	6.16E-06	9.64E-06	6.70E-06	1.96E-06	4.00E-06	4.57E-06	7.38E-06	9.48E-06	6.94E-06	1.38E-05	8.55E-06	6.69E-06
k__Bacteria; p__Acidobacteria; c__Blastocatellia; o__Blastocatellales; f__Pyrinomonadaceae; g__Pyrinomonas; s__Pyrinomonas methylaliphatogenes	0.000412505	0.000327784	0.000368533	0.000439104	0.000218768	0.000426654	6.63E-05	8.92E-05	4.93E-05	0.000170225	0.0002321	0.000154557	0.000113207	0.000146295	0.000147286	0.000144753	0.00016447	0.000131587	0.000162645	0.000201815	0.000159647
k__Bacteria; p__Acidobacteria; c__Blastocatellia; o__Blastocatellales; f__Pyrinomonadaceae; g__Pyrinomonas; s__uncultured Pyrinomonas sp.*	8.07E-07	6.39E-07	1.87E-06	5.33E-06	1.58E-06	6.03E-06	5.71E-08	1.73E-07	6.51E-08	2.43E-07	8.38E-07	5.33E-07	0	1.82E-07	6.31E-08	2.65E-07	0	0	8.74E-07	2.16E-07	9.32E-08
k__Bacteria; p__Acidobacteria; c__Blastocatellia; o__NA; f__NA; g__Chloracidobacterium	2.38E-05	1.28E-05	1.76E-05	4.93E-05	3.04E-05	4.27E-05	5.78E-06	1.51E-06	4.19E-06	3.24E-05	2.33E-05	1.36E-05	2.09E-05	1.53E-05	2.30E-05	2.64E-05	2.45E-05	2.00E-05	1.77E-05	3.15E-05	1.99E-05
k__Bacteria; p__Acidobacteria; c__Blastocatellia; o__NA; f__NA; g__Chloracidobacterium; s__Chloracidobacterium sp. CP2_5A	4.00E-05	4.20E-05	4.21E-05	5.39E-05	2.03E-05	3.54E-05	9.56E-06	1.07E-05	5.25E-06	2.69E-05	3.71E-05	2.82E-05	2.77E-05	3.13E-05	3.26E-05	4.39E-05	2.49E-05	3.27E-05	2.16E-05	4.49E-05	1.90E-05
k__Bacteria; p__Acidobacteria; c__Blastocatellia; o__NA; f__NA; g__Chloracidobacterium; s__Chloracidobacterium thermophilum	4.28E-05	3.39E-05	3.61E-05	6.31E-05	3.09E-05	5.43E-05	1.10E-05	2.21E-05	1.31E-05	3.62E-05	3.74E-05	3.34E-05	2.39E-05	3.12E-05	2.35E-05	3.87E-05	4.56E-05	3.53E-05	3.24E-05	4.42E-05	2.56E-05
k__Bacteria; p__Acidobacteria; c__Blastocatellia; o__NA; f__NA; g__NA; s__Blastocatellia bacterium	0.003060785	0.001880845	0.002628563	0.00716437	0.002846542	0.00602754	0.000121695	0.000158418	9.35E-05	0.000813057	0.001786975	0.000874598	0.000333279	0.000457844	0.0003795	0.000842081	0.000952768	0.000891958	0.000444334	0.000496267	0.000377597
k__Bacteria; p__Acidobacteria; c__Blastocatellia; o__NA; f__NA; g__NA; s__Blastocatellia bacterium AA13	0.000667584	0.000533695	0.000644843	0.000956766	0.000454822	0.000817364	5.64E-05	9.13E-05	5.37E-05	0.000335209	0.000400094	0.000362966	0.000159571	0.000228428	0.000208711	0.000354125	0.00036879	0.000318001	0.000336976	0.000356956	0.000271421
k__Bacteria; p__Acidobacteria; c__Holophagae; o__Holophagales; f__Holophagaceae	3.33E-06	4.43E-06	4.02E-06	4.19E-06	3.05E-06	3.37E-06	3.02E-07	5.98E-08	0	1.05E-06	1.36E-06	3.72E-07	1.02E-07	1.52E-07	9.02E-07	2.27E-07	1.54E-06	3.26E-07	7.79E-07	5.27E-07	4.80E-07
k__Bacteria; p__Acidobacteria; c__Holophagae; o__Holophagales; f__Holophagaceae; g__Geothrix; s__Geothrix fermentans*	8.33E-05	8.69E-05	9.28E-05	5.47E-05	2.87E-05	5.18E-05	8.83E-06	7.82E-06	5.65E-06	8.76E-05	0.000107207	9.25E-05	3.68E-05	4.70E-05	4.37E-05	9.24E-05	0.000102573	9.04E-05	7.19E-05	6.64E-05	5.56E-05
k__Bacteria; p__Acidobacteria; c__Holophagae; o__Holophagales; f__Holophagaceae; g__Holophaga; s__Holophaga foetida*	2.55E-05	2.36E-05	2.20E-05	3.12E-05	2.27E-05	3.22E-05	1.80E-05	1.16E-05	1.31E-05	4.85E-05	4.56E-05	3.25E-05	2.27E-05	1.86E-05	2.32E-05	4.22E-05	4.32E-05	4.37E-05	5.55E-05	3.62E-05	3.09E-05
k__Bacteria; p__Acidobacteria; c__Holophagae; o__NA; f__NA; g__NA; s__Holophagae bacterium*	9.81E-06	1.30E-05	1.55E-05	8.29E-06	2.99E-06	4.92E-06	9.08E-07	1.39E-06	1.97E-06	1.31E-05	1.64E-05	1.58E-05	8.99E-06	9.14E-06	7.71E-06	1.38E-05	2.57E-05	1.49E-05	1.80E-05	1.67E-05	1.50E-05
k__Bacteria; p__Acidobacteria; c__NA; o__NA; f__NA; g__NA; s__Acidobacteria bacterium	0.176323826	0.161390921	0.17482922	0.100671053	0.053785766	0.102626733	0.007336121	0.011676497	0.006128863	0.055065411	0.068126897	0.056874238	0.027825618	0.033135448	0.028664403	0.054526712	0.062384922	0.04972116	0.051876442	0.050100366	0.040703394
k__Bacteria; p__Acidobacteria; c__NA; o__NA; f__NA; g__NA; s__Acidobacteria bacterium 13_1_20CM_2_55_15	6.85E-06	8.29E-06	1.10E-05	1.10E-05	3.61E-06	1.55E-05	7.04E-07	8.59E-07	3.21E-07	2.10E-06	3.44E-06	2.78E-06	1.60E-06	3.54E-06	4.50E-06	3.09E-06	1.63E-06	2.51E-06	5.64E-06	4.03E-06	5.08E-06
k__Bacteria; p__Acidobacteria; c__NA; o__NA; f__NA; g__NA; s__Acidobacteria bacterium 13_1_20CM_2_57_8	3.11E-05	2.94E-05	2.68E-05	3.70E-05	1.59E-05	3.86E-05	3.45E-06	3.40E-06	3.72E-06	1.32E-05	2.82E-05	1.56E-05	6.89E-06	1.40E-05	8.84E-06	1.23E-05	2.05E-05	1.99E-05	9.71E-06	8.74E-06	1.04E-05
k__Bacteria; p__Acidobacteria; c__NA; o__NA; f__NA; g__NA; s__Acidobacteria bacterium 13_1_20CM_2_60_10	2.13E-05	1.80E-05	2.14E-05	3.98E-06	2.85E-06	5.12E-06	7.32E-06	1.63E-06	2.51E-06	5.07E-06	1.19E-05	1.06E-05	1.85E-06	1.90E-06	1.71E-06	5.33E-06	1.04E-05	9.40E-06	3.21E-06	3.15E-06	1.68E-06
k__Bacteria; p__Acidobacteria; c__NA; o__NA; f__NA; g__NA; s__Acidobacteria bacterium 13_1_20CM_2_65_9	7.53E-05	8.05E-05	8.37E-05	7.65E-05	3.29E-05	6.13E-05	7.66E-06	5.59E-06	3.38E-06	5.91E-05	7.90E-05	6.24E-05	1.48E-05	3.38E-05	2.48E-05	6.30E-05	7.08E-05	7.42E-05	4.82E-05	3.39E-05	2.66E-05
k__Bacteria; p__Acidobacteria; c__NA; o__NA; f__NA; g__NA; s__Acidobacteria bacterium 13_1_20CM_2_68_14	1.12E-05	1.18E-05	1.24E-05	2.09E-06	1.05E-06	1.93E-06	1.27E-06	1.48E-05	6.07E-06	8.98E-06	4.69E-06	5.57E-06	2.17E-06	1.25E-06	1.89E-06	9.93E-06	1.31E-05	1.31E-05	7.29E-06	7.84E-06	3.46E-06
k__Bacteria; p__Acidobacteria; c__NA; o__NA; f__NA; g__NA; s__Acidobacteria bacterium 13_1_20CM_2_68_7	2.31E-05	2.30E-05	2.33E-05	9.99E-06	4.22E-06	7.04E-06	2.02E-06	3.55E-06	2.35E-06	1.12E-05	9.94E-06	1.28E-05	4.23E-06	2.87E-06	1.86E-06	8.92E-06	1.51E-05	8.65E-06	1.17E-05	1.16E-05	2.97E-06
k__Bacteria; p__Acidobacteria; c__NA; o__NA; f__NA; g__NA; s__Acidobacteria bacterium 13_1_20CM_3_53_8	0.000863996	0.000683371	0.000763571	0.001213231	0.000539363	0.001169796	6.50E-05	0.000132532	6.95E-05	0.000160267	0.000307601	0.000203767	0.000144834	0.000148937	0.000132268	0.000165908	0.000178927	0.000140032	0.000195499	0.000206951	0.000159553
k__Bacteria; p__Acidobacteria; c__NA; o__NA; f__NA; g__NA; s__Acidobacteria bacterium 13_1_20CM_3_58_11	2.87E-05	2.57E-05	3.26E-05	2.33E-05	2.52E-05	2.20E-05	1.86E-06	3.91E-06	1.43E-06	2.72E-05	4.48E-05	4.10E-05	2.12E-05	3.07E-05	3.21E-05	3.32E-05	5.89E-05	3.81E-05	3.15E-05	4.29E-05	5.09E-05
k__Bacteria; p__Acidobacteria; c__NA; o__NA; f__NA; g__NA; s__Acidobacteria bacterium 13_1_20CM_4_56_7	0.001274283	0.001078874	0.00129069	0.000150003	7.78E-05	8.94E-05	1.89E-05	2.02E-05	1.16E-05	2.87E-05	3.14E-05	2.32E-05	3.30E-05	2.07E-05	2.43E-05	1.31E-05	1.01E-05	1.11E-05	1.03E-05	1.36E-05	7.37E-06
k__Bacteria; p__Acidobacteria; c__NA; o__NA; f__NA; g__NA; s__Acidobacteria bacterium 13_1_20CM_4_57_11	3.29E-05	4.35E-05	2.93E-05	2.84E-06	2.25E-06	2.13E-06	1.62E-06	3.23E-06	1.04E-06	4.60E-06	2.43E-06	2.67E-06	1.92E-06	1.48E-06	2.10E-07	2.81E-06	2.46E-06	2.50E-06	1.15E-06	1.93E-06	2.56E-06
k__Bacteria; p__Acidobacteria; c__NA; o__NA; f__NA; g__NA; s__Acidobacteria bacterium 13_1_20CM_58_21	9.96E-05	9.12E-05	0.000102129	4.94E-05	2.13E-05	2.69E-05	3.81E-06	9.75E-06	1.82E-06	1.71E-05	2.95E-05	1.45E-05	9.15E-06	1.51E-05	7.93E-06	2.63E-05	2.38E-05	2.29E-05	1.71E-05	2.25E-05	1.14E-05
k__Bacteria; p__Acidobacteria; c__NA; o__NA; f__NA; g__NA; s__Acidobacteria bacterium 13_1_40CM_2_56_11	3.08E-05	2.76E-05	2.98E-05	1.84E-05	5.14E-06	1.13E-05	3.90E-06	1.65E-06	1.85E-06	6.29E-06	1.11E-05	9.87E-06	2.22E-06	9.27E-06	3.40E-06	4.24E-06	9.88E-06	1.05E-05	2.80E-06	7.59E-06	4.74E-06
k__Bacteria; p__Acidobacteria; c__NA; o__NA; f__NA; g__NA; s__Acidobacteria bacterium 13_1_40CM_2_56_5	3.91E-05	2.97E-05	4.68E-05	3.22E-05	1.63E-05	2.09E-05	8.84E-06	2.60E-06	1.58E-06	1.31E-05	2.57E-05	1.44E-05	5.69E-06	1.02E-05	6.86E-06	1.05E-05	1.57E-05	1.73E-05	6.28E-06	7.52E-06	6.46E-06
k__Bacteria; p__Acidobacteria; c__NA; o__NA; f__NA; g__NA; s__Acidobacteria bacterium 13_1_40CM_2_60_7	3.70E-05	3.39E-05	3.94E-05	1.14E-05	6.77E-06	9.07E-06	6.62E-07	1.88E-06	6.52E-07	8.27E-06	6.12E-06	4.19E-06	3.99E-06	3.69E-06	4.52E-06	6.95E-06	5.74E-06	2.82E-06	4.44E-06	5.34E-06	3.76E-06
k__Bacteria; p__Acidobacteria; c__NA; o__NA; f__NA; g__NA; s__Acidobacteria bacterium 13_1_40CM_2_64_6	1.93E-05	1.89E-05	2.81E-05	2.55E-05	1.26E-05	2.07E-05	1.65E-06	2.85E-06	2.23E-06	2.69E-05	3.22E-05	2.08E-05	1.81E-05	1.98E-05	1.38E-05	2.65E-05	2.64E-05	1.96E-05	1.57E-05	2.19E-05	1.56E-05
k__Bacteria; p__Acidobacteria; c__NA; o__NA; f__NA; g__NA; s__Acidobacteria bacterium 13_1_40CM_2_68_10	1.63E-05	1.25E-05	1.58E-05	5.82E-06	5.29E-06	5.21E-06	6.47E-07	1.07E-06	5.73E-07	3.55E-06	7.29E-06	1.01E-05	5.48E-06	6.23E-06	4.91E-06	7.23E-06	7.56E-06	6.14E-06	5.21E-06	8.75E-06	6.99E-06
k__Bacteria; p__Acidobacteria; c__NA; o__NA; f__NA; g__NA; s__Acidobacteria bacterium 13_1_40CM_2_68_5	3.21E-05	4.40E-05	4.02E-05	2.93E-05	2.13E-05	3.83E-05	6.02E-06	3.16E-05	1.54E-05	5.22E-05	5.36E-05	5.30E-05	2.09E-05	3.29E-05	2.36E-05	5.96E-05	6.68E-05	4.88E-05	6.58E-05	4.90E-05	3.48E-05
k__Bacteria; p__Acidobacteria; c__NA; o__NA; f__NA; g__NA; s__Acidobacteria bacterium 13_1_40CM_3_55_6	9.69E-05	7.35E-05	7.82E-05	0.000146951	6.52E-05	0.000128541	4.81E-06	1.38E-05	6.20E-06	1.88E-05	2.22E-05	1.44E-05	9.95E-06	1.19E-05	9.19E-06	1.46E-05	2.04E-05	1.30E-05	1.23E-05	1.20E-05	1.16E-05
k__Bacteria; p__Acidobacteria; c__NA; o__NA; f__NA; g__NA; s__Acidobacteria bacterium 13_1_40CM_3_56_11	2.36E-05	1.77E-05	1.76E-05	1.85E-05	6.21E-06	1.01E-05	1.28E-06	1.51E-06	1.35E-06	2.14E-06	4.21E-06	4.88E-06	1.31E-06	1.47E-06	1.05E-06	1.85E-06	3.67E-07	1.06E-06	3.62E-06	3.63E-06	2.80E-06
k__Bacteria; p__Acidobacteria; c__NA; o__NA; f__NA; g__NA; s__Acidobacteria bacterium 13_1_40CM_3_65_5	3.39E-05	3.02E-05	5.00E-05	3.52E-05	1.38E-05	2.16E-05	4.65E-06	5.49E-06	1.03E-06	1.82E-05	3.33E-05	2.38E-05	1.61E-05	1.69E-05	1.51E-05	2.48E-05	3.78E-05	2.62E-05	1.92E-05	2.01E-05	1.38E-05
k__Bacteria; p__Acidobacteria; c__NA; o__NA; f__NA; g__NA; s__Acidobacteria bacterium 13_1_40CM_4_57_6	4.38E-05	4.42E-05	5.96E-05	1.16E-05	5.85E-06	1.38E-05	7.55E-07	1.07E-06	1.85E-06	2.74E-06	8.89E-06	5.24E-06	5.14E-06	3.48E-06	4.76E-06	7.23E-06	1.08E-05	9.30E-06	1.04E-05	1.20E-05	7.11E-06
k__Bacteria; p__Acidobacteria; c__NA; o__NA; f__NA; g__NA; s__Acidobacteria bacterium 13_1_40CM_4_58_4	0.000645851	0.000532814	0.000584671	0.000116973	7.44E-05	8.28E-05	9.82E-06	9.27E-06	6.24E-06	2.55E-05	2.44E-05	1.99E-05	1.59E-05	1.70E-05	1.45E-05	1.89E-05	1.50E-05	1.22E-05	2.05E-05	1.44E-05	1.23E-05
k__Bacteria; p__Acidobacteria; c__NA; o__NA; f__NA; g__NA; s__Acidobacteria bacterium 13_1_40CM_4_61_5	2.42E-05	3.03E-05	2.52E-05	2.37E-06	2.58E-06	2.99E-06	9.63E-07	2.08E-06	1.04E-06	1.81E-06	1.69E-06	1.29E-06	2.89E-06	2.11E-06	2.38E-06	1.06E-06	5.89E-07	6.60E-07	1.45E-06	1.90E-06	2.16E-06
k__Bacteria; p__Acidobacteria; c__NA; o__NA; f__NA; g__NA; s__Acidobacteria bacterium 13_1_40CM_4_65_8	8.55E-05	9.14E-05	0.000121947	0.000102269	3.98E-05	8.71E-05	1.06E-05	4.81E-06	3.32E-06	0.000120794	0.000134384	0.000107005	4.10E-05	6.47E-05	5.47E-05	0.000119856	0.000121286	0.00010079	8.12E-05	8.30E-05	7.19E-05
k__Bacteria; p__Acidobacteria; c__NA; o__NA; f__NA; g__NA; s__Acidobacteria bacterium 13_1_40CM_4_69_4	1.61E-05	1.96E-05	2.15E-05	8.31E-06	5.61E-06	8.52E-06	3.27E-07	1.32E-06	2.21E-06	1.83E-05	1.79E-05	1.48E-05	3.04E-06	2.84E-06	1.92E-06	1.29E-05	2.24E-05	1.24E-05	1.28E-05	1.29E-05	6.28E-06
k__Bacteria; p__Acidobacteria; c__NA; o__NA; f__NA; g__NA; s__Acidobacteria bacterium 13_1_40CM_56_16	3.41E-05	2.76E-05	3.79E-05	1.64E-05	1.12E-05	8.58E-06	6.40E-07	9.41E-07	6.21E-07	6.01E-06	4.84E-06	3.30E-06	2.83E-06	3.07E-06	6.16E-06	5.23E-06	6.65E-06	3.49E-06	4.81E-06	3.56E-06	5.35E-06
k__Bacteria; p__Acidobacteria; c__NA; o__NA; f__NA; g__NA; s__Acidobacteria bacterium 13_1_40CM_65_14	0.000123373	0.000149493	0.000175693	0.000141895	5.22E-05	0.000115128	1.23E-05	2.05E-05	1.55E-05	8.30E-05	0.000145193	9.28E-05	4.22E-05	6.51E-05	5.00E-05	0.000106606	0.000129854	9.94E-05	6.16E-05	7.53E-05	6.12E-05
k__Bacteria; p__Acidobacteria; c__NA; o__NA; f__NA; g__NA; s__Acidobacteria bacterium 13_2_20CM_2_57_12	6.15E-06	4.75E-06	8.01E-06	1.19E-06	7.54E-07	5.91E-07	4.06E-08	1.05E-07	0	1.47E-06	1.94E-06	9.93E-07	0	2.65E-07	4.96E-08	3.04E-06	4.49E-06	2.52E-06	5.10E-07	0	0
k__Bacteria; p__Acidobacteria; c__NA; o__NA; f__NA; g__NA; s__Acidobacteria bacterium 13_2_20CM_2_57_6	1.68E-05	1.12E-05	1.37E-05	9.14E-06	1.57E-06	4.33E-06	9.65E-07	3.42E-06	1.41E-06	9.47E-07	2.34E-06	1.37E-06	2.23E-06	2.27E-07	4.75E-07	2.27E-06	0	0	4.05E-07	7.68E-07	5.79E-07
k__Bacteria; p__Acidobacteria; c__NA; o__NA; f__NA; g__NA; s__Acidobacteria bacterium 13_2_20CM_2_66_4	5.05E-05	4.88E-05	5.48E-05	3.51E-05	1.85E-05	2.78E-05	4.12E-06	4.36E-06	2.01E-06	2.64E-05	3.97E-05	2.29E-05	1.36E-05	2.13E-05	2.02E-05	3.40E-05	2.16E-05	2.71E-05	2.01E-05	2.04E-05	1.98E-05
k__Bacteria; p__Acidobacteria; c__NA; o__NA; f__NA; g__NA; s__Acidobacteria bacterium 13_2_20CM_56_17	5.72E-05	5.16E-05	6.57E-05	2.36E-05	1.78E-05	1.09E-05	1.83E-06	3.55E-06	6.38E-07	4.97E-06	1.06E-05	1.03E-05	4.88E-06	4.98E-06	3.91E-06	1.19E-05	2.30E-05	8.25E-06	5.12E-06	6.51E-06	5.72E-06
k__Bacteria; p__Acidobacteria; c__NA; o__NA; f__NA; g__NA; s__Acidobacteria bacterium 13_2_20CM_57_17	5.24E-05	4.69E-05	5.86E-05	1.19E-05	4.22E-06	6.07E-06	8.72E-07	3.01E-07	1.01E-06	7.55E-06	6.79E-06	6.96E-06	3.91E-06	3.84E-06	2.48E-06	5.53E-06	4.49E-06	4.00E-06	4.85E-06	3.95E-06	3.41E-06
k__Bacteria; p__Acidobacteria; c__NA; o__NA; f__NA; g__NA; s__Acidobacteria bacterium 13_2_20CM_57_7	2.90E-06	3.68E-06	5.55E-06	2.15E-07	1.07E-06	5.20E-07	0	2.44E-07	0	0	0	0	0	0	0	0	0	0	0	0	2.37E-07
k__Bacteria; p__Acidobacteria; c__NA; o__NA; f__NA; g__NA; s__Acidobacteria bacterium 13_2_20CM_58_27	3.23E-05	2.94E-05	3.45E-05	1.43E-05	6.66E-06	1.02E-05	8.53E-07	7.24E-07	5.99E-07	5.93E-06	9.33E-06	5.75E-06	1.65E-06	5.96E-07	2.98E-07	8.16E-06	2.64E-06	7.86E-06	3.57E-06	3.08E-06	1.13E-06
k__Bacteria; p__Acidobacteria; c__NA; o__NA; f__NA; g__NA; s__Acidobacteria bacterium 21-70-11	5.15E-05	6.07E-05	5.27E-05	1.62E-05	1.03E-05	1.99E-05	8.42E-06	9.34E-06	6.59E-06	2.11E-05	1.64E-05	2.04E-05	5.76E-06	1.10E-05	8.34E-06	2.93E-05	3.42E-05	2.13E-05	2.19E-05	1.04E-05	1.23E-05
k__Bacteria; p__Acidobacteria; c__NA; o__NA; f__NA; g__NA; s__Acidobacteria bacterium 37-65-4	8.54E-05	8.81E-05	8.79E-05	3.33E-05	1.48E-05	2.26E-05	8.67E-06	1.56E-05	6.47E-06	0.000111153	0.000102133	0.000110249	4.86E-05	4.46E-05	2.72E-05	0.000103313	0.000140406	8.58E-05	8.34E-05	7.30E-05	4.90E-05
k__Bacteria; p__Acidobacteria; c__NA; o__NA; f__NA; g__NA; s__Acidobacteria bacterium 37-71-11	7.21E-05	8.33E-05	7.53E-05	2.69E-05	1.68E-05	2.33E-05	5.15E-06	1.24E-05	4.76E-06	3.91E-05	4.18E-05	4.43E-05	2.16E-05	2.63E-05	2.27E-05	4.44E-05	4.85E-05	4.51E-05	4.97E-05	4.43E-05	3.24E-05
k__Bacteria; p__Acidobacteria; c__NA; o__NA; f__NA; g__NA; s__Acidobacteria bacterium CG_4_9_14_3_um_filter_49_7	5.10E-06	3.63E-06	4.68E-06	4.87E-06	2.08E-06	2.24E-06	1.13E-06	7.56E-07	0	3.07E-06	4.95E-06	2.54E-06	1.52E-06	6.16E-06	2.53E-06	3.32E-06	6.44E-06	1.41E-06	4.37E-06	3.08E-06	1.76E-06
k__Bacteria; p__Acidobacteria; c__NA; o__NA; f__NA; g__NA; s__Acidobacteria bacterium Mor1*	5.56E-05	6.83E-05	8.33E-05	0.000103761	5.00E-05	6.85E-05	1.91E-05	9.36E-06	1.40E-05	0.000251185	0.000267436	0.000242359	0.000102163	0.000126072	0.00010545	0.000302539	0.000359439	0.000267635	0.000238941	0.000246354	0.000183877
k__Bacteria; p__Acidobacteria; c__NA; o__NA; f__NA; g__NA; s__Acidobacteria bacterium OLB17	0.001230503	0.001050146	0.001064025	0.000911111	0.000905648	0.002163857	7.34E-05	0.000256787	6.20E-05	0.000304655	0.000516243	0.000414167	0.000887621	0.000562779	0.000425268	0.000353264	0.000334141	0.000275829	0.000549561	0.000956147	0.000735283
k__Bacteria; p__Acidobacteria; c__NA; o__NA; f__NA; g__NA; s__Acidobacteria bacterium RBG_13_68_16	0.000132917	0.000161521	0.000145406	9.76E-05	4.37E-05	6.69E-05	4.84E-05	4.72E-05	2.94E-05	0.000195836	0.00017281	0.000222912	6.87E-05	0.000120268	9.20E-05	0.000231698	0.000295184	0.000185331	0.000233166	0.000164799	0.00011604
k__Bacteria; p__Acidobacteria; c__NA; o__NA; f__NA; g__NA; s__Acidobacteria bacterium RBG_16_64_8	5.37E-05	4.94E-05	3.97E-05	1.53E-05	9.90E-06	1.49E-05	5.44E-06	4.87E-06	2.52E-06	4.40E-05	5.06E-05	6.02E-05	1.33E-05	3.47E-05	1.80E-05	0.000101211	0.000116683	8.28E-05	5.29E-05	6.15E-05	4.57E-05
k__Bacteria; p__Acidobacteria; c__NA; o__NA; f__NA; g__NA; s__Acidobacteria bacterium RBG_16_68_9	6.33E-05	6.92E-05	7.67E-05	5.28E-05	1.94E-05	4.42E-05	1.13E-05	8.16E-06	3.77E-06	0.000403934	0.000348109	0.000313965	3.78E-05	6.92E-05	5.48E-05	0.000682784	0.000595179	0.000642176	0.000531769	0.000459858	0.000159685
k__Bacteria; p__Acidobacteria; c__NA; o__NA; f__NA; g__NA; s__Acidobacteria bacterium RBG_16_70_10	5.90E-05	5.61E-05	6.47E-05	6.31E-05	3.21E-05	5.20E-05	1.10E-05	2.31E-05	9.97E-06	0.000124489	0.000118595	0.000114466	5.59E-05	6.60E-05	6.24E-05	0.000124649	0.00012954	0.00010767	0.000106373	9.89E-05	7.27E-05
k__Bacteria; p__Acidobacteria; c__NA; o__NA; f__NA; g__NA; s__Acidobacteria bacterium RIFCSPHIGHO2_01_FULL_67_28	2.44E-05	2.32E-05	2.35E-05	6.30E-06	2.42E-06	7.49E-06	1.96E-06	4.66E-06	2.85E-06	1.25E-05	1.22E-05	1.24E-05	5.44E-06	4.43E-06	5.24E-06	1.36E-05	1.43E-05	9.77E-06	1.14E-05	7.68E-06	7.01E-06
k__Bacteria; p__Acidobacteria; c__NA; o__NA; f__NA; g__NA; s__Acidobacteria bacterium RIFCSPHIGHO2_02_FULL_67_57	1.90E-05	2.49E-05	1.94E-05	4.34E-06	2.61E-06	6.37E-06	7.46E-08	3.26E-07	3.68E-07	3.91E-06	2.93E-06	6.19E-06	1.71E-06	2.57E-06	4.08E-06	2.78E-06	5.76E-06	3.75E-06	4.34E-06	3.20E-06	4.53E-06
k__Bacteria; p__Acidobacteria; c__NA; o__NA; f__NA; g__NA; s__Acidobacteria bacterium RIFCSPHIGHO2_12_FULL_67_30	1.79E-05	9.27E-06	8.96E-06	3.96E-06	7.66E-07	1.48E-06	3.73E-07	3.49E-07	0	7.89E-06	7.76E-06	4.24E-06	3.29E-06	5.90E-06	3.90E-06	2.47E-06	3.44E-06	2.94E-06	1.86E-06	5.91E-06	2.15E-06
k__Bacteria; p__Acidobacteria; c__NA; o__NA; f__NA; g__NA; s__Acidobacteria bacterium RIFCSPLOWO2_02_FULL_59_13	0.000117498	0.000106905	0.000110765	6.48E-05	3.64E-05	5.00E-05	8.55E-06	1.20E-05	8.56E-06	5.45E-05	7.27E-05	4.75E-05	3.82E-05	4.60E-05	4.34E-05	6.27E-05	5.48E-05	4.18E-05	4.26E-05	5.39E-05	3.92E-05
k__Bacteria; p__Acidobacteria; c__NA; o__NA; f__NA; g__NA; s__Acidobacteria bacterium RIFCSPLOWO2_02_FULL_60_20	9.01E-05	7.89E-05	8.41E-05	3.88E-05	1.79E-05	2.58E-05	2.06E-06	2.38E-06	1.44E-06	2.99E-05	3.84E-05	2.67E-05	9.79E-06	1.84E-05	1.76E-05	2.09E-05	2.14E-05	1.66E-05	1.82E-05	1.70E-05	6.94E-06
k__Bacteria; p__Acidobacteria; c__NA; o__NA; f__NA; g__NA; s__Acidobacteria bacterium RIFCSPLOWO2_02_FULL_61_28	0.000198878	0.000194107	0.000198993	8.74E-05	4.40E-05	7.61E-05	1.42E-05	2.40E-05	2.10E-05	0.000116632	0.000143867	0.000110496	7.62E-05	7.61E-05	7.62E-05	0.000125591	0.000139869	0.000106932	8.83E-05	8.76E-05	7.90E-05
k__Bacteria; p__Acidobacteria; c__NA; o__NA; f__NA; g__NA; s__Acidobacteria bacterium RIFCSPLOWO2_02_FULL_64_15	7.38E-05	6.96E-05	7.14E-05	8.07E-05	3.62E-05	6.48E-05	3.89E-06	6.14E-06	3.87E-06	5.97E-05	8.84E-05	7.74E-05	3.57E-05	4.57E-05	4.28E-05	7.43E-05	7.87E-05	7.72E-05	2.99E-05	5.12E-05	4.93E-05
k__Bacteria; p__Acidobacteria; c__NA; o__NA; f__NA; g__NA; s__Acidobacteria bacterium RIFCSPLOWO2_02_FULL_65_29	0.000587081	0.000574664	0.00062651	0.000808269	0.000353699	0.000754271	5.81E-05	4.43E-05	3.63E-05	0.000750545	0.001018697	0.000696161	0.000317793	0.000471495	0.000373429	0.000870618	0.000970422	0.000805394	0.000516124	0.000476559	0.000426233
k__Bacteria; p__Acidobacteria; c__NA; o__NA; f__NA; g__NA; s__Acidobacteria bacterium RIFCSPLOWO2_02_FULL_67_21	0.000117765	0.000120931	0.000132125	0.000334681	0.000134262	0.000334058	8.56E-06	4.73E-06	5.07E-06	0.000190111	0.000345471	0.00019516	4.38E-05	7.10E-05	5.96E-05	0.000255834	0.000287359	0.000250653	9.19E-05	8.62E-05	7.13E-05
k__Bacteria; p__Acidobacteria; c__NA; o__NA; f__NA; g__NA; s__Acidobacteria bacterium RIFCSPLOWO2_02_FULL_67_36	3.60E-05	4.78E-05	4.30E-05	5.27E-05	1.55E-05	4.45E-05	5.91E-06	2.92E-06	4.05E-06	6.55E-05	7.66E-05	6.72E-05	4.69E-05	7.36E-05	5.89E-05	7.30E-05	7.06E-05	5.76E-05	4.82E-05	5.54E-05	6.05E-05
k__Bacteria; p__Acidobacteria; c__NA; o__NA; f__NA; g__NA; s__Acidobacteria bacterium RIFCSPLOWO2_02_FULL_68_18	2.85E-05	3.51E-05	3.33E-05	7.44E-05	3.32E-05	7.89E-05	5.47E-06	4.96E-06	3.16E-06	4.92E-05	7.65E-05	4.54E-05	2.16E-05	3.61E-05	2.71E-05	6.81E-05	6.80E-05	5.45E-05	2.61E-05	3.15E-05	2.63E-05
k__Bacteria; p__Acidobacteria; c__NA; o__NA; f__NA; g__NA; s__Acidobacteria bacterium RIFCSPLOWO2_12_FULL_54_10	9.39E-05	8.27E-05	9.56E-05	6.06E-05	2.84E-05	5.59E-05	7.19E-06	8.04E-06	3.34E-06	7.36E-05	7.19E-05	5.83E-05	4.92E-05	5.70E-05	7.52E-05	4.92E-05	6.44E-05	4.69E-05	3.91E-05	4.93E-05	3.79E-05
k__Bacteria; p__Acidobacteria; c__NA; o__NA; f__NA; g__NA; s__Acidobacteria bacterium RIFCSPLOWO2_12_FULL_59_11	9.13E-05	8.97E-05	8.90E-05	4.10E-05	2.28E-05	4.33E-05	4.39E-06	5.88E-06	6.15E-06	4.16E-05	5.12E-05	4.62E-05	2.19E-05	2.33E-05	2.00E-05	4.57E-05	3.55E-05	3.79E-05	3.88E-05	3.92E-05	2.39E-05
k__Bacteria; p__Acidobacteria; c__NA; o__NA; f__NA; g__NA; s__Acidobacteria bacterium RIFCSPLOWO2_12_FULL_60_22	0.000169851	0.000165027	0.000201808	8.77E-05	4.73E-05	5.86E-05	1.40E-05	2.22E-05	2.22E-05	0.000105672	7.93E-05	9.88E-05	3.95E-05	6.66E-05	6.81E-05	9.36E-05	7.43E-05	7.51E-05	8.36E-05	7.39E-05	5.44E-05
k__Bacteria; p__Acidobacteria; c__NA; o__NA; f__NA; g__NA; s__Acidobacteria bacterium RIFCSPLOWO2_12_FULL_65_11	2.14E-05	2.45E-05	3.55E-05	3.37E-05	1.76E-05	3.34E-05	1.72E-06	9.43E-07	7.11E-07	3.00E-05	5.16E-05	3.20E-05	1.55E-05	2.17E-05	1.39E-05	3.40E-05	4.62E-05	3.31E-05	2.73E-05	1.75E-05	2.17E-05
k__Bacteria; p__Acidobacteria; c__NA; o__NA; f__NA; g__NA; s__Acidobacteria bacterium RIFCSPLOWO2_12_FULL_66_10	0.000105189	0.000118961	0.000130057	0.000109562	4.24E-05	0.000105788	1.92E-05	1.31E-05	9.44E-06	0.000182149	0.000191824	0.000165899	7.46E-05	8.77E-05	0.000102736	0.00019475	0.000213926	0.000185171	0.000135028	0.000129302	0.000123913
k__Bacteria; p__Acidobacteria; c__NA; o__NA; f__NA; g__NA; s__Acidobacteria bacterium RIFCSPLOWO2_12_FULL_66_21	0.000168368	0.000200392	0.000211213	0.000138054	5.54E-05	0.000123951	1.73E-05	2.21E-05	1.57E-05	0.000145459	0.000158667	0.000126074	6.82E-05	0.000102923	8.18E-05	0.000145083	0.000154254	0.000120874	0.000105494	9.10E-05	9.67E-05
k__Bacteria; p__Acidobacteria; c__NA; o__NA; f__NA; g__NA; s__Acidobacteria bacterium RIFCSPLOWO2_12_FULL_67_14	6.79E-05	6.23E-05	7.51E-05	0.000160232	6.53E-05	0.000159668	6.48E-06	2.77E-06	1.85E-06	9.02E-05	0.00016035	9.11E-05	4.03E-05	4.81E-05	3.84E-05	0.000134479	0.000150091	0.000120933	5.40E-05	4.47E-05	4.48E-05
k__Bacteria; p__Acidobacteria; c__NA; o__NA; f__NA; g__NA; s__Acidobacteria bacterium RIFCSPLOWO2_12_FULL_67_14b	0.000542811	0.000506294	0.00059123	0.000992946	0.000415179	0.000860507	0.000250641	0.000105595	8.18E-05	0.002790864	0.003070742	0.002527167	0.001309765	0.00132874	0.001607314	0.003430599	0.003620148	0.003098961	0.002104267	0.002102037	0.001928557
k__Bacteria; p__Acidobacteria; c__NA; o__NA; f__NA; g__NA; s__Acidobacteria bacterium RIFCSPLOWO2_12_FULL_68_19	9.66E-05	7.98E-05	8.47E-05	0.000172474	6.95E-05	0.000157295	5.42E-06	3.82E-06	2.11E-06	0.000111185	0.000179042	0.000118191	2.42E-05	4.37E-05	3.08E-05	0.000143419	0.000194865	0.000173127	5.43E-05	5.46E-05	5.09E-05
k__Bacteria; p__Acidobacteria; c__NA; o__NA; f__NA; g__NA; s__Acidobacteria bacterium SCGC AG-212-P17	0.000851947	0.000942293	0.000850792	0.000136361	8.39E-05	0.000112023	1.47E-05	1.27E-05	1.47E-05	2.50E-05	3.54E-05	1.93E-05	1.99E-05	1.75E-05	1.89E-05	1.50E-05	1.56E-05	1.00E-05	1.45E-05	1.74E-05	1.48E-05
k__Bacteria; p__Acidobacteria; c__NA; o__NA; f__NA; g__NA; s__Acidobacteria bacterium SCN 69-37	0.001075827	0.001344146	0.001442391	0.000738734	0.000294382	0.000661518	0.000147565	0.000160502	7.05E-05	0.007442516	0.005988185	0.006712993	0.001904035	0.00318416	0.003166955	0.007494228	0.006818671	0.005208489	0.004728429	0.003604666	0.003525433
k__Bacteria; p__Acidobacteria; c__NA; o__NA; f__NA; g__NA; s__uncultured Acidobacteria bacterium	6.18E-05	5.70E-05	6.22E-05	8.04E-05	4.75E-05	6.17E-05	4.08E-06	4.13E-06	4.20E-06	3.72E-05	5.45E-05	3.85E-05	1.51E-05	2.47E-05	2.06E-05	4.34E-05	4.70E-05	4.40E-05	2.57E-05	2.87E-05	2.53E-05
k__Bacteria; p__Acidobacteria; c__NA; o__NA; f__NA; g__NA; s__uncultured Acidobacteria bacterium A11	5.27E-07	1.08E-06	2.97E-06	3.88E-07	1.48E-07	8.20E-07	1.97E-06	3.11E-06	1.30E-06	4.57E-07	2.57E-06	7.44E-07	0	0	0	1.08E-06	2.74E-06	1.62E-06	8.77E-07	4.90E-07	3.77E-07
k__Bacteria; p__Acidobacteria; c__NA; o__NA; f__NA; g__NA; s__uncultured Acidobacteria bacterium A12	2.77E-06	6.97E-07	2.83E-06	6.59E-06	2.14E-06	9.00E-06	1.25E-08	0	0	4.34E-06	4.65E-06	3.51E-06	7.10E-07	2.10E-06	2.29E-06	2.99E-06	4.90E-06	5.16E-06	3.38E-06	2.90E-06	3.45E-06
k__Bacteria; p__Acidobacteria; c__NA; o__NA; f__NA; g__NA; s__uncultured Acidobacteria bacterium A2	7.94E-07	0	0	1.98E-07	6.84E-07	2.57E-07	8.88E-07	0	5.25E-07	0	7.70E-08	1.16E-07	4.59E-06	1.59E-07	6.09E-07	6.29E-07	1.64E-06	2.97E-06	2.69E-06	6.88E-07	2.66E-06
k__Bacteria; p__Acidobacteria; c__NA; o__NA; f__NA; g__NA; s__uncultured Acidobacteria bacterium A3	4.59E-06	4.37E-06	6.20E-06	1.51E-05	7.64E-06	1.59E-05	6.26E-07	0	1.66E-07	7.87E-06	1.24E-05	9.33E-06	0	2.72E-07	4.17E-07	6.07E-06	9.26E-06	1.39E-05	2.21E-06	6.28E-07	7.46E-07
k__Bacteria; p__Acidobacteria; c__NA; o__NA; f__NA; g__NA; s__uncultured Acidobacteria bacterium C5	0	0	0	0	0	4.09E-08	0	0	0	1.39E-07	6.99E-07	1.41E-07	0	0	7.57E-08	0	4.20E-07	1.71E-07	1.05E-07	6.70E-07	1.89E-07
k__Bacteria; p__Acidobacteria; c__NA; o__NA; f__NA; g__NA; s__uncultured Acidobacteria bacterium HF4000_26D02	1.66E-05	2.31E-05	1.85E-05	2.30E-05	2.42E-05	1.35E-05	2.79E-06	1.60E-06	5.25E-06	1.41E-05	1.92E-05	1.77E-05	3.58E-06	2.92E-06	3.05E-06	1.35E-05	1.66E-05	1.73E-05	1.15E-05	6.55E-06	6.00E-06
k__Bacteria; p__Acidobacteria; c__NA; o__NA; f__NA; g__NA; s__uncultured Acidobacteria bacterium Rifle_16ft_4_minimus_23617	0	0	0	0	0	0	0	0	0	0	0	0	0	1.33E-06	0	0	0	0	1.48E-06	5.99E-07	0
k__Bacteria; p__Acidobacteria; c__NA; o__NA; f__NA; g__NA; s__uncultured Acidobacteria bacterium Rifle_16ft_4_minimus_33681	0	0	0	1.54E-07	0	0	9.84E-08	0	5.92E-07	8.87E-07	8.91E-07	1.00E-06	5.05E-07	1.02E-06	1.58E-06	3.18E-07	1.24E-06	1.13E-06	7.09E-07	1.60E-06	1.06E-06
k__Bacteria; p__Acidobacteria; c__NA; o__NA; f__NA; g__NA; s__uncultured Acidobacteria bacterium Rifle_16ft_4_minimus_38982	0	0	0	0	0	0	0	0	0	0	0	0	0	0	0	3.96E-07	1.54E-06	6.37E-07	1.74E-06	0	0
k__Bacteria; p__Acidobacteria; c__NA; o__NA; f__NA; g__NA; s__uncultured Acidobacteria bacterium cosmid p2H8	8.92E-08	2.39E-07	9.31E-07	8.09E-07	5.84E-07	1.19E-06	5.24E-08	0	1.97E-07	3.96E-07	0	1.99E-07	0	7.24E-07	3.60E-07	0	2.76E-07	0	0	2.46E-07	5.30E-07
k__Bacteria; p__Acidobacteria; c__Thermoanaerobaculia; o__Thermoanaerobaculales; f__Thermoanaerobaculaceae*; g__Thermoanaerobaculum*; s__Thermoanaerobaculum aquaticum*	1.44E-05	1.59E-05	1.82E-05	4.86E-06	3.15E-06	6.81E-06	8.02E-07	1.15E-06	1.16E-06	2.73E-05	3.12E-05	2.75E-05	8.83E-06	6.46E-06	1.08E-05	3.53E-05	4.23E-05	2.81E-05	3.46E-05	2.84E-05	1.14E-05
k__Bacteria; p__Acidobacteria; c__Vicinamibacteria	9.22E-07	1.68E-06	0	3.52E-06	0	2.07E-06	4.36E-06	0	0	0	0	1.31E-06	1.10E-06	1.05E-06	1.93E-06	1.79E-06	2.35E-06	1.06E-06	1.53E-06	2.72E-06	1.18E-06
k__Bacteria; p__Acidobacteria; c__Vicinamibacteria; o__NA; f__Vicinamibacteraceae; g__Luteitalea*; s__Luteitalea pratensis*	0.000736647	0.00072353	0.000796904	0.001263887	0.000641451	0.001139297	0.00273081	0.000164766	0.000260745	0.002686492	0.003099185	0.00209614	0.001133145	0.001702336	0.001687304	0.002557707	0.002548326	0.002306603	0.001980253	0.002006647	0.002524141
k__Bacteria; p__Actinobacteria	0.008028413	0.011021369	0.010102979	0.002065544	0.000882875	0.001330213	0.000299168	0.00030345	0.000247658	0.000710783	0.000634984	0.000508705	0.000724401	0.000534237	0.000612019	0.000798688	0.000604687	0.000804233	0.000585209	0.000562876	0.000673443
k__Bacteria; p__Actinobacteria; c__Acidimicrobiia	1.31E-05	2.07E-05	2.03E-05	2.33E-05	1.01E-05	1.76E-05	1.13E-05	2.36E-06	1.50E-06	4.01E-05	3.15E-05	3.18E-05	3.45E-05	1.95E-05	3.61E-05	5.46E-05	4.58E-05	4.11E-05	3.60E-05	4.11E-05	3.14E-05
k__Bacteria; p__Actinobacteria; c__Acidimicrobiia; o__Acidimicrobiales	1.23E-05	1.75E-05	2.01E-05	1.91E-05	1.42E-05	2.46E-05	3.57E-06	1.72E-06	1.57E-06	3.68E-05	2.99E-05	3.21E-05	2.05E-05	2.37E-05	2.58E-05	4.23E-05	4.14E-05	4.83E-05	3.57E-05	3.59E-05	3.68E-05
k__Bacteria; p__Actinobacteria; c__Acidimicrobiia; o__Acidimicrobiales; f__Acidimicrobiaceae	1.03E-05	1.54E-05	1.28E-05	8.84E-06	2.47E-06	8.96E-06	7.96E-07	3.33E-07	4.88E-07	5.76E-06	9.93E-06	8.15E-06	7.72E-06	7.35E-06	6.37E-06	1.86E-05	1.36E-05	1.16E-05	9.01E-06	8.53E-06	1.05E-05
k__Bacteria; p__Actinobacteria; c__Acidimicrobiia; o__Acidimicrobiales; f__Acidimicrobiaceae; g__Acidimicrobium	5.78E-06	9.10E-06	5.38E-06	4.75E-06	1.50E-06	2.84E-06	3.23E-07	0	5.90E-08	1.18E-05	8.23E-06	9.93E-06	7.34E-06	3.43E-06	5.28E-06	1.40E-05	1.25E-05	1.67E-05	1.35E-05	1.10E-05	1.00E-05
k__Bacteria; p__Actinobacteria; c__Acidimicrobiia; o__Acidimicrobiales; f__Acidimicrobiaceae; g__Acidimicrobium; s__Acidimicrobium ferrooxidans	4.61E-06	1.47E-05	9.89E-06	2.25E-06	1.50E-06	3.58E-06	4.14E-06	7.15E-07	1.55E-06	1.29E-06	4.58E-08	5.94E-07	5.90E-06	2.02E-06	5.81E-07	2.83E-07	6.02E-07	4.53E-07	4.32E-06	3.16E-06	2.71E-06
k__Bacteria; p__Actinobacteria; c__Acidimicrobiia; o__Acidimicrobiales; f__Acidimicrobiaceae; g__Acidimicrobium; s__Acidimicrobium sp.	4.96E-06	5.34E-06	6.82E-06	6.48E-06	3.27E-06	1.02E-05	1.07E-06	5.55E-07	7.37E-07	1.41E-05	9.35E-06	9.65E-06	7.40E-06	6.87E-06	7.15E-06	2.33E-05	1.36E-05	1.76E-05	1.23E-05	1.02E-05	1.37E-05
k__Bacteria; p__Actinobacteria; c__Acidimicrobiia; o__Acidimicrobiales; f__Acidimicrobiaceae; g__Acidimicrobium; s__Acidimicrobium sp. BACL17 MAG-120823-bin42	1.01E-06	1.63E-06	1.61E-06	1.24E-06	1.38E-06	2.98E-06	6.25E-07	4.36E-07	0	1.98E-06	3.01E-06	2.28E-06	4.05E-07	3.66E-07	7.57E-07	9.57E-07	1.07E-06	2.47E-06	9.25E-07	1.38E-07	4.25E-07
k__Bacteria; p__Actinobacteria; c__Acidimicrobiia; o__Acidimicrobiales; f__Acidimicrobiaceae; g__Acidimicrobium; s__Acidimicrobium sp. BACL17 MAG-120924-bin0	4.04E-07	2.71E-07	8.64E-07	4.29E-07	1.93E-07	2.60E-06	2.57E-08	1.32E-07	2.80E-07	4.20E-06	6.13E-06	2.06E-06	4.68E-07	5.25E-07	1.00E-06	9.40E-07	1.48E-06	2.56E-06	4.25E-06	3.33E-06	2.21E-06
k__Bacteria; p__Actinobacteria; c__Acidimicrobiia; o__Acidimicrobiales; f__Acidimicrobiaceae; g__Acidimicrobium; s__Acidimicrobium sp. BACL19 MAG-120924-bin39	1.54E-06	3.16E-06	4.89E-06	3.39E-06	7.91E-07	1.13E-05	0	0	9.08E-08	7.67E-06	5.45E-06	7.21E-06	1.96E-06	3.63E-06	5.61E-06	1.27E-05	5.00E-06	6.54E-06	6.03E-06	5.96E-06	7.35E-06
k__Bacteria; p__Actinobacteria; c__Acidimicrobiia; o__Acidimicrobiales; f__Acidimicrobiaceae; g__Acidimicrobium; s__Acidimicrobium sp. BACL27 MAG-120823-bin4	1.27E-06	2.74E-06	7.41E-07	2.47E-06	9.15E-07	1.09E-06	8.78E-08	4.90E-07	6.42E-07	3.59E-06	2.82E-06	2.05E-06	2.85E-07	1.54E-06	1.49E-06	1.30E-05	2.32E-06	4.11E-06	2.65E-06	2.95E-06	1.38E-06
k__Bacteria; p__Actinobacteria; c__Acidimicrobiia; o__Acidimicrobiales; f__Acidimicrobiaceae; g__Acidithrix	6.58E-06	8.30E-06	8.58E-06	1.37E-06	1.87E-06	9.98E-07	1.31E-07	2.09E-07	0	2.45E-06	2.15E-06	1.26E-06	7.68E-06	2.97E-06	3.10E-06	4.50E-06	1.63E-06	9.62E-07	1.59E-06	2.81E-06	2.61E-06
k__Bacteria; p__Actinobacteria; c__Acidimicrobiia; o__Acidimicrobiales; f__Acidimicrobiaceae; g__Acidithrix; s__Acidithrix ferrooxidans	2.72E-05	3.35E-05	4.07E-05	1.18E-05	8.92E-07	1.07E-05	1.98E-06	1.53E-06	1.17E-06	4.70E-06	7.25E-06	1.09E-06	1.30E-06	3.29E-06	2.17E-06	3.43E-06	6.56E-06	7.51E-06	1.32E-06	3.43E-06	5.44E-07
k__Bacteria; p__Actinobacteria; c__Acidimicrobiia; o__Acidimicrobiales; f__Acidimicrobiaceae; g__Ferrimicrobium; s__Ferrimicrobium acidiphilum*	2.21E-05	2.59E-05	2.91E-05	1.33E-05	8.27E-06	9.83E-06	4.04E-07	6.21E-07	8.43E-07	6.52E-06	8.29E-06	1.07E-05	5.32E-06	6.26E-06	1.01E-05	1.38E-05	7.95E-06	1.40E-05	1.11E-05	7.76E-06	8.06E-06
k__Bacteria; p__Actinobacteria; c__Acidimicrobiia; o__Acidimicrobiales; f__Acidimicrobiaceae; g__Ferrithrix; s__Ferrithrix thermotolerans*	8.78E-06	1.57E-05	1.50E-05	2.36E-06	1.55E-06	2.68E-06	4.50E-06	4.35E-06	2.02E-05	4.16E-06	4.83E-06	4.22E-06	4.54E-06	2.95E-06	2.07E-06	9.64E-06	3.79E-06	8.76E-06	4.18E-06	4.75E-06	4.09E-06
k__Bacteria; p__Actinobacteria; c__Acidimicrobiia; o__Acidimicrobiales; f__Acidimicrobiaceae; g__NA; s__Acidimicrobiaceae bacterium	5.95E-06	4.77E-06	7.12E-06	2.32E-06	7.70E-07	8.12E-06	2.58E-07	3.63E-07	8.39E-07	1.08E-05	1.01E-05	1.13E-05	4.12E-06	4.36E-06	8.29E-06	1.38E-05	1.09E-05	1.40E-05	9.64E-06	1.35E-05	1.14E-05
k__Bacteria; p__Actinobacteria; c__Acidimicrobiia; o__Acidimicrobiales; f__Acidimicrobiaceae; g__NA; s__Acidimicrobiaceae bacterium TMED130	2.41E-06	6.01E-06	7.98E-06	4.42E-06	2.10E-06	5.20E-06	2.01E-06	7.82E-07	9.53E-08	6.70E-06	3.97E-06	6.31E-06	1.42E-05	7.66E-06	1.10E-05	1.10E-05	9.82E-06	1.01E-05	7.73E-06	9.96E-06	1.09E-05
k__Bacteria; p__Actinobacteria; c__Acidimicrobiia; o__Acidimicrobiales; f__Acidimicrobiaceae; g__NA; s__Acidimicrobiaceae bacterium TMED189	0	1.33E-08	0	1.80E-06	9.62E-07	3.60E-06	1.64E-06	1.02E-06	1.05E-06	8.00E-08	2.21E-07	1.67E-07	3.61E-07	2.15E-06	4.13E-07	0	0	0	3.05E-07	1.47E-06	1.35E-06
k__Bacteria; p__Actinobacteria; c__Acidimicrobiia; o__Acidimicrobiales; f__Acidimicrobiaceae; g__NA; s__Acidimicrobiaceae bacterium TMED224	1.46E-06	1.79E-06	1.89E-06	1.04E-07	1.22E-06	1.33E-07	2.70E-07	8.76E-08	0	1.35E-07	3.97E-07	0	2.06E-07	0	0	6.80E-07	0	4.32E-07	1.02E-06	5.40E-07	1.13E-06
k__Bacteria; p__Actinobacteria; c__Acidimicrobiia; o__Acidimicrobiales; f__Acidimicrobiaceae; g__NA; s__Acidimicrobiaceae bacterium TMED77	1.55E-07	1.19E-06	1.42E-06	1.49E-06	1.56E-06	2.49E-06	3.55E-07	0	0	2.14E-06	2.45E-06	2.86E-06	1.03E-06	2.43E-06	1.52E-06	3.12E-06	2.55E-06	4.17E-06	3.10E-06	2.55E-06	1.68E-06
k__Bacteria; p__Actinobacteria; c__Acidimicrobiia; o__Acidimicrobiales; f__Ilumatobacteraceae	9.80E-05	0.000130543	0.000134876	8.65E-05	5.19E-05	8.49E-05	4.66E-05	4.24E-05	3.80E-05	0.0003925	0.000333966	0.000380371	0.000152431	0.000127349	0.000173042	0.000507071	0.000344542	0.000347127	0.000281675	0.000271755	0.000268481
k__Bacteria; p__Actinobacteria; c__Acidimicrobiia; o__Acidimicrobiales; f__Ilumatobacteraceae; g__Desertimonas; s__Desertimonas flava*	5.23E-06	6.69E-06	7.53E-06	5.40E-06	3.02E-06	1.05E-05	2.08E-06	5.35E-07	1.53E-06	2.29E-05	2.91E-05	3.18E-05	9.25E-06	9.59E-06	1.11E-05	3.54E-05	3.46E-05	2.84E-05	2.36E-05	2.25E-05	1.69E-05
k__Bacteria; p__Actinobacteria; c__Acidimicrobiia; o__Acidimicrobiales; f__Ilumatobacteraceae; g__Ilumatobacter	3.97E-07	1.04E-06	4.29E-07	1.28E-06	9.34E-07	4.12E-06	3.90E-07	7.39E-08	0	2.80E-05	2.26E-05	2.10E-05	2.47E-06	3.20E-06	7.54E-06	1.91E-05	1.16E-05	1.56E-05	1.47E-05	8.46E-06	1.65E-05
k__Bacteria; p__Actinobacteria; c__Acidimicrobiia; o__Acidimicrobiales; f__Ilumatobacteraceae; g__Ilumatobacter; s__Ilumatobacter coccineus	1.25E-05	2.21E-05	1.87E-05	1.17E-05	1.03E-05	1.44E-05	3.70E-06	3.13E-06	3.14E-06	0.000202427	0.000182493	0.000185601	2.94E-05	3.30E-05	4.53E-05	0.000256135	0.000169666	0.000183346	0.000116808	8.52E-05	0.000110066
k__Bacteria; p__Actinobacteria; c__Acidimicrobiia; o__Acidimicrobiales; f__Ilumatobacteraceae; g__Ilumatobacter; s__Ilumatobacter nonamiensis	1.23E-05	1.76E-05	2.05E-05	1.33E-05	9.82E-06	3.32E-05	7.15E-06	4.41E-06	6.92E-06	0.000132268	0.000121914	0.000123239	5.29E-05	4.25E-05	5.89E-05	0.000153531	0.000110304	0.000112326	9.43E-05	8.75E-05	0.00010258
k__Bacteria; p__Actinobacteria; c__Acidimicrobiia; o__Acidimicrobiales; f__Ilumatobacteraceae; g__Ilumatobacter; s__Ilumatobacter sp. SYSU D60003	1.89E-06	3.84E-06	1.64E-06	1.57E-06	7.01E-08	2.11E-06	3.66E-07	0	9.62E-08	6.12E-06	4.95E-06	7.10E-06	2.46E-06	1.21E-06	4.40E-06	9.96E-06	5.39E-06	4.80E-06	5.68E-06	3.94E-06	4.96E-06
k__Bacteria; p__Actinobacteria; c__Acidimicrobiia; o__Acidimicrobiales; f__Microthrixaceae; g__Candidatus Microthrix*; s__Candidatus Microthrix parvicella*	3.38E-05	5.79E-05	6.18E-05	4.92E-05	1.86E-05	4.45E-05	8.15E-06	5.02E-06	6.82E-06	5.88E-05	6.89E-05	4.06E-05	6.68E-05	4.99E-05	6.55E-05	0.000118442	7.93E-05	7.75E-05	9.56E-05	9.60E-05	9.42E-05
k__Bacteria; p__Actinobacteria; c__Acidimicrobiia; o__Acidimicrobiales; f__NA; g__NA; s__Acidimicrobiales bacterium	0.000157571	0.000227871	0.000274597	0.000129819	5.97E-05	0.000113207	2.00E-05	1.73E-05	1.45E-05	6.65E-05	7.26E-05	5.65E-05	8.68E-05	8.27E-05	8.26E-05	0.000129523	0.000102908	7.24E-05	7.19E-05	0.000100242	9.63E-05
k__Bacteria; p__Actinobacteria; c__Acidimicrobiia; o__Acidimicrobiales; f__NA; g__NA; s__Acidimicrobiales bacterium 20-64-4	2.17E-06	5.33E-06	2.14E-06	0	0	0	0	0	0	0	0	0	0	0	0	0	0	0	0	0	0
k__Bacteria; p__Actinobacteria; c__Acidimicrobiia; o__Acidimicrobiales; f__NA; g__NA; s__Acidimicrobiales bacterium MED-G01	4.16E-06	5.74E-06	8.03E-06	2.87E-06	0	2.77E-06	6.97E-08	0	0	2.29E-06	3.49E-06	1.76E-06	5.52E-06	2.44E-06	4.90E-06	2.57E-06	4.96E-07	5.66E-06	2.41E-06	8.46E-06	7.57E-06
k__Bacteria; p__Actinobacteria; c__Acidimicrobiia; o__NA; f__NA; g__NA; s__Acidimicrobiia bacterium	6.46E-05	8.61E-05	0.000112933	5.09E-05	2.95E-05	6.60E-05	3.37E-05	4.41E-05	4.09E-05	7.51E-05	7.47E-05	5.67E-05	0.000106417	8.08E-05	0.000115691	0.000111862	8.39E-05	0.000107414	9.85E-05	0.000101373	0.000105707
k__Bacteria; p__Actinobacteria; c__Acidimicrobiia; o__NA; f__NA; g__NA; s__Acidimicrobiia bacterium BACL6 MAG-120322-bin79	0	0	0	2.89E-07	0	0	0	3.11E-07	0	8.37E-07	0	0	1.20E-07	1.43E-07	2.29E-07	7.19E-07	0	5.81E-07	4.34E-07	7.11E-07	3.14E-07
k__Bacteria; p__Actinobacteria; c__Acidimicrobiia; o__NA; f__NA; g__NA; s__Acidimicrobiia bacterium BACL6 MAG-120910-bin40	0	0	0	0	0	0	0	0	0	1.12E-06	3.57E-07	9.86E-07	1.48E-07	1.63E-07	1.29E-07	4.61E-07	7.44E-07	1.47E-06	0	9.66E-07	1.56E-07
k__Bacteria; p__Actinobacteria; c__Acidimicrobiia; o__NA; f__NA; g__NA; s__Acidimicrobiia bacterium BACL6 MAG-120924-bin43	0	0	0	0	0	0	0	0	0	0	0	0	4.83E-07	2.90E-07	9.27E-07	0	0	0	1.61E-07	1.31E-07	0
k__Bacteria; p__Actinobacteria; c__Actinomycetia	0.004052148	0.005429828	0.005707169	0.002777681	0.002420212	0.002769627	0.006387553	0.005567321	0.007109254	0.002451319	0.002042809	0.001675313	0.007061813	0.003354234	0.007136734	0.002590005	0.002173745	0.002766502	0.003960271	0.005435688	0.004226266
k__Bacteria; p__Actinobacteria; c__Actinomycetia; o__Acidothermales; f__Acidothermaceae; g__Acidothermus; s__Acidothermus cellulolyticus	0.000514176	0.0006548	0.000467393	5.18E-05	1.49E-05	3.43E-05	6.19E-05	5.31E-05	1.39E-05	2.47E-05	1.90E-05	1.49E-05	2.19E-05	2.68E-05	2.41E-05	2.31E-05	2.03E-05	2.40E-05	1.47E-05	2.31E-05	1.54E-05
k__Bacteria; p__Actinobacteria; c__Actinomycetia; o__Actinomycetales	0	6.85E-08	7.29E-08	0	1.55E-07	8.92E-08	6.48E-07	1.41E-07	0	1.40E-06	1.93E-06	1.27E-06	3.67E-07	1.34E-06	1.36E-06	4.52E-06	3.15E-06	1.66E-06	1.62E-06	4.44E-06	3.28E-06
k__Bacteria; p__Actinobacteria; c__Actinomycetia; o__Actinomycetales; f__Actinomycetaceae	1.09E-05	4.81E-06	9.69E-06	4.09E-06	1.66E-06	5.49E-06	1.62E-05	4.88E-06	2.74E-06	9.06E-07	1.33E-06	1.31E-06	2.91E-06	4.71E-06	3.80E-06	4.28E-06	2.24E-06	3.78E-06	3.60E-06	2.91E-06	2.02E-06
k__Bacteria; p__Actinobacteria; c__Actinomycetia; o__Actinomycetales; f__Actinomycetaceae; g__Actinobaculum; s__Actinobaculum massiliense	0	9.22E-08	1.96E-07	2.53E-07	9.70E-08	2.38E-07	2.26E-06	2.61E-06	1.40E-06	9.27E-07	6.82E-07	1.63E-06	6.37E-07	9.76E-07	9.37E-07	1.04E-06	5.83E-07	7.32E-07	2.59E-06	8.92E-07	4.27E-07
k__Bacteria; p__Actinobacteria; c__Actinomycetia; o__Actinomycetales; f__Actinomycetaceae; g__Actinobaculum; s__Actinobaculum sp. 313	0	0	0	0	0	0	3.80E-07	1.58E-06	0	0	0	0	1.80E-08	0	0	0	0	2.12E-08	0	1.44E-08	0
k__Bacteria; p__Actinobacteria; c__Actinomycetia; o__Actinomycetales; f__Actinomycetaceae; g__Actinobaculum; s__Actinobaculum sp. 352	9.29E-07	6.27E-07	8.86E-07	0	0	0	8.22E-08	0	1.39E-06	0	0	0	2.41E-06	5.27E-06	8.23E-07	0	0	0	5.78E-07	2.96E-06	4.01E-07
k__Bacteria; p__Actinobacteria; c__Actinomycetia; o__Actinomycetales; f__Actinomycetaceae; g__Actinobaculum; s__Actinobaculum sp. oral taxon 183	0	0	0	4.92E-07	0	0	1.54E-06	0	0	1.36E-06	1.36E-06	1.42E-06	0	0	0	1.59E-06	3.44E-06	6.37E-07	1.85E-06	4.26E-07	0
k__Bacteria; p__Actinobacteria; c__Actinomycetia; o__Actinomycetales; f__Actinomycetaceae; g__Actinobaculum; s__Actinobaculum suis	2.41E-06	5.60E-07	2.00E-06	0	0	0	5.68E-06	4.64E-07	4.67E-07	3.92E-07	0	0	0	0	0	0	0	0	0	0	9.46E-07
k__Bacteria; p__Actinobacteria; c__Actinomycetia; o__Actinomycetales; f__Actinomycetaceae; g__Actinomyces	1.12E-05	8.52E-06	1.01E-05	6.18E-06	8.02E-06	6.36E-06	8.88E-06	4.06E-06	4.76E-06	4.70E-06	6.91E-06	6.62E-06	4.47E-06	3.35E-06	4.88E-06	9.50E-06	6.86E-06	5.49E-06	3.28E-06	5.35E-06	3.19E-06
k__Bacteria; p__Actinobacteria; c__Actinomycetia; o__Actinomycetales; f__Actinomycetaceae; g__Actinomyces; s__Actinomyces bouchesdurhonensis	0	0	0	0	0	0	2.02E-07	0	2.12E-06	0	0	0	0	1.23E-06	2.30E-07	0	0	0	2.54E-08	2.20E-07	1.78E-07
k__Bacteria; p__Actinobacteria; c__Actinomycetia; o__Actinomycetales; f__Actinomycetaceae; g__Actinomyces; s__Actinomyces bowdenii	0	0	0	5.25E-07	7.19E-07	1.49E-06	2.96E-07	4.68E-06	1.73E-06	6.85E-08	2.06E-07	3.11E-07	3.49E-07	1.42E-07	8.28E-08	7.82E-08	7.73E-08	6.32E-08	0	1.01E-06	3.04E-06
k__Bacteria; p__Actinobacteria; c__Actinomycetia; o__Actinomycetales; f__Actinomycetaceae; g__Actinomyces; s__Actinomyces culturomici	9.51E-07	0	1.65E-06	0	0	6.58E-07	0	0	0	0	0	0	0	0	0	0	0	0	0	0	0
k__Bacteria; p__Actinobacteria; c__Actinomycetia; o__Actinomycetales; f__Actinomycetaceae; g__Actinomyces; s__Actinomyces denticolens	3.53E-07	1.29E-06	1.35E-06	0	0	0	0	0	0	4.38E-07	7.84E-07	6.61E-07	0	0	0	5.00E-07	4.93E-07	4.05E-07	8.26E-08	0	2.65E-07
k__Bacteria; p__Actinobacteria; c__Actinomycetia; o__Actinomycetales; f__Actinomycetaceae; g__Actinomyces; s__Actinomyces gaoshouyii	0	0	5.00E-06	1.85E-07	1.02E-06	0	5.11E-06	7.53E-06	1.12E-05	0	0	7.60E-07	0	0	0	0	0	2.46E-06	0	0	0
k__Bacteria; p__Actinobacteria; c__Actinomycetia; o__Actinomycetales; f__Actinomycetaceae; g__Actinomyces; s__Actinomyces gerencseriae	0	0	0	0	0	0	0	0	0	0	0	1.00E-06	0	0	0	0	1.47E-06	1.51E-06	0	4.12E-07	0
k__Bacteria; p__Actinobacteria; c__Actinomycetia; o__Actinomycetales; f__Actinomycetaceae; g__Actinomyces; s__Actinomyces graevenitzii	4.12E-07	0	0	1.51E-06	0	0	0	0	0	0	0	0	0	0	0	0	0	0	0	0	0
k__Bacteria; p__Actinobacteria; c__Actinomycetia; o__Actinomycetales; f__Actinomycetaceae; g__Actinomyces; s__Actinomyces howellii	3.47E-06	1.30E-06	1.75E-06	5.59E-07	0	0	2.76E-06	3.63E-07	9.50E-07	0	0	5.95E-07	0	0	1.89E-07	0	4.41E-07	0	6.09E-07	9.77E-07	6.28E-07
k__Bacteria; p__Actinobacteria; c__Actinomycetia; o__Actinomycetales; f__Actinomycetaceae; g__Actinomyces; s__Actinomyces israelii	0	0	0	8.73E-07	0	0	0	0	3.19E-07	3.23E-07	0	3.16E-07	0	0	0	0	4.68E-07	0	6.47E-07	5.19E-07	1.33E-06
k__Bacteria; p__Actinobacteria; c__Actinomycetia; o__Actinomycetales; f__Actinomycetaceae; g__Actinomyces; s__Actinomyces johnsonii	0	0	0	4.63E-08	0	7.27E-07	0	0	0	0	0	0	2.05E-06	0	9.95E-07	0	0	0	0	1.87E-07	4.82E-07
k__Bacteria; p__Actinobacteria; c__Actinomycetia; o__Actinomycetales; f__Actinomycetaceae; g__Actinomyces; s__Actinomyces lilanjuaniae	0	0	0	0	0	0	0	8.91E-07	4.44E-07	0	0	0	0	0	0	0	0	0	0	0	0
k__Bacteria; p__Actinobacteria; c__Actinomycetia; o__Actinomycetales; f__Actinomycetaceae; g__Actinomyces; s__Actinomyces massiliensis	0	0	0	0	0	0	0	0	0	0	0	2.07E-06	0	0	0	8.31E-08	1.00E-06	2.15E-06	0	0	0
k__Bacteria; p__Actinobacteria; c__Actinomycetia; o__Actinomycetales; f__Actinomycetaceae; g__Actinomyces; s__Actinomyces mediterranea	5.52E-07	3.42E-07	1.26E-06	3.92E-07	2.83E-07	1.28E-07	6.49E-08	4.17E-08	0	7.27E-08	0	2.20E-07	5.65E-08	0	1.19E-07	0	0	0	0	0	0
k__Bacteria; p__Actinobacteria; c__Actinomycetia; o__Actinomycetales; f__Actinomycetaceae; g__Actinomyces; s__Actinomyces minihominis	1.45E-07	3.86E-07	7.53E-07	0	0	4.19E-07	5.14E-07	0	0	5.63E-07	1.88E-07	1.27E-06	0	0	2.05E-07	6.45E-07	4.20E-07	6.95E-07	8.54E-07	2.24E-06	4.50E-07
k__Bacteria; p__Actinobacteria; c__Actinomycetia; o__Actinomycetales; f__Actinomycetaceae; g__Actinomyces; s__Actinomyces naeslundii	0	0	0	0	0	0	2.46E-06	0	0	0	0	0	1.59E-07	0	5.71E-07	0	0	0	1.59E-07	0	1.67E-07
k__Bacteria; p__Actinobacteria; c__Actinomycetia; o__Actinomycetales; f__Actinomycetaceae; g__Actinomyces; s__Actinomyces oricola	1.34E-06	8.90E-07	1.96E-06	1.48E-06	2.46E-07	7.10E-07	8.32E-07	1.65E-06	2.88E-06	0	0	0	7.96E-08	5.06E-08	0	0	0	0	0	0	0
k__Bacteria; p__Actinobacteria; c__Actinomycetia; o__Actinomycetales; f__Actinomycetaceae; g__Actinomyces; s__Actinomyces oris	0	5.87E-07	3.07E-06	0	0	7.22E-07	0	0	0	1.73E-06	7.49E-07	5.62E-07	2.05E-06	1.25E-06	0	8.68E-07	3.75E-06	4.09E-06	6.97E-07	0	0
k__Bacteria; p__Actinobacteria; c__Actinomycetia; o__Actinomycetales; f__Actinomycetaceae; g__Actinomyces; s__Actinomyces polynesiensis	1.37E-06	1.84E-06	2.18E-07	1.82E-06	2.00E-06	5.11E-07	8.10E-07	9.23E-07	7.18E-07	5.75E-07	4.88E-06	3.29E-07	1.33E-06	2.11E-06	3.85E-06	2.17E-06	0	1.22E-06	7.53E-07	8.92E-07	4.63E-07
k__Bacteria; p__Actinobacteria; c__Actinomycetia; o__Actinomycetales; f__Actinomycetaceae; g__Actinomyces; s__Actinomyces provencensis	8.98E-07	2.72E-07	1.43E-06	2.73E-07	1.56E-07	3.46E-07	1.01E-06	0	8.79E-07	3.66E-07	0	0	1.03E-06	1.55E-06	9.86E-08	0	2.08E-06	4.66E-07	3.81E-07	1.51E-06	1.77E-07
k__Bacteria; p__Actinobacteria; c__Actinomycetia; o__Actinomycetales; f__Actinomycetaceae; g__Actinomyces; s__Actinomyces qiguomingii	6.61E-07	3.64E-06	2.60E-06	0	0	0	4.30E-06	1.21E-06	8.02E-06	1.31E-06	0	0	1.01E-06	0	1.70E-06	9.21E-08	0	7.45E-08	0	5.04E-07	6.53E-08
k__Bacteria; p__Actinobacteria; c__Actinomycetia; o__Actinomycetales; f__Actinomycetaceae; g__Actinomyces; s__Actinomyces radicidentis	3.23E-06	0	0	0	0	0	2.47E-06	0	0	0	1.50E-06	0	4.82E-06	0	0	0	0	0	0	1.84E-07	0
k__Bacteria; p__Actinobacteria; c__Actinomycetia; o__Actinomycetales; f__Actinomycetaceae; g__Actinomyces; s__Actinomyces ruminicola	2.16E-06	4.84E-07	0	4.82E-07	0	4.41E-07	2.63E-06	0	0	0	1.84E-07	1.38E-07	0	0	0	1.47E-06	1.23E-06	6.78E-07	1.39E-07	0	1.46E-07
k__Bacteria; p__Actinobacteria; c__Actinomycetia; o__Actinomycetales; f__Actinomycetaceae; g__Actinomyces; s__Actinomyces slackii	1.25E-06	1.43E-06	1.80E-06	0	0	0	0	0	0	0	0	5.53E-07	3.56E-08	3.16E-08	0	3.49E-06	0	6.71E-07	1.73E-06	4.57E-07	5.82E-07
k__Bacteria; p__Actinobacteria; c__Actinomycetia; o__Actinomycetales; f__Actinomycetaceae; g__Actinomyces; s__Actinomyces sp.	8.30E-05	0.000126329	0.000119641	0.000103438	5.39E-05	0.000120169	2.78E-05	2.26E-05	1.60E-05	0.000140904	0.000140218	0.000128248	0.000177153	0.000134762	0.000183595	0.000240982	0.000176461	0.000173267	0.000184541	0.000238113	0.000200685
k__Bacteria; p__Actinobacteria; c__Actinomycetia; o__Actinomycetales; f__Actinomycetaceae; g__Actinomyces; s__Actinomyces sp. Chiba101	1.37E-06	4.02E-06	2.49E-06	1.78E-06	6.59E-07	5.85E-06	0	0	0	0	0	0	1.21E-06	0	9.10E-07	3.73E-06	8.79E-07	0	0	4.99E-07	1.27E-06
k__Bacteria; p__Actinobacteria; c__Actinomycetia; o__Actinomycetales; f__Actinomycetaceae; g__Actinomyces; s__Actinomyces sp. CtC 72	0	4.45E-06	0	0	7.00E-07	2.35E-06	0	3.37E-07	0	0	0	0	0	1.58E-06	6.26E-07	0	0	0	4.43E-07	0	4.52E-07
k__Bacteria; p__Actinobacteria; c__Actinomycetia; o__Actinomycetales; f__Actinomycetaceae; g__Actinomyces; s__Actinomyces sp. HMSC062G12	0	0	0	0	0	0	2.38E-06	0	0	0	0	0	0	0	0	0	0	0	0	0	0
k__Bacteria; p__Actinobacteria; c__Actinomycetia; o__Actinomycetales; f__Actinomycetaceae; g__Actinomyces; s__Actinomyces sp. HMSC065F11	0	0	0	0	0	0	1.84E-06	1.89E-07	1.76E-07	0	0	0	0	0	0	0	0	0	0	0	0
k__Bacteria; p__Actinobacteria; c__Actinomycetia; o__Actinomycetales; f__Actinomycetaceae; g__Actinomyces; s__Actinomyces sp. HMSC065F12	0	1.39E-06	5.59E-08	0	0	1.68E-08	1.00E-05	1.22E-06	0	8.94E-07	0	0	3.73E-06	8.00E-07	3.96E-06	0	0	8.21E-07	0	0	0
k__Bacteria; p__Actinobacteria; c__Actinomycetia; o__Actinomycetales; f__Actinomycetaceae; g__Actinomyces; s__Actinomyces sp. S4-C9	0	0	0	0	0	0	0	0	0	0	0	0	0	6.03E-07	0	0	0	0	0	5.35E-07	0
k__Bacteria; p__Actinobacteria; c__Actinomycetia; o__Actinomycetales; f__Actinomycetaceae; g__Actinomyces; s__Actinomyces sp. S6-Spd3	0	0	0	0	0	0	0	0	0	2.32E-06	4.02E-07	3.00E-06	5.69E-07	7.56E-06	2.38E-06	5.70E-07	3.72E-07	3.07E-07	3.17E-06	4.04E-06	6.58E-06
k__Bacteria; p__Actinobacteria; c__Actinomycetia; o__Actinomycetales; f__Actinomycetaceae; g__Actinomyces; s__Actinomyces sp. UMB0918	0	0	0	0	0	0	2.35E-07	8.54E-07	5.65E-07	0	0	0	0	0	0	0	0	0	0	0	0
k__Bacteria; p__Actinobacteria; c__Actinomycetia; o__Actinomycetales; f__Actinomycetaceae; g__Actinomyces; s__Actinomyces sp. oral taxon 414	0	0	0	0	0	0	7.56E-06	0	0	0	0	0	1.40E-06	0	3.43E-07	9.59E-07	4.68E-07	3.87E-07	3.18E-07	5.17E-07	1.67E-07
k__Bacteria; p__Actinobacteria; c__Actinomycetia; o__Actinomycetales; f__Actinomycetaceae; g__Actinomyces; s__Actinomyces sp. oral taxon 448	0	0	0	0	0	0	0	0	0	0	0	0	4.93E-06	0	1.50E-06	1.14E-06	0	9.07E-07	0	3.06E-07	2.35E-06
k__Bacteria; p__Actinobacteria; c__Actinomycetia; o__Actinomycetales; f__Actinomycetaceae; g__Actinomyces; s__Actinomyces sp. oral taxon 897	0	0	0	0	0	0	0	0	0	0	0	0	5.71E-07	0	0	0	0	0	0	0	0
k__Bacteria; p__Actinobacteria; c__Actinomycetia; o__Actinomycetales; f__Actinomycetaceae; g__Actinomyces; s__Actinomyces timonensis	0	0	0	0	0	0	3.80E-07	0	0	7.81E-07	0	2.41E-06	1.21E-06	3.93E-06	2.67E-06	0	0	0	1.26E-06	9.99E-07	4.62E-06
k__Bacteria; p__Actinobacteria; c__Actinomycetia; o__Actinomycetales; f__Actinomycetaceae; g__Actinomyces; s__Actinomyces urinae	0	0	3.59E-08	0	0	0	1.11E-06	0	0	0	0	0	0	0	0	0	0	0	0	0	0
k__Bacteria; p__Actinobacteria; c__Actinomycetia; o__Actinomycetales; f__Actinomycetaceae; g__Actinomyces; s__Actinomyces urogenitalis	1.49E-06	2.28E-07	9.57E-07	2.29E-07	0	8.56E-07	1.37E-05	3.08E-06	2.33E-06	2.45E-07	5.10E-08	6.80E-07	1.07E-05	1.99E-06	2.01E-06	1.04E-07	7.08E-08	4.21E-08	1.05E-06	1.46E-06	1.60E-06
k__Bacteria; p__Actinobacteria; c__Actinomycetia; o__Actinomycetales; f__Actinomycetaceae; g__Actinomyces; s__Actinomyces viscosus	0	0	0	0	0	0	0	0	0	0	1.01E-06	7.60E-07	0	0	0	4.66E-06	1.11E-06	2.78E-06	3.87E-06	0	0
k__Bacteria; p__Actinobacteria; c__Actinomycetia; o__Actinomycetales; f__Actinomycetaceae; g__Actinotignum	0	0	0	0	0	0	0	4.44E-07	3.87E-07	0	0	0	0	2.71E-07	2.28E-06	0	0	7.28E-07	0	2.46E-07	0
k__Bacteria; p__Actinobacteria; c__Actinomycetia; o__Actinomycetales; f__Actinomycetaceae; g__Actinotignum; s__Actinotignum sanguinis	6.62E-07	1.14E-06	5.95E-07	0	0	0	0	0	0	7.52E-07	1.88E-07	8.47E-07	0	0	0	6.45E-07	2.10E-07	1.39E-06	2.85E-07	0	1.50E-07
k__Bacteria; p__Actinobacteria; c__Actinomycetia; o__Actinomycetales; f__Actinomycetaceae; g__Arcanobacterium	0	0	0	1.80E-06	0	5.60E-07	0	0	0	0	0	0	0	0	0	0	0	0	0	0	0
k__Bacteria; p__Actinobacteria; c__Actinomycetia; o__Actinomycetales; f__Actinomycetaceae; g__Arcanobacterium; s__Arcanobacterium haemolyticum	0	0	0	0	0	0	7.87E-07	0	4.64E-07	0	0	0	0	0	0	0	0	0	0	0	0
k__Bacteria; p__Actinobacteria; c__Actinomycetia; o__Actinomycetales; f__Actinomycetaceae; g__Arcanobacterium; s__Arcanobacterium phocae	0	0	0	0	0	0	2.96E-06	5.44E-07	1.87E-06	0	8.87E-07	0	1.38E-06	5.15E-07	4.89E-07	0	0	0	0	5.93E-07	0
k__Bacteria; p__Actinobacteria; c__Actinomycetia; o__Actinomycetales; f__Actinomycetaceae; g__Arcanobacterium; s__Arcanobacterium sp. S3PF19	1.11E-06	2.51E-07	1.32E-07	8.81E-07	8.65E-07	7.99E-07	8.12E-08	0	0	0	0	0	0	1.25E-07	0	0	0	1.69E-07	0	0	0
k__Bacteria; p__Actinobacteria; c__Actinomycetia; o__Actinomycetales; f__Actinomycetaceae; g__Arcanobacterium; s__Arcanobacterium urinimassiliense	1.45E-06	3.54E-06	1.10E-06	2.69E-07	0	3.34E-07	1.69E-06	2.26E-06	1.16E-05	0	2.91E-08	0	9.94E-07	2.12E-06	1.57E-08	0	3.70E-08	0	0	9.43E-07	0
k__Bacteria; p__Actinobacteria; c__Actinomycetia; o__Actinomycetales; f__Actinomycetaceae; g__Boudabousia	1.97E-07	0	1.89E-07	0	0	0	1.15E-06	1.51E-07	1.38E-07	0	0	0	3.91E-07	3.54E-07	1.42E-07	0	0	0	1.98E-07	3.20E-07	2.06E-07
k__Bacteria; p__Actinobacteria; c__Actinomycetia; o__Actinomycetales; f__Actinomycetaceae; g__Boudabousia; s__Boudabousia liubingyangii	0	0	0	0	0	0	1.15E-06	0	0	0	0	0	0	0	0	0	0	0	0	0	0
k__Bacteria; p__Actinobacteria; c__Actinomycetia; o__Actinomycetales; f__Actinomycetaceae; g__Boudabousia; s__Boudabousia marimammalium	0	0	0	0	0	0	0	0	0	2.74E-07	2.75E-07	6.20E-07	1.05E-07	3.14E-06	5.88E-06	0	0	0	5.18E-07	1.70E-06	2.20E-07
k__Bacteria; p__Actinobacteria; c__Actinomycetia; o__Actinomycetales; f__Actinomycetaceae; g__Boudabousia; s__Boudabousia tangfeifanii	0	0	0	0	0	8.35E-07	1.72E-06	0	0	0	0	0	0	1.03E-06	1.98E-06	0	0	0	0	3.36E-06	0
k__Bacteria; p__Actinobacteria; c__Actinomycetia; o__Actinomycetales; f__Actinomycetaceae; g__Bowdeniella; s__Bowdeniella nasicola*	1.14E-06	2.62E-06	2.35E-06	2.39E-06	4.38E-07	1.25E-06	4.59E-06	2.00E-06	1.36E-07	1.93E-07	1.07E-06	4.28E-07	4.86E-07	8.39E-07	1.74E-06	7.45E-07	2.97E-07	0	2.92E-07	9.83E-07	1.07E-06
k__Bacteria; p__Actinobacteria; c__Actinomycetia; o__Actinomycetales; f__Actinomycetaceae; g__Buchananella; s__Buchananella hordeovulneris*	0	0	0	5.51E-07	1.32E-06	0	8.34E-07	0	6.80E-07	2.17E-07	5.98E-07	1.86E-06	1.06E-05	3.41E-07	2.07E-06	2.01E-06	0	0	2.14E-06	1.64E-06	4.86E-06
k__Bacteria; p__Actinobacteria; c__Actinomycetia; o__Actinomycetales; f__Actinomycetaceae; g__Flaviflexus	0	0	1.38E-07	0	0	0	4.22E-07	1.10E-07	3.05E-07	0	0	0	0	0	0	0	0	0	0	0	0
k__Bacteria; p__Actinobacteria; c__Actinomycetia; o__Actinomycetales; f__Actinomycetaceae; g__Flaviflexus; s__Flaviflexus ciconiae	0	7.34E-07	0	1.04E-06	1.61E-06	0	1.28E-06	0	1.24E-07	0	0	0	4.21E-06	1.27E-06	2.03E-06	0	0	2.15E-07	0	0	1.85E-07
k__Bacteria; p__Actinobacteria; c__Actinomycetia; o__Actinomycetales; f__Actinomycetaceae; g__Flaviflexus; s__Flaviflexus massiliensis	6.20E-08	1.23E-06	2.29E-07	2.18E-06	1.18E-06	3.56E-06	5.04E-06	3.40E-06	1.78E-06	1.70E-07	0	9.37E-07	2.33E-06	1.12E-06	1.01E-06	0	0	0	1.83E-07	6.12E-08	1.13E-06
k__Bacteria; p__Actinobacteria; c__Actinomycetia; o__Actinomycetales; f__Actinomycetaceae; g__Flaviflexus; s__Flaviflexus salsibiostraticola	1.20E-07	0	3.44E-07	8.69E-07	0	1.39E-07	0	0	0	0	0	0	0	0	0	0	0	0	0	0	0
k__Bacteria; p__Actinobacteria; c__Actinomycetia; o__Actinomycetales; f__Actinomycetaceae; g__Gleimia; s__Gleimia coleocanis	0	0	0	0	0	0	0	5.33E-07	0	0	0	0	0	6.10E-07	1.44E-06	0	0	0	0	0	0
k__Bacteria; p__Actinobacteria; c__Actinomycetia; o__Actinomycetales; f__Actinomycetaceae; g__Gleimia; s__Gleimia europaea	0	0	0	0	0	0	1.29E-05	0	1.13E-07	0	0	0	0	0	0	0	0	0	0	1.31E-07	0
k__Bacteria; p__Actinobacteria; c__Actinomycetia; o__Actinomycetales; f__Actinomycetaceae; g__Gleimia; s__Gleimia hominis	0	0	0	0	0	0	0	0	0	3.91E-07	1.82E-06	9.10E-07	0	6.14E-07	0	2.74E-06	4.55E-07	7.39E-07	1.54E-07	7.45E-07	0
k__Bacteria; p__Actinobacteria; c__Actinomycetia; o__Actinomycetales; f__Actinomycetaceae; g__Mobiluncus	1.54E-07	1.12E-06	0	0	0	0	0	0	0	0	0	0	0	0	0	0	0	0	0	0	0
k__Bacteria; p__Actinobacteria; c__Actinomycetia; o__Actinomycetales; f__Actinomycetaceae; g__Mobiluncus; s__Mobiluncus curtisii	0	0	0	0	0	0	0	3.30E-07	0	0	0	0	3.64E-06	1.65E-06	1.32E-06	0	0	0	0	2.48E-07	0
k__Bacteria; p__Actinobacteria; c__Actinomycetia; o__Actinomycetales; f__Actinomycetaceae; g__Mobiluncus; s__Mobiluncus mulieris	1.12E-06	0	0	0	0	8.10E-07	7.58E-06	8.59E-06	6.09E-06	0	0	0	0	0	0	0	0	0	0	0	1.12E-06
k__Bacteria; p__Actinobacteria; c__Actinomycetia; o__Actinomycetales; f__Actinomycetaceae; g__Neoactinobaculum; s__Neoactinobaculum massilliense*	9.01E-07	4.92E-06	3.42E-06	4.10E-07	0	0	1.13E-06	0	0	0	0	0	1.07E-06	3.41E-07	1.57E-07	0	0	0	4.39E-07	5.32E-07	0
k__Bacteria; p__Actinobacteria; c__Actinomycetia; o__Actinomycetales; f__Actinomycetaceae; g__Peptidiphaga; s__Peptidiphaga gingivicola*	0	0	0	0	0	0	1.24E-06	0	0	0	0	0	9.38E-07	3.05E-06	1.47E-05	0	0	0	9.80E-07	0	0
k__Bacteria; p__Actinobacteria; c__Actinomycetia; o__Actinomycetales; f__Actinomycetaceae; g__Schaalia; s__Schaalia canis	0	0	0	0	0	0	1.58E-08	0	5.66E-08	0	0	0	6.79E-07	9.43E-07	3.52E-06	0	0	0	8.01E-08	0	4.94E-07
k__Bacteria; p__Actinobacteria; c__Actinomycetia; o__Actinomycetales; f__Actinomycetaceae; g__Schaalia; s__Schaalia cardiffensis	0	0	0	4.66E-07	0	1.49E-07	0	0	0	0	0	0	8.08E-07	0	7.41E-08	0	0	0	0	0	0
k__Bacteria; p__Actinobacteria; c__Actinomycetia; o__Actinomycetales; f__Actinomycetaceae; g__Schaalia; s__Schaalia georgiae	0	0	0	0	0	0	6.43E-08	0	0	0	0	0	0	2.42E-06	5.00E-07	0	0	0	0	0	6.54E-07
k__Bacteria; p__Actinobacteria; c__Actinomycetia; o__Actinomycetales; f__Actinomycetaceae; g__Schaalia; s__Schaalia odontolytica	8.24E-06	7.35E-06	6.82E-06	0	0	0	0	0	0	0	0	0	0	0	0	0	0	0	0	0	0
k__Bacteria; p__Actinobacteria; c__Actinomycetia; o__Actinomycetales; f__Actinomycetaceae; g__Schaalia; s__Schaalia radingae	9.49E-07	0	1.52E-07	0	1.65E-07	3.65E-07	0	0	0	0	0	0	0	0	0	0	0	0	0	0	0
k__Bacteria; p__Actinobacteria; c__Actinomycetia; o__Actinomycetales; f__Actinomycetaceae; g__Schaalia; s__Schaalia suimastitidis	0	0	0	0	0	0	9.55E-07	0	0	6.37E-07	4.26E-07	9.57E-07	0	0	0	0	0	0	0	0	0
k__Bacteria; p__Actinobacteria; c__Actinomycetia; o__Actinomycetales; f__Actinomycetaceae; g__Schaalia; s__Schaalia turicensis	0	0	0	6.44E-07	0	1.75E-06	9.42E-06	1.77E-06	1.19E-06	0	0	0	0	2.90E-07	0	0	0	0	0	0	0
k__Bacteria; p__Actinobacteria; c__Actinomycetia; o__Actinomycetales; f__Actinomycetaceae; g__Schaalia; s__Schaalia vaccimaxillae	9.30E-08	8.31E-07	3.53E-07	0	0	0	0	0	0	8.74E-07	2.19E-07	0	5.91E-07	2.98E-07	2.39E-07	0	0	0	0	9.45E-07	3.48E-07
k__Bacteria; p__Actinobacteria; c__Actinomycetia; o__Actinomycetales; f__Actinomycetaceae; g__Trueperella	0	0	0	0	0	0	7.09E-07	4.62E-07	0	0	0	0	0	0	0	0	0	0	0	0	0
k__Bacteria; p__Actinobacteria; c__Actinomycetia; o__Actinomycetales; f__Actinomycetaceae; g__Trueperella; s__Trueperella bernardiae	8.90E-06	2.33E-05	3.04E-06	4.56E-07	2.63E-07	4.46E-07	0	0	0	0	0	0	3.43E-07	1.22E-06	9.87E-07	9.66E-08	0	0	0	2.95E-07	4.57E-07
k__Bacteria; p__Actinobacteria; c__Actinomycetia; o__Actinomycetales; f__Actinomycetaceae; g__Trueperella; s__Trueperella bialowiezensis	0	0	0	0	0	0	5.28E-06	1.20E-07	8.48E-08	0	0	0	1.22E-07	4.78E-06	2.56E-06	0	0	0	2.93E-08	1.03E-06	6.32E-07
k__Bacteria; p__Actinobacteria; c__Actinomycetia; o__Actinomycetales; f__Actinomycetaceae; g__Trueperella; s__Trueperella pyogenes	3.17E-07	5.82E-07	3.04E-07	2.92E-07	0	0	1.94E-06	1.11E-06	2.21E-06	2.09E-06	1.52E-06	1.50E-06	2.56E-06	6.01E-07	4.04E-06	1.10E-06	1.23E-06	6.98E-07	9.10E-07	1.09E-06	3.43E-06
k__Bacteria; p__Actinobacteria; c__Actinomycetia; o__Actinomycetales; f__Actinomycetaceae; g__Trueperella; s__Trueperella sp. HMSC08B05	4.05E-07	4.20E-07	2.96E-07	0	0	1.42E-06	9.03E-08	0	2.17E-07	2.03E-07	0	0	3.09E-07	0	0	0	0	0	0	0	0
k__Bacteria; p__Actinobacteria; c__Actinomycetia; o__Actinomycetales; f__Actinomycetaceae; g__Varibaculum	1.39E-06	8.36E-07	4.43E-07	0	0	0	0	0	0	0	0	0	0	0	0	0	0	0	0	0	0
k__Bacteria; p__Actinobacteria; c__Actinomycetia; o__Actinomycetales; f__Actinomycetaceae; g__Varibaculum; s__Varibaculum massiliense	0	0	0	0	0	0	0	0	0	8.91E-06	1.30E-06	4.15E-06	4.84E-07	6.03E-06	2.05E-06	4.04E-07	4.13E-07	1.11E-06	2.78E-06	3.16E-06	5.31E-06
k__Bacteria; p__Actinobacteria; c__Actinomycetia; o__Actinomycetales; f__Actinomycetaceae; g__Varibaculum; s__Varibaculum timonense	0	0	0	0	0	0	1.09E-07	1.27E-06	3.28E-07	0	1.32E-06	3.30E-07	0	3.00E-07	9.59E-07	1.01E-06	1.46E-06	0	3.37E-07	2.70E-07	1.39E-06
k__Bacteria; p__Actinobacteria; c__Actinomycetia; o__Actinomycetales; f__Actinomycetaceae; g__Winkia; s__Winkia neuii*	0	0	0	0	0	0	1.89E-07	0	0	0	0	3.16E-07	3.76E-06	0	2.30E-07	0	0	0	0	0	0
k__Bacteria; p__Actinobacteria; c__Actinomycetia; o__Actinomycetales; f__NA; g__NA; s__Actinomycetales bacterium	9.67E-06	1.46E-05	1.42E-05	2.75E-05	6.23E-05	4.38E-05	1.42E-05	1.03E-05	4.86E-05	4.50E-06	1.16E-05	5.05E-06	3.27E-05	8.81E-06	1.64E-05	5.19E-06	8.35E-06	7.08E-06	6.86E-06	7.50E-06	8.56E-06
k__Bacteria; p__Actinobacteria; c__Actinomycetia; o__Actinomycetales; f__NA; g__NA; s__Actinomycetales bacterium JB111	8.66E-07	2.88E-07	1.26E-06	1.93E-07	0	0	1.86E-06	0	1.28E-06	0	1.42E-07	8.14E-08	2.14E-06	1.69E-06	2.56E-06	9.87E-07	1.21E-07	1.50E-06	3.06E-07	8.59E-07	2.28E-06
k__Bacteria; p__Actinobacteria; c__Actinomycetia; o__Actinomycetales; f__NA; g__NA; s__Actinomycetales bacterium TMED115	9.16E-07	7.14E-07	2.05E-06	1.89E-06	1.25E-06	1.02E-06	6.38E-07	1.39E-07	0	1.29E-06	7.14E-07	1.41E-06	3.18E-06	3.42E-06	2.12E-06	3.38E-06	3.71E-06	5.23E-07	2.84E-06	3.90E-06	2.44E-06
k__Bacteria; p__Actinobacteria; c__Actinomycetia; o__Actinopolysporales; f__Actinopolysporaceae*; g__Actinopolyspora*	5.80E-06	4.56E-06	5.15E-06	4.17E-06	1.82E-06	3.48E-06	1.10E-05	8.87E-07	7.23E-07	2.73E-06	2.72E-06	3.89E-06	7.94E-07	3.43E-06	1.21E-06	2.42E-06	5.18E-06	2.74E-06	2.93E-06	1.50E-06	1.24E-06
k__Bacteria; p__Actinobacteria; c__Actinomycetia; o__Actinopolysporales; f__Actinopolysporaceae; g__Actinopolyspora	0	0	0	0	0	0	0	0	0	0	0	2.58E-06	0	0	0	0	0	0	0	0	0
k__Bacteria; p__Actinobacteria; c__Actinomycetia; o__Actinopolysporales; f__Actinopolysporaceae; g__Actinopolyspora; s__Actinopolyspora alba	1.69E-07	4.65E-07	8.60E-07	2.27E-08	0	0	2.21E-06	1.09E-06	9.65E-06	1.02E-06	2.07E-06	1.17E-06	1.33E-07	0	4.77E-07	6.33E-07	5.73E-07	9.44E-07	1.60E-06	3.19E-07	2.77E-08
k__Bacteria; p__Actinobacteria; c__Actinomycetia; o__Actinopolysporales; f__Actinopolysporaceae; g__Actinopolyspora; s__Actinopolyspora erythraea	1.91E-07	7.50E-07	2.29E-07	2.63E-06	1.38E-06	4.49E-06	2.27E-05	2.26E-05	2.39E-05	2.33E-06	1.03E-06	1.27E-06	1.24E-06	1.93E-06	2.37E-06	1.49E-06	1.56E-06	1.95E-06	1.16E-06	1.36E-06	4.76E-06
k__Bacteria; p__Actinobacteria; c__Actinomycetia; o__Actinopolysporales; f__Actinopolysporaceae; g__Actinopolyspora; s__Actinopolyspora halophila	3.48E-06	2.44E-06	4.99E-06	4.92E-07	2.85E-07	8.17E-07	1.38E-05	6.06E-06	1.19E-05	9.07E-07	0	1.84E-06	9.60E-06	5.84E-07	4.15E-06	4.45E-07	7.97E-07	1.47E-06	1.43E-06	1.39E-06	5.75E-08
k__Bacteria; p__Actinobacteria; c__Actinomycetia; o__Actinopolysporales; f__Actinopolysporaceae; g__Actinopolyspora; s__Actinopolyspora mortivallis	1.82E-06	4.89E-06	2.33E-06	1.39E-06	2.35E-06	4.29E-06	2.09E-06	2.68E-07	7.82E-07	1.08E-06	1.53E-06	8.42E-07	6.88E-07	8.12E-07	1.14E-06	3.14E-06	2.06E-06	2.59E-06	1.72E-06	2.16E-06	3.23E-06
k__Bacteria; p__Actinobacteria; c__Actinomycetia; o__Actinopolysporales; f__Actinopolysporaceae; g__Actinopolyspora; s__Actinopolyspora mzabensis	1.51E-06	3.60E-06	2.99E-06	1.25E-06	6.77E-07	1.25E-07	6.34E-08	0	0	8.33E-07	1.73E-06	1.07E-07	3.28E-07	0	0	0	9.40E-07	7.85E-07	0	5.35E-07	0
k__Bacteria; p__Actinobacteria; c__Actinomycetia; o__Actinopolysporales; f__Actinopolysporaceae; g__Actinopolyspora; s__Actinopolyspora righensis	1.46E-06	1.34E-06	2.35E-07	0	0	0	0	0	0	0	0	0	0	0	0	0	0	0	0	0	0
k__Bacteria; p__Actinobacteria; c__Actinomycetia; o__Actinopolysporales; f__Actinopolysporaceae; g__Actinopolyspora; s__Actinopolyspora saharensis	1.12E-06	1.35E-06	1.50E-07	1.28E-06	3.92E-07	0	8.68E-07	9.16E-07	2.86E-06	2.47E-07	4.97E-08	0	1.80E-07	6.84E-08	2.69E-08	5.65E-08	5.60E-08	9.13E-08	8.63E-07	8.86E-07	1.47E-06
k__Bacteria; p__Actinobacteria; c__Actinomycetia; o__Actinopolysporales; f__Actinopolysporaceae; g__Actinopolyspora; s__Actinopolyspora xinjiangensis	1.29E-06	2.27E-06	5.46E-07	0	0	0	6.48E-06	9.03E-07	1.67E-06	1.26E-06	3.65E-07	1.09E-06	1.75E-06	7.43E-07	1.54E-06	2.31E-06	0	0	1.08E-06	7.77E-07	0
k__Bacteria; p__Actinobacteria; c__Actinomycetia; o__Bifidobacteriales; f__Bifidobacteriaceae	1.03E-06	4.37E-06	1.91E-06	0	0	7.27E-07	3.00E-06	1.71E-06	2.06E-06	2.88E-06	1.07E-06	4.66E-07	0	6.95E-07	2.35E-06	4.71E-07	2.04E-06	1.59E-07	2.58E-06	5.77E-07	6.72E-07
k__Bacteria; p__Actinobacteria; c__Actinomycetia; o__Bifidobacteriales; f__Bifidobacteriaceae; g__Aeriscardovia; s__Aeriscardovia aeriphila*	0	0	0	0	0	0	0	0	0	0	0	0	1.13E-06	0	0	0	0	0	0	0	0
k__Bacteria; p__Actinobacteria; c__Actinomycetia; o__Bifidobacteriales; f__Bifidobacteriaceae; g__Alloscardovia; s__Alloscardovia criceti	2.20E-07	7.92E-07	0	9.94E-08	0	0	0	0	0	0	0	0	7.28E-08	9.72E-07	5.13E-08	0	0	0	0	0	0
k__Bacteria; p__Actinobacteria; c__Actinomycetia; o__Bifidobacteriales; f__Bifidobacteriaceae; g__Alloscardovia; s__Alloscardovia omnicolens	0	0	0	1.72E-07	7.90E-07	0	0	0	0	0	0	0	0	0	0	0	0	0	0	0	0
k__Bacteria; p__Actinobacteria; c__Actinomycetia; o__Bifidobacteriales; f__Bifidobacteriaceae; g__Bifidobacterium	4.25E-06	2.19E-06	2.80E-06	2.37E-06	1.59E-06	1.76E-06	2.71E-05	2.33E-05	3.28E-05	2.88E-06	4.24E-06	5.98E-07	9.94E-06	1.36E-06	4.79E-06	5.13E-06	1.02E-06	2.87E-06	2.40E-06	1.64E-06	2.43E-06
k__Bacteria; p__Actinobacteria; c__Actinomycetia; o__Bifidobacteriales; f__Bifidobacteriaceae; g__Bifidobacterium; s__Bifidobacterium actinocoloniiforme	0	0	0	0	0	0	0	0	0	1.41E-07	0	1.06E-07	1.65E-07	8.03E-07	3.09E-07	0	0	2.61E-07	0	8.78E-07	0
k__Bacteria; p__Actinobacteria; c__Actinomycetia; o__Bifidobacteriales; f__Bifidobacteriaceae; g__Bifidobacterium; s__Bifidobacterium adolescentis	1.83E-06	3.70E-06	3.52E-06	9.27E-07	2.26E-06	2.35E-06	3.58E-06	1.94E-06	1.97E-06	1.82E-06	2.62E-06	1.93E-06	1.57E-06	2.66E-06	4.59E-06	5.73E-06	2.82E-06	2.74E-06	2.01E-06	1.33E-06	1.88E-06
k__Bacteria; p__Actinobacteria; c__Actinomycetia; o__Bifidobacteriales; f__Bifidobacteriaceae; g__Bifidobacterium; s__Bifidobacterium aemilianum	0	0	0	1.61E-06	5.54E-08	3.16E-07	1.60E-08	0	0	0	0	0	0	0	0	0	0	0	0	0	0
k__Bacteria; p__Actinobacteria; c__Actinomycetia; o__Bifidobacteriales; f__Bifidobacteriaceae; g__Bifidobacterium; s__Bifidobacterium angulatum	0	6.90E-07	7.20E-07	0	1.27E-07	0	0	0	0	2.45E-07	4.10E-07	4.32E-07	0	0	0	0	0	0	6.14E-07	0	0
k__Bacteria; p__Actinobacteria; c__Actinomycetia; o__Bifidobacteriales; f__Bifidobacteriaceae; g__Bifidobacterium; s__Bifidobacterium animalis	0	0	0	0	0	0	2.51E-07	9.59E-08	7.35E-07	0	8.73E-07	3.85E-07	0	1.21E-07	9.17E-08	7.79E-07	1.61E-06	9.40E-07	6.46E-07	1.30E-06	4.03E-07
k__Bacteria; p__Actinobacteria; c__Actinomycetia; o__Bifidobacteriales; f__Bifidobacteriaceae; g__Bifidobacterium; s__Bifidobacterium aquikefiri	1.69E-06	4.21E-06	1.46E-06	2.08E-06	3.09E-06	7.87E-06	8.96E-07	0	2.65E-06	8.20E-06	6.58E-06	7.81E-06	3.58E-06	3.93E-06	4.11E-06	1.42E-05	8.25E-06	1.11E-05	6.56E-06	5.29E-06	9.57E-06
k__Bacteria; p__Actinobacteria; c__Actinomycetia; o__Bifidobacteriales; f__Bifidobacteriaceae; g__Bifidobacterium; s__Bifidobacterium asteroides	8.19E-07	0	0	0	0	0	0	8.17E-08	8.88E-07	9.35E-08	2.82E-07	7.87E-07	1.71E-07	1.03E-07	1.79E-06	3.21E-07	3.16E-07	1.73E-07	3.55E-07	2.94E-08	1.65E-07
k__Bacteria; p__Actinobacteria; c__Actinomycetia; o__Bifidobacteriales; f__Bifidobacteriaceae; g__Bifidobacterium; s__Bifidobacterium biavatii	0	0	0	1.85E-06	1.08E-06	1.57E-06	0	0	0	0	0	0	1.32E-06	0	0	0	0	0	6.79E-07	0	0
k__Bacteria; p__Actinobacteria; c__Actinomycetia; o__Bifidobacteriales; f__Bifidobacteriaceae; g__Bifidobacterium; s__Bifidobacterium bifidum	1.27E-06	9.02E-07	1.32E-06	3.39E-07	0	4.19E-07	1.75E-06	6.77E-08	1.18E-06	0	0	0	0	0	3.49E-08	0	0	0	0	0	0
k__Bacteria; p__Actinobacteria; c__Actinomycetia; o__Bifidobacteriales; f__Bifidobacteriaceae; g__Bifidobacterium; s__Bifidobacterium bohemicum	0	0	0	0	0	0	0	0	0	3.66E-06	4.27E-06	3.51E-06	5.36E-07	1.73E-06	1.75E-06	2.24E-06	1.57E-06	2.85E-06	9.51E-07	6.36E-06	1.35E-06
k__Bacteria; p__Actinobacteria; c__Actinomycetia; o__Bifidobacteriales; f__Bifidobacteriaceae; g__Bifidobacterium; s__Bifidobacterium bombi	0	0	0	0	0	0	0	0	0	4.11E-07	2.75E-07	6.20E-07	0	0	0	0	0	1.27E-07	0	0	0
k__Bacteria; p__Actinobacteria; c__Actinomycetia; o__Bifidobacteriales; f__Bifidobacteriaceae; g__Bifidobacterium; s__Bifidobacterium breve	0	7.48E-07	7.77E-07	0	0	9.40E-07	1.71E-06	0	0	1.30E-07	5.20E-07	1.95E-07	9.96E-08	0	0	0	0	8.39E-07	1.96E-07	5.64E-07	0
k__Bacteria; p__Actinobacteria; c__Actinomycetia; o__Bifidobacteriales; f__Bifidobacteriaceae; g__Bifidobacterium; s__Bifidobacterium callitrichidarum	4.93E-07	4.56E-07	5.44E-08	1.02E-07	0	4.01E-07	0	0	0	1.52E-07	0	0	0	0	0	0	0	0	0	0	0
k__Bacteria; p__Actinobacteria; c__Actinomycetia; o__Bifidobacteriales; f__Bifidobacteriaceae; g__Bifidobacterium; s__Bifidobacterium callitrichos	0	0	0	0	1.22E-07	0	0	2.42E-08	0	1.69E-07	3.41E-07	4.90E-07	8.31E-08	8.51E-07	2.48E-07	3.78E-08	1.16E-06	2.07E-07	5.81E-07	1.00E-06	6.53E-06
k__Bacteria; p__Actinobacteria; c__Actinomycetia; o__Bifidobacteriales; f__Bifidobacteriaceae; g__Bifidobacterium; s__Bifidobacterium castoris	0	0	0	0	0	0	9.27E-07	2.52E-06	1.05E-06	3.62E-07	0	0	9.11E-07	4.98E-07	9.86E-08	0	0	0	4.09E-07	0	0
k__Bacteria; p__Actinobacteria; c__Actinomycetia; o__Bifidobacteriales; f__Bifidobacteriaceae; g__Bifidobacterium; s__Bifidobacterium catulorum	0	0	0	0	0	0	0	1.18E-06	1.98E-07	0	0	0	0	1.27E-07	1.01E-07	0	0	0	0	3.44E-07	4.44E-07
k__Bacteria; p__Actinobacteria; c__Actinomycetia; o__Bifidobacteriales; f__Bifidobacteriaceae; g__Bifidobacterium; s__Bifidobacterium choerinum	2.27E-06	1.29E-06	3.36E-06	0	0	0	4.91E-07	0	0	0	0	0	0	0	0	0	0	0	0	0	0
k__Bacteria; p__Actinobacteria; c__Actinomycetia; o__Bifidobacteriales; f__Bifidobacteriaceae; g__Bifidobacterium; s__Bifidobacterium cuniculi	1.67E-06	4.48E-06	1.66E-06	0	0	0	0	0	0	0	0	5.34E-08	1.27E-06	1.02E-06	1.11E-06	0	0	0	3.19E-07	7.06E-07	5.70E-07
k__Bacteria; p__Actinobacteria; c__Actinomycetia; o__Bifidobacteriales; f__Bifidobacteriaceae; g__Bifidobacterium; s__Bifidobacterium gallicum	0	0	0	0	0	0	0	0	0	1.62E-07	0	6.10E-07	0	0	0	3.71E-07	0	3.00E-07	0	4.02E-07	2.60E-07
k__Bacteria; p__Actinobacteria; c__Actinomycetia; o__Bifidobacteriales; f__Bifidobacteriaceae; g__Bifidobacterium; s__Bifidobacterium hapali	0	0	0	8.74E-07	1.01E-07	0	0	0	0	0	0	0	0	0	0	0	0	0	0	0	0
k__Bacteria; p__Actinobacteria; c__Actinomycetia; o__Bifidobacteriales; f__Bifidobacteriaceae; g__Bifidobacterium; s__Bifidobacterium imperatoris	0	0	0	0	0	0	0	0	0	0	0	0	0	7.24E-07	1.44E-07	0	0	0	0	0	0
k__Bacteria; p__Actinobacteria; c__Actinomycetia; o__Bifidobacteriales; f__Bifidobacteriaceae; g__Bifidobacterium; s__Bifidobacterium indicum	7.48E-07	1.36E-07	2.87E-07	5.46E-07	0	6.91E-07	0	1.37E-07	1.07E-06	0	1.99E-07	1.49E-07	0	0	0	0	2.21E-07	0	0	0	0
k__Bacteria; p__Actinobacteria; c__Actinomycetia; o__Bifidobacteriales; f__Bifidobacteriaceae; g__Bifidobacterium; s__Bifidobacterium longum	1.62E-06	2.83E-06	2.13E-06	1.29E-06	3.24E-06	2.13E-06	3.90E-06	1.45E-05	7.40E-06	4.27E-06	4.92E-06	4.40E-06	7.56E-06	3.71E-06	3.01E-06	6.47E-06	8.79E-06	8.30E-06	6.28E-06	1.03E-05	8.34E-06
k__Bacteria; p__Actinobacteria; c__Actinomycetia; o__Bifidobacteriales; f__Bifidobacteriaceae; g__Bifidobacterium; s__Bifidobacterium magnum	1.64E-06	7.54E-07	1.26E-06	0	0	0	8.89E-07	0	0	0	0	0	0	0	0	0	0	0	0	0	0
k__Bacteria; p__Actinobacteria; c__Actinomycetia; o__Bifidobacteriales; f__Bifidobacteriaceae; g__Bifidobacterium; s__Bifidobacterium merycicum	0	0	0	0	0	0	3.78E-07	0	5.04E-08	0	0	0	0	0	0	0	0	0	0	0	0
k__Bacteria; p__Actinobacteria; c__Actinomycetia; o__Bifidobacteriales; f__Bifidobacteriaceae; g__Bifidobacterium; s__Bifidobacterium mongoliense	0	0	0	0	0	0	5.45E-08	7.00E-08	5.05E-07	0	0	0	0	0	0	0	0	0	0	0	0
k__Bacteria; p__Actinobacteria; c__Actinomycetia; o__Bifidobacteriales; f__Bifidobacteriaceae; g__Bifidobacterium; s__Bifidobacterium moukalabense	0	0	0	0	0	0	2.21E-06	0	0	0	0	0	0	0	0	0	0	0	0	0	0
k__Bacteria; p__Actinobacteria; c__Actinomycetia; o__Bifidobacteriales; f__Bifidobacteriaceae; g__Bifidobacterium; s__Bifidobacterium parmae	0	0	0	0	0	0	9.45E-07	0	0	0	0	0	0	0	0	0	0	0	0	0	0
k__Bacteria; p__Actinobacteria; c__Actinomycetia; o__Bifidobacteriales; f__Bifidobacteriaceae; g__Bifidobacterium; s__Bifidobacterium primatium	0	0	0	0	0	0	0	0	0	3.79E-07	3.82E-07	0	8.52E-07	1.04E-06	8.33E-07	1.31E-06	0	0	8.77E-07	1.64E-06	2.11E-06
k__Bacteria; p__Actinobacteria; c__Actinomycetia; o__Bifidobacteriales; f__Bifidobacteriaceae; g__Bifidobacterium; s__Bifidobacterium pseudocatenulatum	0	0	0	0	0	0	1.94E-06	0	0	0	3.03E-06	0	0	0	0	0	0	0	0	0	0
k__Bacteria; p__Actinobacteria; c__Actinomycetia; o__Bifidobacteriales; f__Bifidobacteriaceae; g__Bifidobacterium; s__Bifidobacterium pseudolongum	4.96E-07	2.24E-07	1.19E-07	1.57E-06	2.42E-07	2.45E-07	0	2.58E-07	2.31E-06	3.75E-06	1.56E-07	3.46E-07	2.66E-06	1.58E-06	1.82E-06	2.61E-06	1.57E-07	1.02E-07	4.36E-07	1.03E-06	1.14E-06
k__Bacteria; p__Actinobacteria; c__Actinomycetia; o__Bifidobacteriales; f__Bifidobacteriaceae; g__Bifidobacterium; s__Bifidobacterium pullorum	5.44E-07	6.62E-07	1.22E-06	1.66E-07	0	6.53E-07	4.49E-06	8.57E-06	4.75E-06	6.31E-07	1.69E-07	6.61E-07	0	2.13E-06	2.20E-07	3.18E-07	2.78E-07	1.21E-06	1.14E-06	3.59E-07	3.01E-07
k__Bacteria; p__Actinobacteria; c__Actinomycetia; o__Bifidobacteriales; f__Bifidobacteriaceae; g__Bifidobacterium; s__Bifidobacterium ruminantium	0	0	0	1.19E-06	3.37E-07	0	0	0	0	0	8.65E-07	0	0	0	0	4.94E-07	2.41E-07	1.99E-07	0	0	0
k__Bacteria; p__Actinobacteria; c__Actinomycetia; o__Bifidobacteriales; f__Bifidobacteriaceae; g__Bifidobacterium; s__Bifidobacterium saguini	0	0	0	0	0	0	6.67E-07	2.46E-07	0	1.33E-07	0	6.13E-08	6.29E-08	3.34E-07	4.58E-08	0	0	8.89E-08	6.11E-08	0	6.56E-08
k__Bacteria; p__Actinobacteria; c__Actinomycetia; o__Bifidobacteriales; f__Bifidobacteriaceae; g__Bifidobacterium; s__Bifidobacterium samirii	8.70E-07	5.44E-07	6.60E-07	1.56E-07	8.98E-08	0	1.19E-06	6.60E-08	0	1.15E-07	0	0	0	0	0	0	0	1.66E-06	0	0	0
k__Bacteria; p__Actinobacteria; c__Actinomycetia; o__Bifidobacteriales; f__Bifidobacteriaceae; g__Bifidobacterium; s__Bifidobacterium scaligerum	0	0	0	5.00E-08	0	0	4.96E-06	1.25E-07	8.38E-07	2.97E-07	7.46E-08	6.18E-07	2.81E-06	8.71E-07	1.66E-06	1.70E-07	8.38E-08	2.06E-07	8.95E-07	1.58E-06	1.32E-06
k__Bacteria; p__Actinobacteria; c__Actinomycetia; o__Bifidobacteriales; f__Bifidobacteriaceae; g__Bifidobacterium; s__Bifidobacterium scardovii	0	0	0	4.58E-08	0	0	2.13E-07	6.64E-07	2.19E-07	0	0	0	0	0	0	0	0	0	0	0	0
k__Bacteria; p__Actinobacteria; c__Actinomycetia; o__Bifidobacteriales; f__Bifidobacteriaceae; g__Bifidobacterium; s__Bifidobacterium subtile	0	0	0	0	7.99E-08	0	1.15E-06	7.24E-06	7.90E-07	0	0	4.42E-07	5.06E-07	1.13E-06	2.23E-06	3.82E-07	2.30E-07	0	2.40E-07	1.09E-07	7.15E-07
k__Bacteria; p__Actinobacteria; c__Actinomycetia; o__Bifidobacteriales; f__Bifidobacteriaceae; g__Bifidobacterium; s__Bifidobacterium thermophilum	1.18E-06	1.80E-06	9.02E-06	5.78E-06	0	8.92E-07	9.15E-07	2.97E-07	2.68E-07	0	1.01E-06	0	0	6.95E-07	0	0	0	0	0	0	0
k__Bacteria; p__Actinobacteria; c__Actinomycetia; o__Bifidobacteriales; f__Bifidobacteriaceae; g__Bifidobacterium; s__Bifidobacterium xylocopae	1.14E-06	1.08E-06	2.14E-06	0	0	0	1.48E-06	1.82E-06	3.63E-07	1.70E-07	1.71E-07	0	0	6.97E-07	1.21E-06	0	1.90E-07	0	2.57E-07	1.26E-06	8.16E-07
k__Bacteria; p__Actinobacteria; c__Actinomycetia; o__Bifidobacteriales; f__Bifidobacteriaceae; g__Gardnerella; s__Gardnerella vaginalis	3.63E-06	2.13E-06	5.55E-06	2.85E-07	2.92E-06	3.84E-06	0	3.88E-06	2.56E-06	4.32E-06	2.29E-06	2.50E-07	0	1.87E-06	8.24E-07	4.72E-06	0	9.37E-07	2.73E-06	1.87E-06	0
k__Bacteria; p__Actinobacteria; c__Actinomycetia; o__Bifidobacteriales; f__Bifidobacteriaceae; g__Pseudoscardovia; s__Pseudoscardovia radai	7.64E-07	8.55E-08	2.72E-07	0	0	1.11E-07	5.61E-08	8.22E-08	0	2.51E-06	1.12E-06	1.00E-06	0	0	3.71E-07	1.14E-06	6.41E-07	1.27E-06	0	3.21E-07	1.14E-07
k__Bacteria; p__Actinobacteria; c__Actinomycetia; o__Bifidobacteriales; f__Bifidobacteriaceae; g__Pseudoscardovia; s__Pseudoscardovia suis	0	0	0	0	0	0	0	0	0	7.63E-07	0	0	0	0	4.32E-07	0	0	0	6.12E-07	1.94E-06	0
k__Bacteria; p__Actinobacteria; c__Actinomycetia; o__Candidatus Actinomarinales; f__Candidatus Actinomarinaceae; g__Candidatus Actinomarina; s__Candidatus Actinomarina minuta	0	0	0	0	0	0	0	0	0	1.76E-06	1.19E-06	0	0	0	0	0	0	0	0	0	0
k__Bacteria; p__Actinobacteria; c__Actinomycetia; o__Candidatus Actinomarinales; f__NA; g__NA; s__Candidatus Actinomarinales bacterium	2.03E-07	1.86E-06	1.96E-07	0	0	0	0	0	0	4.46E-07	1.49E-07	1.12E-07	0	0	0	1.70E-07	3.34E-07	1.10E-06	3.37E-07	3.69E-07	0
k__Bacteria; p__Actinobacteria; c__Actinomycetia; o__Candidatus Nanopelagicales; f__Candidatus Nanopelagicaceae	0	0	0	0	0	0	1.06E-06	0	0	0	0	0	0	0	0	0	0	0	0	0	0
k__Bacteria; p__Actinobacteria; c__Actinomycetia; o__Candidatus Nanopelagicales; f__Candidatus Nanopelagicaceae; g__Candidatus Nanopelagicus; s__Candidatus Nanopelagicus abundans	0	0	0	0	0	0	0	0	0	3.67E-07	0	1.92E-06	0	0	1.36E-06	3.14E-07	4.13E-07	1.69E-07	1.38E-07	1.28E-06	0
k__Bacteria; p__Actinobacteria; c__Actinomycetia; o__Candidatus Nanopelagicales; f__Candidatus Nanopelagicaceae; g__Candidatus Nanopelagicus; s__Candidatus Nanopelagicus hibericus	0	2.23E-06	4.65E-07	0	0	0	5.54E-06	0	0	0	0	0	9.20E-07	0	0	0	0	0	0	0	0
k__Bacteria; p__Actinobacteria; c__Actinomycetia; o__Candidatus Nanopelagicales; f__Candidatus Nanopelagicaceae; g__Candidatus Planktophila	5.48E-07	9.14E-07	1.17E-06	9.11E-07	4.62E-07	3.44E-06	2.04E-07	1.13E-07	3.70E-08	0	0	2.94E-07	0	3.14E-07	1.07E-07	0	6.55E-07	5.68E-08	1.46E-07	0	0
k__Bacteria; p__Actinobacteria; c__Actinomycetia; o__Candidatus Nanopelagicales; f__Candidatus Nanopelagicaceae; g__Candidatus Planktophila; s__Candidatus Planktophila dulcis	0	0	0	2.69E-07	9.14E-07	1.67E-06	9.31E-07	0	0	0	0	0	0	0	0	0	0	0	0	0	0
k__Bacteria; p__Actinobacteria; c__Actinomycetia; o__Candidatus Nanopelagicales; f__Candidatus Nanopelagicaceae; g__Candidatus Planktophila; s__Candidatus Planktophila lacus	1.11E-06	8.68E-07	7.21E-07	2.45E-07	0	3.13E-07	3.83E-07	8.15E-07	1.61E-07	1.27E-06	1.06E-06	4.95E-07	2.51E-07	1.07E-06	1.31E-06	1.26E-06	1.15E-06	6.87E-07	1.24E-06	1.17E-06	6.25E-07
k__Bacteria; p__Actinobacteria; c__Actinomycetia; o__Candidatus Nanopelagicales; f__Candidatus Nanopelagicaceae; g__Candidatus Planktophila; s__Candidatus Planktophila limnetica	3.99E-06	5.45E-06	3.46E-06	6.49E-07	7.33E-07	1.85E-06	2.05E-07	0	0	0	5.35E-07	3.98E-07	0	9.38E-07	0	1.01E-06	1.97E-07	4.89E-07	8.21E-07	4.45E-07	2.89E-07
k__Bacteria; p__Actinobacteria; c__Actinomycetia; o__Candidatus Nanopelagicales; f__Candidatus Nanopelagicaceae; g__Candidatus Planktophila; s__Candidatus Planktophila sulfonica	0	0	0	0	0	0	1.75E-06	0	9.41E-08	0	1.75E-06	0	0	0	8.30E-07	0	0	4.28E-07	0	9.16E-07	4.61E-07
k__Bacteria; p__Actinobacteria; c__Actinomycetia; o__Candidatus Nanopelagicales; f__Candidatus Nanopelagicaceae; g__Candidatus Planktophila; s__Candidatus Planktophila vernalis	0	0	2.11E-06	0	0	0	0	0	0	0	0	0	0	0	3.38E-06	0	0	0	0	0	0
k__Bacteria; p__Actinobacteria; c__Actinomycetia; o__Candidatus Nanopelagicales; f__Candidatus Nanopelagicaceae; g__Candidatus Planktophila; s__Candidatus Planktophila versatilis	3.40E-07	1.16E-06	1.07E-06	1.55E-05	9.48E-06	2.76E-06	6.06E-08	1.17E-07	0	5.57E-06	3.54E-06	5.30E-06	1.99E-06	1.98E-06	2.01E-06	5.91E-06	7.50E-06	5.11E-06	6.48E-06	6.17E-06	3.55E-06
k__Bacteria; p__Actinobacteria; c__Actinomycetia; o__Catenulisporales	2.71E-06	5.64E-06	2.27E-06	8.26E-07	1.96E-06	9.12E-07	6.34E-07	1.66E-07	0	9.26E-07	6.76E-07	6.67E-08	1.10E-07	1.35E-06	0	2.02E-07	3.43E-06	1.41E-06	1.31E-06	3.05E-06	6.15E-07
k__Bacteria; p__Actinobacteria; c__Actinomycetia; o__Catenulisporales; f__Actinospicaceae; g__Actinospica; s__Actinospica acidiphila	0	5.90E-08	3.86E-08	9.46E-08	5.51E-08	4.10E-07	1.78E-06	1.66E-07	1.15E-06	2.82E-06	7.51E-07	8.09E-07	2.57E-05	6.16E-06	2.71E-05	1.36E-06	3.58E-07	1.16E-06	9.54E-06	1.68E-05	1.27E-05
k__Bacteria; p__Actinobacteria; c__Actinomycetia; o__Catenulisporales; f__Actinospicaceae; g__Actinospica; s__Actinospica robiniae	3.27E-05	6.25E-05	5.10E-05	1.24E-05	7.66E-06	1.10E-05	4.35E-06	6.92E-06	6.00E-06	1.03E-05	4.80E-06	4.99E-06	4.99E-06	6.60E-06	4.84E-06	1.11E-05	1.05E-05	8.87E-06	1.01E-05	7.46E-06	6.47E-06
k__Bacteria; p__Actinobacteria; c__Actinomycetia; o__Catenulisporales; f__Catenulisporaceae; g__Catenulispora*	1.38E-06	3.34E-06	1.45E-06	4.89E-07	9.45E-08	1.65E-07	8.83E-08	1.47E-07	0	3.65E-07	0	3.67E-07	1.42E-07	3.86E-07	3.31E-07	2.79E-07	1.01E-06	6.75E-07	1.21E-06	1.73E-06	2.92E-07
k__Bacteria; p__Actinobacteria; c__Actinomycetia; o__Catenulisporales; f__Catenulisporaceae; g__Catenulispora; s__Catenulispora acidiphila	3.34E-05	6.89E-05	7.25E-05	1.38E-05	5.93E-06	9.67E-06	1.25E-05	2.75E-05	4.41E-05	9.83E-06	5.18E-06	2.60E-06	1.05E-05	6.58E-06	5.19E-06	1.70E-05	1.34E-05	1.53E-05	9.16E-06	1.00E-05	6.60E-06
k__Bacteria; p__Actinobacteria; c__Actinomycetia; o__Catenulisporales; f__Catenulisporaceae; g__Catenulispora; s__Catenulispora sp. 13_1_20CM_3_70_7	0.000109836	0.000172043	0.000155108	3.31E-05	1.38E-05	1.71E-05	1.53E-05	1.32E-05	3.81E-05	3.69E-05	5.57E-06	1.40E-05	2.14E-05	1.14E-05	1.41E-05	1.74E-05	7.75E-06	7.16E-06	1.70E-05	2.19E-05	2.46E-05
k__Bacteria; p__Actinobacteria; c__Actinomycetia; o__Catenulisporales; f__Catenulisporaceae; g__Catenulispora; s__uncultured Catenulispora sp.*	0	0	0	0	0	0	0	0	0	0	0	0	0	0	0	6.19E-07	0	1.47E-06	0	3.32E-07	0
k__Bacteria; p__Actinobacteria; c__Actinomycetia; o__Corynebacteriales	8.17E-05	0.000115843	0.000104833	6.28E-05	5.96E-05	6.33E-05	0.000211329	0.000109084	0.000161161	4.76E-05	5.15E-05	4.32E-05	4.13E-05	3.80E-05	4.06E-05	5.71E-05	4.51E-05	4.63E-05	5.60E-05	6.41E-05	4.74E-05
k__Bacteria; p__Actinobacteria; c__Actinomycetia; o__Corynebacteriales; f__Corynebacteriaceae; g__Corynebacterium	6.39E-06	1.35E-05	1.25E-05	5.27E-06	6.16E-06	4.48E-06	8.09E-05	4.24E-05	9.54E-05	4.33E-06	1.12E-05	7.67E-06	6.90E-06	1.65E-05	1.18E-05	3.16E-06	5.67E-06	6.04E-06	1.07E-05	9.65E-06	1.27E-05
k__Bacteria; p__Actinobacteria; c__Actinomycetia; o__Corynebacteriales; f__Corynebacteriaceae; g__Corynebacterium; s__Corynebacterium alkanolyticum	0	0	0	0	0	0	0	0	0	3.80E-07	0	0	1.30E-06	0	1.04E-07	0	0	0	0	0	1.52E-07
k__Bacteria; p__Actinobacteria; c__Actinomycetia; o__Corynebacteriales; f__Corynebacteriaceae; g__Corynebacterium; s__Corynebacterium amycolatum	0	0	0	0	0	0	0	0	0	7.35E-07	8.78E-07	2.42E-06	1.46E-07	1.30E-06	9.37E-07	5.02E-07	0	6.98E-07	1.37E-06	1.79E-06	1.80E-06
k__Bacteria; p__Actinobacteria; c__Actinomycetia; o__Corynebacteriales; f__Corynebacteriaceae; g__Corynebacterium; s__Corynebacterium aquilae	0	0	0	0	7.30E-07	0	0	0	0	0	0	0	0	0	0	0	0	0	0	0	0
k__Bacteria; p__Actinobacteria; c__Actinomycetia; o__Corynebacteriales; f__Corynebacteriaceae; g__Corynebacterium; s__Corynebacterium argentoratense	0	0	0	0	0	0	0	0	0	4.53E-07	0	3.43E-07	7.43E-07	3.96E-07	5.13E-07	5.24E-07	0	0	3.52E-07	1.41E-06	7.24E-07
k__Bacteria; p__Actinobacteria; c__Actinomycetia; o__Corynebacteriales; f__Corynebacteriaceae; g__Corynebacterium; s__Corynebacterium atypicum	0	0	0	0	0	0	9.60E-07	0	0	6.21E-07	3.78E-06	9.47E-07	0	0	0	1.45E-06	6.95E-07	4.02E-06	0	2.34E-06	4.98E-07
k__Bacteria; p__Actinobacteria; c__Actinomycetia; o__Corynebacteriales; f__Corynebacteriaceae; g__Corynebacterium; s__Corynebacterium aurimucosum	0	0	0	0	3.09E-07	0	4.26E-06	4.58E-06	8.75E-06	3.45E-07	2.08E-06	0	7.75E-07	0	2.32E-07	3.96E-07	1.54E-06	0	7.94E-07	0	2.74E-07
k__Bacteria; p__Actinobacteria; c__Actinomycetia; o__Corynebacteriales; f__Corynebacteriaceae; g__Corynebacterium; s__Corynebacterium bouchesdurhonense	0	0	0	0	0	0	0	0	4.08E-08	0	0	0	2.16E-06	3.16E-07	5.68E-07	0	0	2.82E-07	0	0	0
k__Bacteria; p__Actinobacteria; c__Actinomycetia; o__Corynebacteriales; f__Corynebacteriaceae; g__Corynebacterium; s__Corynebacterium bovis	9.81E-07	6.35E-07	5.01E-06	1.71E-06	3.52E-07	9.42E-07	0	0	9.90E-08	1.53E-06	1.96E-07	2.94E-07	4.23E-07	0	0	4.47E-07	0	0	0	3.62E-07	0
k__Bacteria; p__Actinobacteria; c__Actinomycetia; o__Corynebacteriales; f__Corynebacteriaceae; g__Corynebacterium; s__Corynebacterium callunae	0	0	0	0	0	0	0	0	0	1.55E-07	1.56E-07	5.84E-07	0	1.06E-07	0	2.06E-07	0	1.44E-07	2.35E-07	0	1.24E-07
k__Bacteria; p__Actinobacteria; c__Actinomycetia; o__Corynebacteriales; f__Corynebacteriaceae; g__Corynebacterium; s__Corynebacterium ciconiae	7.34E-07	9.58E-07	6.57E-07	0	0	0	0	0	0	0	0	7.24E-07	0	0	0	8.83E-07	0	1.78E-07	0	0	0
k__Bacteria; p__Actinobacteria; c__Actinomycetia; o__Corynebacteriales; f__Corynebacteriaceae; g__Corynebacterium; s__Corynebacterium diphtheriae	1.65E-06	6.97E-07	5.72E-06	6.90E-07	0	2.15E-06	4.41E-07	4.85E-07	9.13E-07	0	9.32E-07	0	1.80E-06	6.53E-07	6.06E-07	1.08E-06	0	8.46E-07	0	3.93E-07	7.54E-07
k__Bacteria; p__Actinobacteria; c__Actinomycetia; o__Corynebacteriales; f__Corynebacteriaceae; g__Corynebacterium; s__Corynebacterium doosanense	0	0	2.28E-06	1.86E-06	2.93E-07	9.61E-07	0	0	0	0	0	0	0	0	0	0	0	0	0	0	0
k__Bacteria; p__Actinobacteria; c__Actinomycetia; o__Corynebacteriales; f__Corynebacteriaceae; g__Corynebacterium; s__Corynebacterium durum	0	0	0	3.32E-07	0	0	8.11E-07	3.22E-07	0	0	0	0	1.58E-06	2.54E-06	4.54E-06	5.97E-08	0	0	2.83E-07	1.05E-07	2.62E-07
k__Bacteria; p__Actinobacteria; c__Actinomycetia; o__Corynebacteriales; f__Corynebacteriaceae; g__Corynebacterium; s__Corynebacterium efficiens	1.58E-05	1.39E-05	2.01E-05	1.19E-05	2.90E-06	7.42E-06	1.80E-05	1.88E-05	2.05E-05	1.35E-05	1.36E-05	1.59E-05	6.36E-06	6.07E-06	9.40E-06	1.48E-05	1.30E-05	1.30E-05	1.85E-05	1.23E-05	8.26E-06
k__Bacteria; p__Actinobacteria; c__Actinomycetia; o__Corynebacteriales; f__Corynebacteriaceae; g__Corynebacterium; s__Corynebacterium epidermidicanis	2.10E-06	1.81E-06	1.85E-06	0	0	0	0	0	0	0	0	0	0	0	0	0	0	0	0	0	0
k__Bacteria; p__Actinobacteria; c__Actinomycetia; o__Corynebacteriales; f__Corynebacteriaceae; g__Corynebacterium; s__Corynebacterium falsenii	0	0	0	0	1.65E-07	1.68E-07	2.60E-05	2.47E-06	1.54E-06	0	0	0	0	0	0	0	0	0	0	0	0
k__Bacteria; p__Actinobacteria; c__Actinomycetia; o__Corynebacteriales; f__Corynebacteriaceae; g__Corynebacterium; s__Corynebacterium frankenforstense	0	0	0	0	0	0	0	0	0	7.90E-07	3.52E-06	9.95E-08	1.32E-06	9.05E-08	0	9.46E-07	1.78E-06	7.40E-07	3.18E-06	5.06E-07	0
k__Bacteria; p__Actinobacteria; c__Actinomycetia; o__Corynebacteriales; f__Corynebacteriaceae; g__Corynebacterium; s__Corynebacterium freiburgense	3.08E-07	1.40E-06	1.03E-06	7.12E-07	0	0	0	0	0	0	0	0	0	0	0	0	0	0	0	0	0
k__Bacteria; p__Actinobacteria; c__Actinomycetia; o__Corynebacteriales; f__Corynebacteriaceae; g__Corynebacterium; s__Corynebacterium freneyi	0	0	0	0	0	0	6.56E-06	2.72E-06	1.15E-07	0	0	0	0	5.76E-07	2.30E-07	0	0	0	0	7.78E-07	0
k__Bacteria; p__Actinobacteria; c__Actinomycetia; o__Corynebacteriales; f__Corynebacteriaceae; g__Corynebacterium; s__Corynebacterium gerontici	0	1.80E-07	1.28E-06	0	0	0	0	0	0	0	0	0	0	0	0	0	0	0	0	0	0
k__Bacteria; p__Actinobacteria; c__Actinomycetia; o__Corynebacteriales; f__Corynebacteriaceae; g__Corynebacterium; s__Corynebacterium glaucum	0	0	0	6.03E-07	1.47E-06	0	0	0	0	0	0	0	0	0	0	0	0	0	0	0	0
k__Bacteria; p__Actinobacteria; c__Actinomycetia; o__Corynebacteriales; f__Corynebacteriaceae; g__Corynebacterium; s__Corynebacterium glutamicum	1.37E-06	1.57E-06	3.14E-06	7.19E-07	2.87E-07	1.23E-06	2.07E-06	4.74E-07	2.23E-06	1.04E-06	1.99E-06	5.63E-07	0	0	6.09E-07	2.96E-07	5.82E-07	8.46E-07	2.01E-07	9.90E-07	0
k__Bacteria; p__Actinobacteria; c__Actinomycetia; o__Corynebacteriales; f__Corynebacteriaceae; g__Corynebacterium; s__Corynebacterium glyciniphilum	0	3.22E-06	0	0	0	7.92E-07	0	0	0	0	0	0	7.61E-07	0	5.41E-07	0	0	0	0	0	0
k__Bacteria; p__Actinobacteria; c__Actinomycetia; o__Corynebacteriales; f__Corynebacteriaceae; g__Corynebacterium; s__Corynebacterium hadale	0	0	0	2.36E-06	8.31E-07	1.50E-06	0	0	0	0	0	0	6.20E-07	1.73E-06	0	0	0	0	0	0	0
k__Bacteria; p__Actinobacteria; c__Actinomycetia; o__Corynebacteriales; f__Corynebacteriaceae; g__Corynebacterium; s__Corynebacterium halotolerans	7.21E-07	5.29E-07	1.41E-06	7.66E-07	6.92E-08	7.80E-08	3.45E-06	3.85E-06	2.46E-06	1.92E-06	1.46E-06	5.49E-07	3.28E-08	6.44E-08	4.56E-08	3.64E-07	9.46E-07	7.36E-07	1.27E-06	1.48E-06	6.45E-08
k__Bacteria; p__Actinobacteria; c__Actinomycetia; o__Corynebacteriales; f__Corynebacteriaceae; g__Corynebacterium; s__Corynebacterium heidelbergense	0	0	0	0	0	0	4.99E-07	0	5.79E-07	0	3.38E-07	0	0	0	6.11E-08	0	0	0	0	0	0
k__Bacteria; p__Actinobacteria; c__Actinomycetia; o__Corynebacteriales; f__Corynebacteriaceae; g__Corynebacterium; s__Corynebacterium humireducens	3.53E-07	1.62E-06	3.38E-07	3.16E-06	1.84E-06	4.23E-07	1.37E-07	2.12E-07	6.40E-07	2.16E-06	9.15E-07	8.59E-08	0	0	0	2.60E-07	6.41E-07	2.11E-07	6.02E-07	2.13E-07	0
k__Bacteria; p__Actinobacteria; c__Actinomycetia; o__Corynebacteriales; f__Corynebacteriaceae; g__Corynebacterium; s__Corynebacterium imitans	0	7.20E-07	1.69E-07	0	0	0	0	0	0	9.77E-07	0	2.94E-07	0	0	0	0	0	0	0	0	0
k__Bacteria; p__Actinobacteria; c__Actinomycetia; o__Corynebacteriales; f__Corynebacteriaceae; g__Corynebacterium; s__Corynebacterium jeddahense	0	1.24E-06	0	0	0	0	0	0	0	0	0	0	0	0	0	0	0	0	0	0	0
k__Bacteria; p__Actinobacteria; c__Actinomycetia; o__Corynebacteriales; f__Corynebacteriaceae; g__Corynebacterium; s__Corynebacterium jeikeium	5.18E-07	0	1.98E-07	0	0	1.20E-07	7.14E-07	9.19E-07	7.98E-07	0	0	0	0	0	0	0	0	0	0	0	0
k__Bacteria; p__Actinobacteria; c__Actinomycetia; o__Corynebacteriales; f__Corynebacteriaceae; g__Corynebacterium; s__Corynebacterium kroppenstedtii	0	0	0	0	0	0	7.24E-07	0	0	0	0	0	0	0	0	0	0	0	0	0	0
k__Bacteria; p__Actinobacteria; c__Actinomycetia; o__Corynebacteriales; f__Corynebacteriaceae; g__Corynebacterium; s__Corynebacterium lactis	0	0	0	0	0	0	0	0	0	1.63E-07	5.08E-08	0	1.97E-07	1.75E-07	4.38E-07	0	1.14E-07	4.66E-08	7.60E-08	3.35E-07	5.20E-07
k__Bacteria; p__Actinobacteria; c__Actinomycetia; o__Corynebacteriales; f__Corynebacteriaceae; g__Corynebacterium; s__Corynebacterium liangguodongii	0	4.05E-08	0	2.55E-07	1.46E-07	1.94E-06	8.40E-06	0	2.38E-07	0	6.06E-07	1.37E-06	0	0	0	0	6.70E-07	0	0	3.74E-07	0
k__Bacteria; p__Actinobacteria; c__Actinomycetia; o__Corynebacteriales; f__Corynebacteriaceae; g__Corynebacterium; s__Corynebacterium lipophiloflavum	0	0	0	0	0	0	1.95E-06	0	0	0	0	0	0	0	0	0	0	0	0	0	0
k__Bacteria; p__Actinobacteria; c__Actinomycetia; o__Corynebacteriales; f__Corynebacteriaceae; g__Corynebacterium; s__Corynebacterium macginleyi	0	0	0	0	0	0	4.51E-07	0	0	0	0	0	0	0	0	0	0	0	0	0	0
k__Bacteria; p__Actinobacteria; c__Actinomycetia; o__Corynebacteriales; f__Corynebacteriaceae; g__Corynebacterium; s__Corynebacterium marinum	0	0	0	0	0	0	0	0	0	0	0	0	1.42E-06	0	5.27E-08	0	0	0	0	0	0
k__Bacteria; p__Actinobacteria; c__Actinomycetia; o__Corynebacteriales; f__Corynebacteriaceae; g__Corynebacterium; s__Corynebacterium maris	0	0	0	0	1.14E-06	6.94E-07	2.77E-06	0	1.25E-06	1.03E-06	0	2.59E-07	8.35E-07	4.76E-07	2.82E-07	0	0	0	7.81E-07	4.26E-07	2.75E-07
k__Bacteria; p__Actinobacteria; c__Actinomycetia; o__Corynebacteriales; f__Corynebacteriaceae; g__Corynebacterium; s__Corynebacterium mastitidis	0	0	0	0	0	0	2.49E-07	6.46E-07	0	0	0	0	1.12E-07	3.99E-07	8.74E-07	0	0	1.35E-07	0	9.04E-08	0
k__Bacteria; p__Actinobacteria; c__Actinomycetia; o__Corynebacteriales; f__Corynebacteriaceae; g__Corynebacterium; s__Corynebacterium matruchotii	0	0	0	0	0	0	1.83E-06	0	0	0	0	0	0	0	0	0	0	0	0	0	0
k__Bacteria; p__Actinobacteria; c__Actinomycetia; o__Corynebacteriales; f__Corynebacteriaceae; g__Corynebacterium; s__Corynebacterium minutissimum	0	0	0	0	0	0	3.34E-06	0	1.12E-07	0	0	0	0	0	0	0	0	0	0	0	0
k__Bacteria; p__Actinobacteria; c__Actinomycetia; o__Corynebacteriales; f__Corynebacteriaceae; g__Corynebacterium; s__Corynebacterium mustelae	0	0	5.05E-08	0	0	0	0	0	0	6.07E-06	2.41E-06	1.60E-07	6.27E-07	1.78E-06	2.61E-06	1.05E-06	1.19E-06	2.41E-06	9.29E-06	2.56E-06	1.75E-06
k__Bacteria; p__Actinobacteria; c__Actinomycetia; o__Corynebacteriales; f__Corynebacteriaceae; g__Corynebacterium; s__Corynebacterium nuruki	0	7.28E-07	0	0	0	9.11E-07	1.13E-05	0	0	0	0	0	0	0	0	0	7.96E-07	0	0	0	0
k__Bacteria; p__Actinobacteria; c__Actinomycetia; o__Corynebacteriales; f__Corynebacteriaceae; g__Corynebacterium; s__Corynebacterium otitidis	1.46E-06	1.07E-06	1.68E-06	0	0	3.34E-07	0	0	0	0	6.76E-07	0	3.81E-06	0	0	0	0	0	2.23E-07	5.41E-07	0
k__Bacteria; p__Actinobacteria; c__Actinomycetia; o__Corynebacteriales; f__Corynebacteriaceae; g__Corynebacterium; s__Corynebacterium pacaense	0	0	0	1.56E-06	0	0	7.43E-07	0	0	5.35E-07	7.16E-07	0	3.85E-07	4.70E-07	6.55E-07	6.13E-07	4.00E-07	0	5.41E-07	8.84E-07	2.03E-07
k__Bacteria; p__Actinobacteria; c__Actinomycetia; o__Corynebacteriales; f__Corynebacteriaceae; g__Corynebacterium; s__Corynebacterium phocae	0	0	0	0	0	0	4.88E-07	6.70E-07	1.68E-07	0	0	0	2.05E-06	3.65E-07	8.63E-07	0	0	0	6.65E-08	3.31E-07	6.03E-07
k__Bacteria; p__Actinobacteria; c__Actinomycetia; o__Corynebacteriales; f__Corynebacteriaceae; g__Corynebacterium; s__Corynebacterium phoceense	3.38E-07	0	0	0	0	0	0	1.28E-06	1.39E-06	0	0	0	0	0	0	0	0	0	0	0	0
k__Bacteria; p__Actinobacteria; c__Actinomycetia; o__Corynebacteriales; f__Corynebacteriaceae; g__Corynebacterium; s__Corynebacterium pollutisoli	0	0	0	0	0	0	0	0	0	0	0	0	0	0	0	0	5.97E-07	0	8.98E-06	0	0
k__Bacteria; p__Actinobacteria; c__Actinomycetia; o__Corynebacteriales; f__Corynebacteriaceae; g__Corynebacterium; s__Corynebacterium propinquum	0	0	0	0	0	0	0	0	0	3.31E-06	0	4.04E-07	0	0	0	1.92E-06	8.99E-07	2.25E-06	0	0	0
k__Bacteria; p__Actinobacteria; c__Actinomycetia; o__Corynebacteriales; f__Corynebacteriaceae; g__Corynebacterium; s__Corynebacterium provencense	1.54E-06	1.41E-06	1.12E-07	2.05E-08	1.65E-07	9.57E-08	3.28E-06	1.22E-06	5.89E-06	0	0	7.46E-07	9.22E-07	1.96E-06	8.69E-07	0	0	0	1.02E-06	0	0
k__Bacteria; p__Actinobacteria; c__Actinomycetia; o__Corynebacteriales; f__Corynebacteriaceae; g__Corynebacterium; s__Corynebacterium pseudopelargi	7.63E-07	5.85E-07	5.82E-07	0	0	0	0	0	0	0	0	0	0	0	0	0	0	0	0	0	0
k__Bacteria; p__Actinobacteria; c__Actinomycetia; o__Corynebacteriales; f__Corynebacteriaceae; g__Corynebacterium; s__Corynebacterium pyruviciproducens	1.26E-05	9.22E-06	1.12E-05	3.19E-06	1.50E-06	4.56E-07	2.50E-07	1.01E-06	1.14E-06	1.15E-06	5.73E-07	2.11E-08	1.36E-05	1.75E-06	4.69E-06	0	2.15E-07	1.02E-06	1.07E-06	1.68E-06	8.08E-07
k__Bacteria; p__Actinobacteria; c__Actinomycetia; o__Corynebacteriales; f__Corynebacteriaceae; g__Corynebacterium; s__Corynebacterium riegelii	0	0	0	0	0	0	2.87E-06	0	0	0	0	0	0	0	0	0	0	0	0	0	0
k__Bacteria; p__Actinobacteria; c__Actinomycetia; o__Corynebacteriales; f__Corynebacteriaceae; g__Corynebacterium; s__Corynebacterium senegalense	7.17E-07	0	8.07E-07	2.58E-07	0	0	0	1.96E-07	0	6.91E-07	3.78E-07	6.66E-07	3.27E-08	3.57E-08	2.28E-08	9.08E-07	1.42E-06	5.20E-07	6.29E-08	1.05E-07	5.81E-07
k__Bacteria; p__Actinobacteria; c__Actinomycetia; o__Corynebacteriales; f__Corynebacteriaceae; g__Corynebacterium; s__Corynebacterium simulans	0	0	0	0	0	0	1.89E-07	0	7.38E-07	0	0	0	0	0	0	0	0	0	0	0	0
k__Bacteria; p__Actinobacteria; c__Actinomycetia; o__Corynebacteriales; f__Corynebacteriaceae; g__Corynebacterium; s__Corynebacterium sp.	0	0	0	6.61E-07	5.43E-07	1.21E-07	0	0	0	0	0	0	0	0	0	0	0	0	0	0	0
k__Bacteria; p__Actinobacteria; c__Actinomycetia; o__Corynebacteriales; f__Corynebacteriaceae; g__Corynebacterium; s__Corynebacterium sp. 13CS0277	0	0	0	0	0	0	1.04E-06	0	5.68E-08	0	0	0	0	0	0	0	0	0	0	0	0
k__Bacteria; p__Actinobacteria; c__Actinomycetia; o__Corynebacteriales; f__Corynebacteriaceae; g__Corynebacterium; s__Corynebacterium sp. CNJ-954	0	0	0	0	0	0	2.57E-06	1.89E-08	1.77E-08	0	0	0	1.31E-07	0	0	0	0	0	0	1.07E-07	0
k__Bacteria; p__Actinobacteria; c__Actinomycetia; o__Corynebacteriales; f__Corynebacteriaceae; g__Corynebacterium; s__Corynebacterium sp. DNF00584	0	0	0	2.86E-07	6.47E-07	3.54E-07	0	7.07E-07	1.29E-06	0	0	0	0	0	0	0	0	0	0	0	0
k__Bacteria; p__Actinobacteria; c__Actinomycetia; o__Corynebacteriales; f__Corynebacteriaceae; g__Corynebacterium; s__Corynebacterium sp. HMSC04H06	0	0	0	0	0	0	0	0	0	0	0	0	2.00E-06	0	0	0	0	0	0	0	0
k__Bacteria; p__Actinobacteria; c__Actinomycetia; o__Corynebacteriales; f__Corynebacteriaceae; g__Corynebacterium; s__Corynebacterium sp. HMSC062E11	0	0	0	0	0	0	2.34E-07	0	1.59E-06	0	0	0	0	0	0	0	0	0	0	0	0
k__Bacteria; p__Actinobacteria; c__Actinomycetia; o__Corynebacteriales; f__Corynebacteriaceae; g__Corynebacterium; s__Corynebacterium sp. HMSC066C02	0	0	0	0	0	0	4.01E-07	6.09E-07	0	0	0	0	0	0	0	0	0	0	0	0	0
k__Bacteria; p__Actinobacteria; c__Actinomycetia; o__Corynebacteriales; f__Corynebacteriaceae; g__Corynebacterium; s__Corynebacterium sp. HMSC068G04	0	0	0	0	1.38E-06	0	0	2.01E-07	0	0	0	0	0	0	0	0	0	0	0	0	0
k__Bacteria; p__Actinobacteria; c__Actinomycetia; o__Corynebacteriales; f__Corynebacteriaceae; g__Corynebacterium; s__Corynebacterium sp. HMSC070E08	0	0	0	0	0	0	6.98E-07	3.77E-07	8.77E-07	0	0	0	0	0	0	0	0	0	0	0	0
k__Bacteria; p__Actinobacteria; c__Actinomycetia; o__Corynebacteriales; f__Corynebacteriaceae; g__Corynebacterium; s__Corynebacterium sp. HMSC071B10	9.80E-07	1.24E-06	3.10E-07	7.31E-08	0	9.46E-08	0	0	0	0	0	0	0	0	0	0	0	0	0	0	0
k__Bacteria; p__Actinobacteria; c__Actinomycetia; o__Corynebacteriales; f__Corynebacteriaceae; g__Corynebacterium; s__Corynebacterium sp. HMSC11E11	0	0	4.45E-08	8.35E-08	0	0	0	0	0	1.80E-06	7.49E-07	1.88E-07	0	0	0	3.55E-07	1.40E-07	5.74E-08	5.22E-07	3.89E-08	0
k__Bacteria; p__Actinobacteria; c__Actinomycetia; o__Corynebacteriales; f__Corynebacteriaceae; g__Corynebacterium; s__Corynebacterium sp. NML120713	1.09E-06	3.31E-07	3.48E-07	1.61E-07	2.33E-07	5.72E-07	1.81E-07	0	0	0	9.98E-08	0	3.04E-06	8.29E-07	2.21E-07	0	0	0	6.21E-07	4.99E-07	0
k__Bacteria; p__Actinobacteria; c__Actinomycetia; o__Corynebacteriales; f__Corynebacteriaceae; g__Corynebacterium; s__Corynebacterium sp. NML140438	0	0	0	0	0	0	2.33E-06	1.60E-06	1.94E-06	0	0	0	0	0	0	0	0	0	0	0	0
k__Bacteria; p__Actinobacteria; c__Actinomycetia; o__Corynebacteriales; f__Corynebacteriaceae; g__Corynebacterium; s__Corynebacterium sp. YIM 101343	0	0	0	6.44E-07	1.43E-06	8.02E-07	0	0	0	0	0	0	0	1.18E-06	3.57E-07	0	0	0	0	7.21E-08	1.86E-07
k__Bacteria; p__Actinobacteria; c__Actinomycetia; o__Corynebacteriales; f__Corynebacteriaceae; g__Corynebacterium; s__Corynebacterium sphenisci	0	0	0	0	0	0	3.80E-07	8.22E-08	0	0	0	1.07E-07	0	9.78E-08	0	1.63E-07	0	0	0	8.86E-08	1.14E-07
k__Bacteria; p__Actinobacteria; c__Actinomycetia; o__Corynebacteriales; f__Corynebacteriaceae; g__Corynebacterium; s__Corynebacterium spheniscorum	0	0	0	2.01E-06	0	0	0	1.70E-06	0	0	0	0	1.61E-07	8.69E-07	1.16E-07	0	0	0	0	0	0
k__Bacteria; p__Actinobacteria; c__Actinomycetia; o__Corynebacteriales; f__Corynebacteriaceae; g__Corynebacterium; s__Corynebacterium sputi	4.08E-07	3.20E-07	8.86E-07	0	0	0	0	0	0	3.80E-07	5.73E-07	0	0	1.30E-07	8.31E-07	4.36E-07	0	0	2.88E-07	3.53E-07	3.04E-07
k__Bacteria; p__Actinobacteria; c__Actinomycetia; o__Corynebacteriales; f__Corynebacteriaceae; g__Corynebacterium; s__Corynebacterium stationis	0	0	0	0	0	0	5.35E-07	0	2.68E-07	0	0	0	0	0	0	0	0	0	0	0	0
k__Bacteria; p__Actinobacteria; c__Actinomycetia; o__Corynebacteriales; f__Corynebacteriaceae; g__Corynebacterium; s__Corynebacterium striatum	0	7.66E-07	0	2.20E-07	2.54E-07	2.18E-07	2.40E-07	4.86E-07	1.31E-06	4.46E-06	5.22E-06	1.61E-06	1.46E-06	1.16E-05	2.23E-06	5.61E-06	1.62E-06	1.86E-06	1.34E-05	9.99E-06	1.06E-05
k__Bacteria; p__Actinobacteria; c__Actinomycetia; o__Corynebacteriales; f__Corynebacteriaceae; g__Corynebacterium; s__Corynebacterium suranareeae	0	0	0	0	0	0	0	0	0	0	0	0	6.84E-07	6.32E-07	0	0	0	0	0	3.30E-06	7.06E-07
k__Bacteria; p__Actinobacteria; c__Actinomycetia; o__Corynebacteriales; f__Corynebacteriaceae; g__Corynebacterium; s__Corynebacterium terpenotabidum	0	0	0	2.12E-07	0	6.79E-07	5.91E-07	0	0	3.21E-07	0	0	8.58E-06	1.98E-06	6.79E-06	2.75E-07	0	0	1.81E-07	3.51E-07	4.80E-06
k__Bacteria; p__Actinobacteria; c__Actinomycetia; o__Corynebacteriales; f__Corynebacteriaceae; g__Corynebacterium; s__Corynebacterium testudinoris	0	0	0	0	0	0	2.71E-06	8.78E-07	5.92E-07	0	0	0	0	0	0	0	0	0	0	0	0
k__Bacteria; p__Actinobacteria; c__Actinomycetia; o__Corynebacteriales; f__Corynebacteriaceae; g__Corynebacterium; s__Corynebacterium timonense	0	0	0	0	0	0	0	0	9.65E-08	7.30E-07	7.34E-07	0	0	0	1.97E-07	0	1.22E-06	6.74E-07	2.81E-07	4.47E-07	4.33E-07
k__Bacteria; p__Actinobacteria; c__Actinomycetia; o__Corynebacteriales; f__Corynebacteriaceae; g__Corynebacterium; s__Corynebacterium tuberculostearicum	0	0	1.06E-06	0	0	0	0	0	0	0	0	0	0	0	0	0	0	0	0	0	0
k__Bacteria; p__Actinobacteria; c__Actinomycetia; o__Corynebacteriales; f__Corynebacteriaceae; g__Corynebacterium; s__Corynebacterium ulcerans	0	0	0	7.48E-07	0	1.03E-06	1.93E-05	7.93E-07	0	0	0	0	0	0	0	0	0	0	0	0	0
k__Bacteria; p__Actinobacteria; c__Actinomycetia; o__Corynebacteriales; f__Corynebacteriaceae; g__Corynebacterium; s__Corynebacterium ulceribovis	0	0	0	0	0	0	3.61E-07	0	0	0	0	0	8.75E-07	0	7.78E-08	0	0	0	0	5.11E-07	0
k__Bacteria; p__Actinobacteria; c__Actinomycetia; o__Corynebacteriales; f__Corynebacteriaceae; g__Corynebacterium; s__Corynebacterium urealyticum	4.17E-07	7.97E-07	1.32E-07	1.30E-06	5.91E-07	1.25E-06	0	8.04E-07	1.90E-06	0	0	0	0	0	0	0	0	0	0	0	0
k__Bacteria; p__Actinobacteria; c__Actinomycetia; o__Corynebacteriales; f__Corynebacteriaceae; g__Corynebacterium; s__Corynebacterium ureicelerivorans	0	0	0	0	0	0	2.19E-06	3.91E-07	1.27E-06	0	0	0	7.72E-06	2.56E-06	0	0	0	0	0	9.99E-07	6.34E-07
k__Bacteria; p__Actinobacteria; c__Actinomycetia; o__Corynebacteriales; f__Corynebacteriaceae; g__Corynebacterium; s__Corynebacterium urinipleomorphum	0	0	0	0	0	0	0	0	0	0	0	0	4.32E-07	1.01E-06	0	0	3.21E-07	0	0	0	0
k__Bacteria; p__Actinobacteria; c__Actinomycetia; o__Corynebacteriales; f__Corynebacteriaceae; g__Corynebacterium; s__Corynebacterium variabile	6.92E-07	1.29E-06	1.04E-06	0	2.62E-07	2.16E-07	0	0	0	0	0	0	5.55E-06	0	2.01E-06	0	0	0	0	1.14E-06	0
k__Bacteria; p__Actinobacteria; c__Actinomycetia; o__Corynebacteriales; f__Corynebacteriaceae; g__Corynebacterium; s__Corynebacterium vitaeruminis	8.92E-07	1.46E-06	0	0	0	0	0	0	0	0	0	0	1.52E-06	6.91E-07	1.08E-06	0	0	0	0	0	0
k__Bacteria; p__Actinobacteria; c__Actinomycetia; o__Corynebacteriales; f__Corynebacteriaceae; g__Corynebacterium; s__Corynebacterium xerosis	5.75E-07	1.54E-06	6.76E-07	0	0	0	1.52E-06	1.15E-06	5.58E-07	1.36E-06	0	0	0	1.86E-07	0	3.13E-08	0	0	2.08E-07	0	4.27E-06
k__Bacteria; p__Actinobacteria; c__Actinomycetia; o__Corynebacteriales; f__Corynebacteriaceae; g__Corynebacterium; s__uncultured Corynebacterium sp.*	0	0	0	0	0	0	0	0	0	0	0	0	7.72E-07	0	3.33E-07	0	0	0	0	1.26E-07	1.62E-07
k__Bacteria; p__Actinobacteria; c__Actinomycetia; o__Corynebacteriales; f__Dietziaceae; g__Dietzia	4.14E-07	3.79E-07	1.60E-06	3.81E-07	4.34E-07	1.98E-07	0	0	0	2.73E-07	0	0	0	1.86E-07	0	0	0	0	0	0	0
k__Bacteria; p__Actinobacteria; c__Actinomycetia; o__Corynebacteriales; f__Dietziaceae; g__Dietzia*	2.00E-06	4.52E-06	5.99E-06	5.83E-06	4.92E-06	5.65E-06	1.30E-05	2.43E-06	6.00E-06	1.16E-06	1.74E-06	1.57E-07	3.42E-06	2.69E-06	1.78E-06	2.03E-06	1.74E-06	2.39E-06	1.34E-06	3.98E-06	1.63E-06
k__Bacteria; p__Actinobacteria; c__Actinomycetia; o__Corynebacteriales; f__Dietziaceae; g__Dietzia; s__Dietzia alimentaria	1.85E-06	1.38E-06	9.24E-07	5.54E-07	3.67E-07	1.26E-06	5.46E-06	5.69E-06	5.37E-06	4.76E-08	1.97E-06	5.53E-07	8.94E-07	0	1.03E-06	1.13E-06	6.14E-06	2.85E-06	7.68E-07	2.40E-06	1.57E-06
k__Bacteria; p__Actinobacteria; c__Actinomycetia; o__Corynebacteriales; f__Dietziaceae; g__Dietzia; s__Dietzia cinnamea	0	0	0	4.21E-07	1.29E-06	0	2.72E-06	0	1.33E-06	6.66E-07	0	5.09E-07	1.52E-06	0	0	0	0	0	0	1.26E-06	5.36E-07
k__Bacteria; p__Actinobacteria; c__Actinomycetia; o__Corynebacteriales; f__Dietziaceae; g__Dietzia; s__Dietzia kunjamensis	7.10E-07	1.29E-07	5.44E-07	0	0	0	1.42E-06	0	1.00E-07	0	0	0	6.92E-08	6.15E-08	7.30E-07	0	0	0	0	0	0
k__Bacteria; p__Actinobacteria; c__Actinomycetia; o__Corynebacteriales; f__Dietziaceae; g__Dietzia; s__Dietzia lutea	2.43E-06	1.67E-06	5.84E-07	0	0	0	0	3.30E-07	0	0	3.89E-07	5.84E-07	8.32E-07	0	3.07E-06	8.91E-07	2.59E-06	0	0	1.38E-06	8.86E-07
k__Bacteria; p__Actinobacteria; c__Actinomycetia; o__Corynebacteriales; f__Dietziaceae; g__Dietzia; s__Dietzia maris	0	0	0	0	0	1.19E-06	0	0	2.10E-06	0	0	0	0	0	0	0	0	0	5.19E-07	0	0
k__Bacteria; p__Actinobacteria; c__Actinomycetia; o__Corynebacteriales; f__Dietziaceae; g__Dietzia; s__Dietzia natronolimnaea	0	0	0	0	0	0	2.36E-06	5.00E-07	2.68E-07	0	0	0	0	8.66E-08	3.41E-08	0	0	0	0	0	0
k__Bacteria; p__Actinobacteria; c__Actinomycetia; o__Corynebacteriales; f__Dietziaceae; g__Dietzia; s__Dietzia papillomatosis	0	0	0	0	0	0	1.23E-06	0	0	0	0	0	0	0	0	0	0	0	0	0	0
k__Bacteria; p__Actinobacteria; c__Actinomycetia; o__Corynebacteriales; f__Dietziaceae; g__Dietzia; s__Dietzia psychralcaliphila	8.26E-07	2.04E-06	5.31E-07	3.59E-07	1.03E-06	1.04E-06	0	2.98E-07	2.79E-07	0	0	0	7.89E-07	1.80E-07	1.16E-06	0	6.09E-07	0	0	3.37E-07	0
k__Bacteria; p__Actinobacteria; c__Actinomycetia; o__Corynebacteriales; f__Dietziaceae; g__Dietzia; s__Dietzia sp. UCD-THP	0	0	0	0	0	0	3.27E-07	0	0	0	0	0	0	0	0	0	0	0	0	0	0
k__Bacteria; p__Actinobacteria; c__Actinomycetia; o__Corynebacteriales; f__Dietziaceae; g__Dietzia; s__Dietzia sp. oral taxon 368	6.47E-07	4.10E-07	6.21E-07	9.64E-08	8.04E-07	2.04E-06	1.74E-06	2.35E-06	2.56E-06	0	0	0	8.49E-07	2.25E-07	8.96E-08	0	0	0	0	0	0
k__Bacteria; p__Actinobacteria; c__Actinomycetia; o__Corynebacteriales; f__Dietziaceae; g__Dietzia; s__Dietzia timorensis	1.42E-06	7.48E-06	4.66E-06	1.83E-06	3.38E-06	2.26E-06	5.31E-07	0	1.29E-07	0	8.25E-07	9.10E-08	6.20E-07	5.76E-07	4.63E-08	0	0	2.34E-06	9.11E-08	0	0
k__Bacteria; p__Actinobacteria; c__Actinomycetia; o__Corynebacteriales; f__Gordoniaceae	0	0	0	0	0	0	3.27E-06	0	0	0	0	0	0	0	0	0	0	0	1.10E-06	4.34E-07	0
k__Bacteria; p__Actinobacteria; c__Actinomycetia; o__Corynebacteriales; f__Gordoniaceae; g__Gordonia	1.04E-05	1.01E-05	1.64E-05	5.42E-06	4.61E-06	6.22E-06	3.27E-05	1.41E-05	2.32E-05	6.64E-06	7.61E-06	1.16E-05	1.67E-05	1.13E-05	1.64E-05	2.19E-05	1.28E-05	6.92E-06	1.80E-05	1.86E-05	1.36E-05
k__Bacteria; p__Actinobacteria; c__Actinomycetia; o__Corynebacteriales; f__Gordoniaceae; g__Gordonia; s__Gordonia aichiensis	1.83E-07	1.05E-06	6.95E-07	8.20E-08	7.01E-07	0	2.71E-06	4.16E-06	1.80E-06	4.82E-07	1.81E-07	0	2.32E-07	0	6.64E-07	0	0	0	2.74E-07	0	1.44E-07
k__Bacteria; p__Actinobacteria; c__Actinomycetia; o__Corynebacteriales; f__Gordoniaceae; g__Gordonia; s__Gordonia alkanivorans	0	0	0	0	0	0	5.23E-07	0	0	0	0	0	1.60E-06	3.54E-06	1.08E-06	0	0	0	3.59E-07	6.06E-07	5.16E-07
k__Bacteria; p__Actinobacteria; c__Actinomycetia; o__Corynebacteriales; f__Gordoniaceae; g__Gordonia; s__Gordonia amarae	4.58E-07	1.01E-06	7.09E-07	2.03E-07	1.66E-06	2.37E-06	1.83E-06	1.49E-06	3.37E-06	5.51E-08	1.29E-07	4.62E-07	5.92E-07	8.81E-08	7.00E-08	5.58E-07	0	2.38E-07	9.70E-08	0	0
k__Bacteria; p__Actinobacteria; c__Actinomycetia; o__Corynebacteriales; f__Gordoniaceae; g__Gordonia; s__Gordonia amicalis	9.66E-07	0	7.44E-07	0	0	0	7.70E-07	0	0	0	0	0	0	0	0	0	0	0	0	0	0
k__Bacteria; p__Actinobacteria; c__Actinomycetia; o__Corynebacteriales; f__Gordoniaceae; g__Gordonia; s__Gordonia araii	0	0	0	7.79E-07	9.96E-08	5.51E-07	1.72E-05	6.05E-07	0	5.17E-06	1.31E-06	2.82E-07	4.08E-06	3.29E-06	1.32E-06	2.15E-07	0	1.74E-07	4.45E-06	2.35E-06	1.65E-06
k__Bacteria; p__Actinobacteria; c__Actinomycetia; o__Corynebacteriales; f__Gordoniaceae; g__Gordonia; s__Gordonia bronchialis	9.35E-07	2.13E-06	3.18E-06	1.38E-06	7.36E-07	1.39E-06	4.77E-07	1.41E-06	8.62E-07	1.19E-06	5.29E-06	1.78E-06	8.94E-07	1.11E-07	9.90E-07	1.24E-06	1.50E-06	1.71E-06	1.12E-06	3.66E-06	1.09E-06
k__Bacteria; p__Actinobacteria; c__Actinomycetia; o__Corynebacteriales; f__Gordoniaceae; g__Gordonia; s__Gordonia effusa	0	2.54E-07	1.30E-06	7.28E-07	8.76E-07	6.54E-08	0	0	0	0	0	0	6.79E-07	7.52E-07	4.99E-07	0	0	0	3.52E-07	0	0
k__Bacteria; p__Actinobacteria; c__Actinomycetia; o__Corynebacteriales; f__Gordoniaceae; g__Gordonia; s__Gordonia hirsuta	0	0	0	4.39E-07	7.11E-07	6.90E-07	0	1.12E-07	2.88E-08	0	0	4.94E-08	0	0	0	0	0	0	0	0	0
k__Bacteria; p__Actinobacteria; c__Actinomycetia; o__Corynebacteriales; f__Gordoniaceae; g__Gordonia; s__Gordonia hydrophobica	4.69E-07	1.79E-06	1.13E-06	0	0	4.21E-07	1.09E-05	4.63E-07	0	0	0	0	1.47E-06	1.13E-06	4.55E-07	0	0	0	0	0	0
k__Bacteria; p__Actinobacteria; c__Actinomycetia; o__Corynebacteriales; f__Gordoniaceae; g__Gordonia; s__Gordonia insulae	8.84E-07	1.54E-07	6.55E-07	1.55E-06	5.25E-06	2.93E-06	2.60E-06	2.04E-06	2.35E-06	1.07E-06	5.87E-07	1.24E-06	1.41E-06	4.38E-07	1.27E-06	5.50E-07	5.15E-07	7.00E-07	4.24E-07	2.85E-07	5.35E-07
k__Bacteria; p__Actinobacteria; c__Actinomycetia; o__Corynebacteriales; f__Gordoniaceae; g__Gordonia; s__Gordonia iterans	1.61E-06	1.77E-06	1.64E-06	6.06E-07	2.29E-07	5.97E-07	1.98E-06	0	1.56E-07	6.40E-07	3.22E-07	9.62E-07	2.36E-06	2.72E-06	2.85E-06	7.35E-07	1.06E-06	1.47E-07	2.79E-06	2.95E-07	1.40E-06
k__Bacteria; p__Actinobacteria; c__Actinomycetia; o__Corynebacteriales; f__Gordoniaceae; g__Gordonia; s__Gordonia lacunae	9.71E-07	8.92E-07	1.24E-06	0	0	0	0	0	0	3.81E-07	0	7.82E-08	0	0	0	2.79E-07	0	6.33E-07	0	0	0
k__Bacteria; p__Actinobacteria; c__Actinomycetia; o__Corynebacteriales; f__Gordoniaceae; g__Gordonia; s__Gordonia malaquae	8.05E-08	0	0	9.10E-07	2.54E-06	2.80E-06	2.53E-05	1.23E-05	5.72E-06	0	2.10E-07	2.05E-07	6.97E-07	0	0	2.10E-06	2.11E-06	2.16E-06	2.05E-06	0	0
k__Bacteria; p__Actinobacteria; c__Actinomycetia; o__Corynebacteriales; f__Gordoniaceae; g__Gordonia; s__Gordonia namibiensis	0	0	0	3.25E-07	6.74E-07	5.91E-07	0	1.10E-07	1.54E-07	0	0	0	0	0	0	0	0	0	0	0	0
k__Bacteria; p__Actinobacteria; c__Actinomycetia; o__Corynebacteriales; f__Gordoniaceae; g__Gordonia; s__Gordonia neofelifaecis	2.53E-06	3.04E-06	1.07E-06	1.67E-06	1.16E-06	1.92E-06	2.11E-06	1.38E-06	3.00E-06	1.78E-07	0	1.34E-07	4.93E-06	5.98E-07	8.42E-07	0	2.06E-06	3.30E-07	4.99E-07	1.20E-06	4.02E-07
k__Bacteria; p__Actinobacteria; c__Actinomycetia; o__Corynebacteriales; f__Gordoniaceae; g__Gordonia; s__Gordonia oryzae	0	0	2.64E-07	1.19E-06	5.94E-06	5.83E-07	4.00E-06	2.39E-06	1.20E-06	3.24E-06	6.82E-07	4.81E-07	5.32E-06	2.00E-06	3.20E-06	7.35E-07	1.68E-06	1.22E-06	7.35E-07	2.86E-06	3.45E-06
k__Bacteria; p__Actinobacteria; c__Actinomycetia; o__Corynebacteriales; f__Gordoniaceae; g__Gordonia; s__Gordonia otitidis	0	0	0	0	0	9.20E-07	2.06E-06	1.74E-06	1.52E-06	0	0	5.39E-08	0	7.35E-07	3.88E-08	0	0	0	0	0	0
k__Bacteria; p__Actinobacteria; c__Actinomycetia; o__Corynebacteriales; f__Gordoniaceae; g__Gordonia; s__Gordonia paraffinivorans	8.99E-07	7.28E-08	2.96E-07	0	0	0	3.84E-06	1.06E-07	0	1.72E-07	0	0	1.58E-07	5.43E-07	1.36E-06	0	1.93E-07	0	4.30E-08	4.26E-07	8.26E-08
k__Bacteria; p__Actinobacteria; c__Actinomycetia; o__Corynebacteriales; f__Gordoniaceae; g__Gordonia; s__Gordonia phthalatica	4.44E-06	7.41E-07	8.32E-08	1.52E-06	6.51E-06	6.33E-06	7.99E-06	2.67E-06	5.90E-07	1.16E-07	0	7.81E-07	1.12E-06	0	0	0	4.07E-07	3.48E-07	7.50E-08	1.37E-07	1.86E-07
k__Bacteria; p__Actinobacteria; c__Actinomycetia; o__Corynebacteriales; f__Gordoniaceae; g__Gordonia; s__Gordonia polyisoprenivorans	6.37E-06	7.95E-06	9.98E-06	2.30E-06	2.00E-06	3.74E-06	9.32E-07	1.33E-06	1.55E-06	2.77E-06	2.77E-06	8.82E-07	3.33E-06	2.22E-06	1.50E-06	6.86E-07	1.77E-06	1.00E-06	7.39E-07	5.33E-07	1.46E-07
k__Bacteria; p__Actinobacteria; c__Actinomycetia; o__Corynebacteriales; f__Gordoniaceae; g__Gordonia; s__Gordonia rhizosphera	6.18E-06	7.40E-06	7.94E-06	2.70E-06	1.64E-06	3.63E-06	5.54E-06	6.71E-06	2.34E-06	5.95E-06	2.75E-06	3.00E-06	1.12E-05	5.62E-06	5.24E-06	9.81E-06	8.46E-06	3.90E-06	4.66E-06	5.03E-06	4.94E-06
k__Bacteria; p__Actinobacteria; c__Actinomycetia; o__Corynebacteriales; f__Gordoniaceae; g__Gordonia; s__Gordonia rubripertincta	9.01E-07	1.21E-06	5.75E-07	0	3.28E-08	1.96E-07	1.58E-06	1.83E-06	1.12E-06	1.32E-06	5.45E-07	1.40E-06	3.41E-07	7.40E-07	4.92E-07	4.13E-07	7.09E-07	5.02E-07	4.79E-07	8.64E-07	1.08E-06
k__Bacteria; p__Actinobacteria; c__Actinomycetia; o__Corynebacteriales; f__Gordoniaceae; g__Gordonia; s__Gordonia shandongensis	4.47E-06	3.99E-06	4.28E-06	1.68E-07	0	0	2.47E-07	0	8.41E-07	0	1.67E-07	0	0	0	1.81E-07	1.90E-07	7.44E-07	1.54E-07	1.13E-06	3.09E-07	1.33E-07
k__Bacteria; p__Actinobacteria; c__Actinomycetia; o__Corynebacteriales; f__Gordoniaceae; g__Gordonia; s__Gordonia sihwensis	0	0	0	0	0	0	3.84E-06	0	0	0	1.91E-07	1.43E-07	0	4.87E-07	1.55E-06	1.68E-06	0	3.52E-07	5.48E-07	0	0
k__Bacteria; p__Actinobacteria; c__Actinomycetia; o__Corynebacteriales; f__Gordoniaceae; g__Gordonia; s__Gordonia soli	7.66E-07	4.57E-06	4.28E-06	0	0	0	1.32E-06	1.78E-06	1.03E-06	3.46E-06	1.35E-06	3.62E-06	5.84E-06	2.36E-06	2.18E-06	1.07E-06	1.01E-06	4.22E-06	2.05E-07	1.94E-06	5.90E-07
k__Bacteria; p__Actinobacteria; c__Actinomycetia; o__Corynebacteriales; f__Gordoniaceae; g__Gordonia; s__Gordonia sp.	6.34E-06	9.62E-06	9.16E-06	6.82E-06	8.79E-06	1.44E-05	1.12E-05	7.82E-06	9.83E-06	1.50E-06	6.38E-06	7.37E-06	1.09E-05	9.17E-06	7.18E-06	9.94E-06	3.21E-06	4.77E-06	1.45E-05	1.34E-05	9.59E-06
k__Bacteria; p__Actinobacteria; c__Actinomycetia; o__Corynebacteriales; f__Gordoniaceae; g__Gordonia; s__Gordonia sp. 852002-10350_SCH5691597	1.84E-07	4.95E-07	0	0	0	0	4.89E-07	1.32E-06	0	5.33E-08	0	2.77E-07	0	2.02E-06	4.26E-07	1.19E-07	0	0	1.30E-06	5.57E-07	4.67E-07
k__Bacteria; p__Actinobacteria; c__Actinomycetia; o__Corynebacteriales; f__Gordoniaceae; g__Gordonia; s__Gordonia sp. 852002-51296_SCH5728562-b	0	0	0	0	0	0	0	0	0	4.15E-07	0	6.06E-07	0	3.58E-08	1.69E-07	1.18E-07	3.52E-07	2.91E-07	1.02E-06	9.76E-08	4.21E-08
k__Bacteria; p__Actinobacteria; c__Actinomycetia; o__Corynebacteriales; f__Gordoniaceae; g__Gordonia; s__Gordonia sp. CNJ-863	3.83E-07	5.80E-07	5.67E-07	0	0	0	0	0	0	0	0	0	5.59E-08	0	0	0	0	0	5.36E-06	0	0
k__Bacteria; p__Actinobacteria; c__Actinomycetia; o__Corynebacteriales; f__Gordoniaceae; g__Gordonia; s__Gordonia sp. HS-NH1	0	0	0	0	0	0	0	0	0	0	1.33E-07	1.29E-06	0	0	0	0	8.90E-07	0	0	0	0
k__Bacteria; p__Actinobacteria; c__Actinomycetia; o__Corynebacteriales; f__Gordoniaceae; g__Gordonia; s__Gordonia sp. KTR9	1.18E-06	0	0	0	1.18E-06	4.92E-07	1.01E-06	0	3.82E-06	1.41E-07	2.84E-07	2.13E-07	1.08E-07	9.68E-08	1.54E-07	4.85E-07	7.93E-07	5.23E-07	1.71E-06	3.30E-08	5.67E-07
k__Bacteria; p__Actinobacteria; c__Actinomycetia; o__Corynebacteriales; f__Gordoniaceae; g__Gordonia; s__Gordonia sp. NB4-1Y	1.66E-06	0	0	1.85E-06	1.91E-06	1.58E-06	4.42E-06	3.79E-06	2.30E-06	0	0	0	5.71E-07	0	0	2.24E-07	0	0	0	0	0
k__Bacteria; p__Actinobacteria; c__Actinomycetia; o__Corynebacteriales; f__Gordoniaceae; g__Gordonia; s__Gordonia sp. QH-12	6.65E-08	0	0	1.62E-06	1.21E-07	2.97E-07	9.78E-06	2.79E-06	3.38E-06	0	4.07E-07	0	0	0	4.77E-08	0	0	0	0	0	1.42E-07
k__Bacteria; p__Actinobacteria; c__Actinomycetia; o__Corynebacteriales; f__Gordoniaceae; g__Gordonia; s__Gordonia sp. UCD-TK1	0	0	4.01E-07	3.17E-06	0	9.50E-07	1.23E-05	1.10E-06	4.04E-08	0	0	0	1.25E-05	6.81E-07	2.31E-07	0	0	0	4.92E-07	2.65E-07	1.07E-06
k__Bacteria; p__Actinobacteria; c__Actinomycetia; o__Corynebacteriales; f__Gordoniaceae; g__Gordonia; s__Gordonia sp. i37	6.78E-07	1.52E-06	1.18E-06	3.68E-07	1.51E-06	6.17E-07	4.66E-06	4.14E-06	1.10E-06	0	0	2.22E-07	0	3.11E-06	1.54E-07	0	0	0	4.35E-06	4.42E-07	0
k__Bacteria; p__Actinobacteria; c__Actinomycetia; o__Corynebacteriales; f__Gordoniaceae; g__Gordonia; s__Gordonia terrae	0	0	0	0	0	0	0	0	0	2.13E-06	4.50E-07	1.78E-06	6.26E-07	1.00E-06	5.63E-07	6.11E-07	2.52E-07	1.20E-06	1.87E-06	6.85E-07	1.65E-07
k__Bacteria; p__Actinobacteria; c__Actinomycetia; o__Corynebacteriales; f__Gordoniaceae; g__Gordonia; s__Gordonia westfalica	9.10E-07	1.47E-06	1.55E-06	0	2.42E-06	0	6.00E-06	2.63E-06	6.45E-06	2.89E-07	1.03E-06	2.36E-06	1.95E-06	2.91E-06	9.40E-07	0	4.00E-07	4.01E-07	8.32E-07	2.61E-06	6.09E-07
k__Bacteria; p__Actinobacteria; c__Actinomycetia; o__Corynebacteriales; f__Gordoniaceae; g__Jongsikchunia; s__Jongsikchunia kroppenstedtii*	1.78E-06	2.61E-06	2.86E-06	1.53E-06	1.04E-06	2.68E-06	6.37E-06	8.18E-07	2.30E-06	8.28E-07	5.53E-07	4.59E-07	5.84E-06	1.62E-06	8.75E-07	5.57E-07	5.47E-07	2.25E-07	5.72E-07	1.21E-06	4.90E-07
k__Bacteria; p__Actinobacteria; c__Actinomycetia; o__Corynebacteriales; f__Gordoniaceae; g__Millisia; s__Millisia brevis*	1.98E-06	2.30E-06	1.55E-06	9.24E-07	4.82E-07	5.70E-07	6.34E-06	8.33E-07	4.60E-07	1.78E-06	7.23E-07	5.00E-07	1.43E-06	6.38E-07	1.31E-06	9.85E-07	2.65E-06	3.31E-06	8.39E-07	2.96E-07	7.30E-07
k__Bacteria; p__Actinobacteria; c__Actinomycetia; o__Corynebacteriales; f__Gordoniaceae; g__Skermania; s__Skermania piniformis	2.89E-06	4.32E-06	6.82E-06	3.54E-06	9.97E-07	4.90E-06	1.09E-05	1.30E-06	7.76E-06	8.89E-07	3.32E-06	1.34E-06	8.49E-07	8.50E-08	1.07E-07	1.50E-06	7.70E-07	1.89E-06	2.60E-07	1.21E-07	0
k__Bacteria; p__Actinobacteria; c__Actinomycetia; o__Corynebacteriales; f__Lawsonellaceae; g__Lawsonella*; s__Lawsonella clevelandensis*	0	0	0	0	0	0	8.30E-07	0	0	0	0	0	0	0	0	0	0	0	0	0	0
k__Bacteria; p__Actinobacteria; c__Actinomycetia; o__Corynebacteriales; f__Mycobacteriaceae	0.000660433	0.000502557	0.000417738	0.000268845	0.000694271	0.000366842	0.000638296	0.000337565	0.000383814	0.000221925	0.000222306	0.000173917	0.000262191	0.000188235	0.000202758	0.000338111	0.000266291	0.000279004	0.00027284	0.000251978	0.000207021
k__Bacteria; p__Actinobacteria; c__Actinomycetia; o__Corynebacteriales; f__Mycobacteriaceae; g__Hoyosella	1.29E-05	1.94E-05	1.09E-05	4.54E-06	1.56E-06	3.13E-06	7.07E-07	1.98E-06	4.82E-07	3.67E-06	2.26E-07	1.69E-06	2.47E-06	3.72E-06	1.86E-06	1.74E-06	6.82E-07	2.46E-06	4.14E-07	3.25E-06	1.08E-06
k__Bacteria; p__Actinobacteria; c__Actinomycetia; o__Corynebacteriales; f__Mycobacteriaceae; g__Hoyosella; s__Hoyosella altamirensis	1.43E-06	2.97E-06	2.01E-06	2.57E-06	2.24E-06	3.35E-06	5.01E-06	1.59E-06	2.71E-06	2.19E-07	5.20E-07	0	1.90E-06	1.38E-06	1.70E-06	0	3.70E-07	3.13E-06	0	1.77E-06	3.60E-06
k__Bacteria; p__Actinobacteria; c__Actinomycetia; o__Corynebacteriales; f__Mycobacteriaceae; g__Hoyosella; s__Hoyosella subflava	4.88E-06	5.30E-06	6.55E-06	2.76E-06	3.41E-06	4.19E-06	1.45E-06	3.92E-07	9.46E-07	2.17E-06	3.13E-06	5.84E-06	2.79E-06	1.11E-06	2.54E-06	4.55E-06	2.48E-06	1.84E-06	1.83E-06	2.80E-06	1.91E-06
k__Bacteria; p__Actinobacteria; c__Actinomycetia; o__Corynebacteriales; f__Mycobacteriaceae; g__Mycobacterium	0.000488778	0.000791271	0.000572493	0.000252588	0.000400119	0.000289891	0.000448843	0.000242635	0.00024675	0.000179287	0.000203204	0.00015236	0.000171471	0.000131456	0.000157833	0.00026745	0.000219389	0.000213824	0.000220232	0.000218418	0.000156238
k__Bacteria; p__Actinobacteria; c__Actinomycetia; o__Corynebacteriales; f__Mycobacteriaceae; g__Mycobacterium; s__Mycobacterium ahvazicum	3.33E-06	4.12E-06	3.38E-06	4.13E-06	2.37E-06	5.07E-06	6.96E-06	9.62E-06	1.17E-05	7.24E-06	7.14E-06	5.50E-06	5.42E-06	8.31E-06	1.29E-05	3.61E-06	6.87E-06	7.33E-06	8.52E-06	6.56E-06	5.31E-06
k__Bacteria; p__Actinobacteria; c__Actinomycetia; o__Corynebacteriales; f__Mycobacteriaceae; g__Mycobacterium; s__Mycobacterium alsense	3.77E-06	4.37E-06	6.09E-06	2.90E-06	1.53E-06	2.58E-06	2.00E-05	1.76E-05	7.00E-05	1.21E-07	1.59E-07	1.34E-06	2.67E-06	1.16E-07	0	3.30E-06	0	0	0	4.78E-07	0
k__Bacteria; p__Actinobacteria; c__Actinomycetia; o__Corynebacteriales; f__Mycobacteriaceae; g__Mycobacterium; s__Mycobacterium angelicum	3.69E-07	5.25E-07	5.37E-07	2.62E-06	2.43E-07	1.13E-06	2.50E-06	0	0	3.26E-06	2.79E-06	3.15E-06	1.70E-07	2.08E-08	3.59E-07	1.77E-06	3.60E-06	3.11E-06	2.62E-06	8.04E-07	1.39E-06
k__Bacteria; p__Actinobacteria; c__Actinomycetia; o__Corynebacteriales; f__Mycobacteriaceae; g__Mycobacterium; s__Mycobacterium aquaticum	8.00E-06	7.54E-07	2.13E-06	2.86E-07	1.37E-06	1.40E-06	9.54E-06	1.59E-06	2.34E-06	2.66E-06	1.88E-07	1.38E-06	0	0	7.51E-07	0	6.09E-07	2.52E-07	1.72E-06	8.13E-07	0
k__Bacteria; p__Actinobacteria; c__Actinomycetia; o__Corynebacteriales; f__Mycobacteriaceae; g__Mycobacterium; s__Mycobacterium arosiense	9.56E-07	4.52E-06	3.62E-06	3.25E-07	1.04E-06	2.06E-07	7.08E-07	2.05E-06	7.28E-07	0	3.25E-07	2.01E-07	0	0	1.04E-07	0	0	0	0	0	0
k__Bacteria; p__Actinobacteria; c__Actinomycetia; o__Corynebacteriales; f__Mycobacteriaceae; g__Mycobacterium; s__Mycobacterium asiaticum	6.82E-06	4.64E-06	1.21E-05	3.06E-06	8.15E-06	7.11E-06	7.71E-06	4.07E-06	7.21E-06	8.97E-06	8.48E-06	6.83E-06	1.42E-05	1.07E-05	7.48E-06	7.90E-06	6.07E-06	7.14E-06	1.05E-05	1.14E-05	1.60E-05
k__Bacteria; p__Actinobacteria; c__Actinomycetia; o__Corynebacteriales; f__Mycobacteriaceae; g__Mycobacterium; s__Mycobacterium attenuatum	1.43E-06	1.94E-06	2.07E-06	4.66E-06	9.92E-07	2.17E-06	2.17E-06	1.28E-06	2.96E-07	3.80E-07	8.10E-07	1.10E-06	0	6.17E-07	2.46E-07	0	0	5.95E-07	1.14E-07	2.10E-06	0
k__Bacteria; p__Actinobacteria; c__Actinomycetia; o__Corynebacteriales; f__Mycobacteriaceae; g__Mycobacterium; s__Mycobacterium avium	1.31E-05	1.21E-05	2.07E-05	4.44E-06	4.72E-06	8.98E-06	1.71E-05	1.44E-05	1.53E-05	3.32E-06	2.94E-06	1.76E-06	5.88E-06	2.71E-06	6.18E-06	6.19E-06	2.67E-06	3.53E-06	1.83E-06	5.85E-06	2.46E-06
k__Bacteria; p__Actinobacteria; c__Actinomycetia; o__Corynebacteriales; f__Mycobacteriaceae; g__Mycobacterium; s__Mycobacterium basiliense	0	0	0	0	0	1.03E-07	0	0	0	1.08E-07	4.97E-08	3.67E-07	0	3.90E-07	1.51E-07	4.89E-07	4.55E-08	0	1.07E-06	6.63E-07	2.04E-06
k__Bacteria; p__Actinobacteria; c__Actinomycetia; o__Corynebacteriales; f__Mycobacteriaceae; g__Mycobacterium; s__Mycobacterium bohemicum	7.14E-06	9.99E-06	8.15E-06	2.31E-06	4.81E-06	1.97E-06	9.54E-07	7.13E-07	1.11E-06	1.21E-06	1.50E-06	6.83E-07	5.31E-07	0	2.37E-07	9.58E-07	1.18E-06	4.34E-06	4.54E-06	6.00E-07	0
k__Bacteria; p__Actinobacteria; c__Actinomycetia; o__Corynebacteriales; f__Mycobacteriaceae; g__Mycobacterium; s__Mycobacterium bouchedurhonense	0	0	0	9.10E-07	9.14E-07	0	0	0	0	0	0	0	0	0	0	0	0	0	0	0	0
k__Bacteria; p__Actinobacteria; c__Actinomycetia; o__Corynebacteriales; f__Mycobacteriaceae; g__Mycobacterium; s__Mycobacterium branderi	1.17E-05	1.68E-05	1.06E-05	5.43E-06	6.62E-07	6.00E-07	2.57E-06	9.38E-07	1.68E-07	1.88E-07	1.72E-06	1.65E-06	2.48E-07	2.43E-07	0	7.21E-07	2.74E-06	1.48E-06	1.33E-06	9.94E-07	1.99E-07
k__Bacteria; p__Actinobacteria; c__Actinomycetia; o__Corynebacteriales; f__Mycobacteriaceae; g__Mycobacterium; s__Mycobacterium canettii	2.24E-06	5.37E-06	1.72E-06	2.37E-07	9.85E-07	3.69E-07	6.00E-06	0	2.18E-06	1.05E-06	1.16E-06	1.14E-06	1.07E-07	0	1.32E-07	1.40E-06	1.11E-06	1.87E-06	4.76E-06	2.19E-06	2.15E-06
k__Bacteria; p__Actinobacteria; c__Actinomycetia; o__Corynebacteriales; f__Mycobacteriaceae; g__Mycobacterium; s__Mycobacterium celatum	1.16E-06	8.63E-06	1.10E-06	1.06E-06	7.97E-07	4.37E-07	4.75E-06	2.90E-07	2.62E-07	7.50E-07	7.78E-07	0	1.68E-06	0	0	3.15E-07	9.83E-07	9.25E-07	2.79E-06	5.77E-07	0
k__Bacteria; p__Actinobacteria; c__Actinomycetia; o__Corynebacteriales; f__Mycobacteriaceae; g__Mycobacterium; s__Mycobacterium colombiense	1.63E-05	4.31E-05	2.41E-05	1.10E-05	9.50E-06	1.42E-05	1.68E-05	8.04E-06	1.14E-05	3.50E-06	5.24E-06	6.39E-06	4.72E-06	1.85E-06	2.99E-06	6.49E-06	4.28E-06	5.67E-06	1.02E-05	6.25E-06	6.89E-06
k__Bacteria; p__Actinobacteria; c__Actinomycetia; o__Corynebacteriales; f__Mycobacteriaceae; g__Mycobacterium; s__Mycobacterium conspicuum	4.94E-06	5.76E-06	3.22E-06	3.16E-07	1.04E-06	3.05E-07	5.14E-06	9.50E-07	6.54E-07	7.27E-08	0	5.02E-07	5.23E-06	1.57E-06	9.06E-07	0	2.77E-06	0	3.85E-07	9.76E-07	8.05E-07
k__Bacteria; p__Actinobacteria; c__Actinomycetia; o__Corynebacteriales; f__Mycobacteriaceae; g__Mycobacterium; s__Mycobacterium decipiens	2.65E-06	3.97E-06	7.10E-06	9.50E-06	6.75E-06	9.61E-06	6.47E-06	9.90E-07	6.71E-07	1.93E-06	9.87E-06	3.27E-06	3.48E-06	4.25E-06	1.21E-06	3.12E-06	5.60E-06	3.52E-06	3.81E-06	7.82E-06	5.25E-06
k__Bacteria; p__Actinobacteria; c__Actinomycetia; o__Corynebacteriales; f__Mycobacteriaceae; g__Mycobacterium; s__Mycobacterium diernhoferi	5.42E-06	2.31E-06	2.89E-06	1.51E-06	2.55E-06	1.66E-06	6.53E-06	4.44E-07	1.37E-06	3.62E-07	9.29E-07	9.51E-07	3.07E-06	1.13E-06	7.17E-07	6.18E-07	8.82E-07	7.28E-07	1.06E-06	8.08E-07	6.87E-07
k__Bacteria; p__Actinobacteria; c__Actinomycetia; o__Corynebacteriales; f__Mycobacteriaceae; g__Mycobacterium; s__Mycobacterium dioxanotrophicus	3.59E-06	1.02E-06	5.35E-07	1.60E-06	1.24E-06	1.26E-06	1.43E-05	3.39E-06	2.48E-06	3.84E-07	2.75E-07	2.43E-06	3.24E-06	4.63E-07	1.23E-06	1.82E-06	4.31E-07	2.53E-07	2.48E-07	7.72E-07	9.81E-07
k__Bacteria; p__Actinobacteria; c__Actinomycetia; o__Corynebacteriales; f__Mycobacteriaceae; g__Mycobacterium; s__Mycobacterium europaeum	0	2.58E-08	6.19E-07	1.93E-06	9.68E-07	1.07E-06	3.65E-06	3.62E-07	1.99E-06	1.16E-06	3.40E-07	7.61E-07	1.47E-08	7.73E-07	3.41E-07	1.45E-06	3.21E-06	0	8.16E-07	1.21E-06	3.35E-07
k__Bacteria; p__Actinobacteria; c__Actinomycetia; o__Corynebacteriales; f__Mycobacteriaceae; g__Mycobacterium; s__Mycobacterium florentinum	0	4.90E-07	2.08E-07	9.84E-08	0	0	1.92E-07	8.31E-08	0	8.88E-08	8.92E-08	4.27E-07	0	0	1.75E-07	7.60E-06	3.00E-07	1.69E-07	1.34E-07	1.33E-06	5.36E-07
k__Bacteria; p__Actinobacteria; c__Actinomycetia; o__Corynebacteriales; f__Mycobacteriaceae; g__Mycobacterium; s__Mycobacterium fragae	9.30E-06	1.73E-05	1.37E-05	1.11E-06	2.08E-06	8.42E-06	6.50E-06	1.02E-06	4.47E-06	4.45E-07	1.73E-06	8.45E-07	2.12E-06	6.06E-07	1.59E-06	5.93E-07	8.19E-07	1.61E-06	4.35E-07	5.53E-07	5.03E-07
k__Bacteria; p__Actinobacteria; c__Actinomycetia; o__Corynebacteriales; f__Mycobacteriaceae; g__Mycobacterium; s__Mycobacterium gastri	2.25E-06	2.67E-06	9.05E-07	6.89E-07	0	3.46E-07	1.26E-06	1.44E-06	3.02E-06	1.09E-06	2.86E-07	1.13E-06	1.45E-06	1.07E-06	1.14E-06	5.99E-06	1.30E-06	2.36E-06	3.11E-06	4.40E-06	1.99E-06
k__Bacteria; p__Actinobacteria; c__Actinomycetia; o__Corynebacteriales; f__Mycobacteriaceae; g__Mycobacterium; s__Mycobacterium genavense	0	0	0	0	0	0	0	0	0	6.10E-07	4.09E-07	0	0	0	2.22E-07	6.99E-07	2.28E-07	1.32E-06	3.09E-07	0	0
k__Bacteria; p__Actinobacteria; c__Actinomycetia; o__Corynebacteriales; f__Mycobacteriaceae; g__Mycobacterium; s__Mycobacterium goodii	6.23E-06	4.12E-06	1.00E-05	4.36E-06	7.00E-06	5.50E-06	9.59E-06	2.07E-06	3.39E-06	4.03E-06	2.44E-06	3.97E-06	4.01E-06	2.48E-06	3.91E-06	1.21E-06	3.01E-06	3.72E-06	2.51E-06	1.72E-06	3.02E-06
k__Bacteria; p__Actinobacteria; c__Actinomycetia; o__Corynebacteriales; f__Mycobacteriaceae; g__Mycobacterium; s__Mycobacterium gordonae	1.16E-05	1.66E-05	1.27E-05	3.79E-06	4.82E-06	5.31E-06	2.16E-05	2.02E-05	1.46E-05	1.66E-06	5.66E-06	1.26E-06	6.31E-06	3.47E-06	4.32E-06	2.22E-07	1.42E-06	1.14E-06	5.93E-06	1.34E-05	5.31E-06
k__Bacteria; p__Actinobacteria; c__Actinomycetia; o__Corynebacteriales; f__Mycobacteriaceae; g__Mycobacterium; s__Mycobacterium grossiae	6.23E-05	1.05E-05	4.60E-06	4.76E-06	2.46E-05	4.99E-06	1.66E-05	7.67E-06	7.47E-06	6.29E-06	4.56E-06	1.97E-06	5.40E-06	1.50E-06	1.16E-06	4.68E-06	6.53E-06	3.28E-06	4.36E-06	5.83E-06	1.29E-06
k__Bacteria; p__Actinobacteria; c__Actinomycetia; o__Corynebacteriales; f__Mycobacteriaceae; g__Mycobacterium; s__Mycobacterium haemophilum	9.13E-07	1.52E-06	2.67E-06	4.47E-07	4.23E-08	1.02E-06	1.79E-07	0	1.15E-07	7.35E-06	9.38E-06	1.06E-05	2.24E-06	2.45E-06	2.19E-06	1.15E-05	5.88E-06	1.09E-05	1.04E-05	1.11E-05	3.41E-06
k__Bacteria; p__Actinobacteria; c__Actinomycetia; o__Corynebacteriales; f__Mycobacteriaceae; g__Mycobacterium; s__Mycobacterium heckeshornense	1.01E-05	9.84E-06	1.67E-05	4.97E-06	6.86E-06	5.96E-06	7.05E-06	2.67E-07	4.10E-07	5.23E-06	4.51E-06	5.38E-06	1.45E-06	1.21E-06	2.19E-06	5.23E-06	4.70E-06	3.74E-06	3.93E-06	3.20E-06	3.95E-06
k__Bacteria; p__Actinobacteria; c__Actinomycetia; o__Corynebacteriales; f__Mycobacteriaceae; g__Mycobacterium; s__Mycobacterium heidelbergense	2.52E-06	1.17E-06	0	7.85E-07	2.05E-07	1.15E-07	4.31E-06	1.18E-07	3.74E-07	3.76E-07	9.82E-07	0	0	0	0	1.27E-06	8.74E-07	2.87E-06	0	2.32E-07	8.55E-07
k__Bacteria; p__Actinobacteria; c__Actinomycetia; o__Corynebacteriales; f__Mycobacteriaceae; g__Mycobacterium; s__Mycobacterium heraklionense	1.46E-06	4.94E-06	2.91E-06	6.92E-07	1.07E-06	6.00E-07	2.82E-05	2.86E-06	2.05E-05	5.89E-06	3.18E-06	7.05E-06	3.29E-06	4.53E-06	3.04E-06	5.31E-06	4.51E-06	4.55E-06	6.93E-06	6.04E-06	3.24E-06
k__Bacteria; p__Actinobacteria; c__Actinomycetia; o__Corynebacteriales; f__Mycobacteriaceae; g__Mycobacterium; s__Mycobacterium holsaticum	4.01E-06	5.54E-06	2.85E-06	1.29E-06	7.25E-06	3.06E-06	1.66E-06	2.01E-06	1.96E-06	3.34E-06	8.13E-07	3.05E-06	3.43E-06	1.75E-06	9.24E-06	2.67E-06	2.58E-06	4.78E-06	2.71E-06	5.05E-06	4.36E-06
k__Bacteria; p__Actinobacteria; c__Actinomycetia; o__Corynebacteriales; f__Mycobacteriaceae; g__Mycobacterium; s__Mycobacterium innocens	5.09E-06	6.56E-06	7.73E-06	2.66E-06	7.10E-07	3.20E-06	7.01E-06	2.51E-07	2.12E-07	2.50E-07	7.12E-08	2.23E-07	5.51E-08	3.20E-07	3.42E-07	4.00E-07	1.95E-07	2.50E-07	1.23E-06	1.21E-06	8.77E-07
k__Bacteria; p__Actinobacteria; c__Actinomycetia; o__Corynebacteriales; f__Mycobacteriaceae; g__Mycobacterium; s__Mycobacterium interjectum	2.14E-07	1.18E-06	4.13E-07	1.06E-06	6.28E-07	1.73E-07	6.42E-06	2.40E-06	3.65E-06	4.34E-07	7.34E-07	1.72E-06	2.73E-07	1.91E-06	2.03E-06	1.38E-06	3.86E-07	1.43E-06	1.97E-06	2.35E-06	2.38E-06
k__Bacteria; p__Actinobacteria; c__Actinomycetia; o__Corynebacteriales; f__Mycobacteriaceae; g__Mycobacterium; s__Mycobacterium intermedium	2.00E-06	5.64E-07	1.10E-06	2.37E-06	1.83E-06	2.54E-06	2.31E-06	7.45E-07	1.34E-06	2.33E-06	2.22E-06	2.88E-06	1.86E-06	1.55E-06	3.10E-06	5.29E-06	5.51E-06	2.97E-06	3.92E-06	5.61E-06	7.17E-06
k__Bacteria; p__Actinobacteria; c__Actinomycetia; o__Corynebacteriales; f__Mycobacteriaceae; g__Mycobacterium; s__Mycobacterium intracellulare	1.73E-05	3.16E-05	2.45E-05	1.10E-05	1.02E-05	1.60E-05	4.78E-05	1.64E-05	1.08E-05	1.31E-06	6.72E-07	2.20E-06	3.73E-06	1.31E-06	1.17E-06	1.70E-06	2.23E-06	1.00E-06	5.52E-06	4.92E-07	4.42E-06
k__Bacteria; p__Actinobacteria; c__Actinomycetia; o__Corynebacteriales; f__Mycobacteriaceae; g__Mycobacterium; s__Mycobacterium kansasii	3.06E-06	7.47E-06	1.49E-05	6.11E-06	1.64E-06	3.26E-06	9.57E-06	1.51E-05	8.57E-06	5.27E-06	6.28E-06	3.22E-06	4.57E-06	1.58E-06	2.14E-06	4.28E-06	6.81E-06	3.69E-06	7.90E-06	5.88E-06	5.31E-06
k__Bacteria; p__Actinobacteria; c__Actinomycetia; o__Corynebacteriales; f__Mycobacteriaceae; g__Mycobacterium; s__Mycobacterium koreense	0	0	0	2.40E-08	0	0	5.32E-06	4.10E-06	7.74E-06	9.19E-07	1.71E-06	4.47E-06	4.01E-07	2.34E-06	8.01E-07	1.01E-06	2.05E-06	4.15E-06	5.67E-07	3.15E-06	7.41E-07
k__Bacteria; p__Actinobacteria; c__Actinomycetia; o__Corynebacteriales; f__Mycobacteriaceae; g__Mycobacterium; s__Mycobacterium kubicae	6.90E-06	3.96E-06	3.47E-06	1.06E-06	5.51E-07	8.17E-08	2.18E-06	5.83E-07	4.64E-07	9.49E-08	3.13E-06	1.38E-07	0	4.40E-07	8.52E-08	6.29E-07	2.74E-06	4.05E-07	4.83E-08	0	5.20E-08
k__Bacteria; p__Actinobacteria; c__Actinomycetia; o__Corynebacteriales; f__Mycobacteriaceae; g__Mycobacterium; s__Mycobacterium kyogaense	8.13E-07	0	0	0	0	0	0	0	0	0	0	9.43E-07	0	2.86E-07	0	7.19E-07	0	0	3.18E-07	6.47E-07	6.67E-07
k__Bacteria; p__Actinobacteria; c__Actinomycetia; o__Corynebacteriales; f__Mycobacteriaceae; g__Mycobacterium; s__Mycobacterium kyorinense	7.46E-06	1.06E-05	6.59E-06	1.54E-06	1.67E-06	3.18E-06	5.19E-07	3.27E-06	1.23E-06	6.16E-06	3.96E-06	4.64E-06	7.98E-06	4.63E-06	6.78E-06	7.50E-06	4.76E-06	4.47E-06	1.98E-06	5.13E-06	7.74E-06
k__Bacteria; p__Actinobacteria; c__Actinomycetia; o__Corynebacteriales; f__Mycobacteriaceae; g__Mycobacterium; s__Mycobacterium lacus	5.46E-07	5.31E-07	1.95E-06	1.61E-06	0	1.58E-07	3.77E-07	1.23E-07	1.13E-07	1.17E-06	1.01E-06	9.21E-07	2.27E-06	1.09E-06	1.65E-06	1.43E-06	1.16E-06	1.34E-05	2.02E-06	7.05E-07	1.10E-06
k__Bacteria; p__Actinobacteria; c__Actinomycetia; o__Corynebacteriales; f__Mycobacteriaceae; g__Mycobacterium; s__Mycobacterium lehmannii	3.06E-06	3.11E-06	3.47E-06	9.67E-07	2.36E-07	1.11E-06	0	7.01E-08	0	0	5.66E-07	0	0	1.03E-07	0	0	0	0	0	0	0
k__Bacteria; p__Actinobacteria; c__Actinomycetia; o__Corynebacteriales; f__Mycobacteriaceae; g__Mycobacterium; s__Mycobacterium lentiflavum	1.99E-06	2.38E-06	1.12E-06	2.08E-06	4.05E-06	2.62E-06	9.17E-07	7.55E-07	2.38E-06	7.51E-07	3.71E-07	3.64E-07	0	1.80E-07	3.66E-08	4.40E-06	2.03E-06	1.79E-06	3.58E-06	9.32E-08	1.96E-07
k__Bacteria; p__Actinobacteria; c__Actinomycetia; o__Corynebacteriales; f__Mycobacteriaceae; g__Mycobacterium; s__Mycobacterium leprae	0	8.38E-07	1.75E-06	0	0	0	0	0	0	1.15E-06	0	0	0	0	0	0	0	0	0	0	0
k__Bacteria; p__Actinobacteria; c__Actinomycetia; o__Corynebacteriales; f__Mycobacteriaceae; g__Mycobacterium; s__Mycobacterium malmoense	5.31E-06	9.60E-06	1.14E-05	3.23E-06	2.70E-06	1.95E-06	2.26E-05	7.04E-06	1.02E-05	2.15E-06	1.87E-06	1.81E-06	6.89E-06	3.68E-06	6.45E-06	4.59E-06	4.16E-06	2.17E-06	2.32E-06	3.33E-06	2.45E-06
k__Bacteria; p__Actinobacteria; c__Actinomycetia; o__Corynebacteriales; f__Mycobacteriaceae; g__Mycobacterium; s__Mycobacterium mantenii	2.63E-06	4.32E-06	2.92E-06	2.82E-07	4.60E-07	1.00E-06	1.07E-05	1.42E-06	1.44E-05	8.17E-06	5.89E-06	9.11E-06	1.19E-06	1.72E-06	2.18E-06	4.13E-06	4.69E-06	7.87E-06	1.36E-05	8.44E-06	3.63E-06
k__Bacteria; p__Actinobacteria; c__Actinomycetia; o__Corynebacteriales; f__Mycobacteriaceae; g__Mycobacterium; s__Mycobacterium marinum	1.11E-05	8.76E-06	1.03E-05	8.99E-06	7.72E-06	1.22E-05	2.44E-05	1.79E-05	1.43E-05	1.78E-06	4.05E-06	4.27E-06	3.44E-05	2.06E-07	5.38E-06	1.43E-06	6.57E-06	4.32E-06	5.63E-06	3.61E-05	2.19E-05
k__Bacteria; p__Actinobacteria; c__Actinomycetia; o__Corynebacteriales; f__Mycobacteriaceae; g__Mycobacterium; s__Mycobacterium marseillense	4.84E-06	1.93E-05	1.13E-05	2.57E-06	2.78E-06	2.75E-06	1.34E-05	4.77E-06	3.52E-06	3.89E-06	1.17E-06	3.05E-06	1.51E-06	9.73E-07	1.64E-07	4.10E-06	6.66E-07	5.40E-06	2.71E-06	3.27E-06	1.68E-06
k__Bacteria; p__Actinobacteria; c__Actinomycetia; o__Corynebacteriales; f__Mycobacteriaceae; g__Mycobacterium; s__Mycobacterium montefiorense	1.07E-06	1.56E-06	1.49E-06	9.64E-08	8.31E-07	1.36E-07	6.89E-08	6.19E-07	0	7.85E-07	0	2.08E-06	2.82E-07	5.49E-07	1.81E-06	7.54E-07	0	0	2.04E-06	4.04E-07	1.55E-06
k__Bacteria; p__Actinobacteria; c__Actinomycetia; o__Corynebacteriales; f__Mycobacteriaceae; g__Mycobacterium; s__Mycobacterium nebraskense	3.01E-07	3.80E-06	6.62E-06	3.76E-06	1.00E-06	1.33E-06	4.68E-06	1.46E-06	6.21E-06	5.22E-07	1.40E-07	5.86E-08	4.40E-07	1.64E-07	4.24E-07	1.16E-06	1.02E-06	7.35E-07	2.20E-07	9.70E-08	0
k__Bacteria; p__Actinobacteria; c__Actinomycetia; o__Corynebacteriales; f__Mycobacteriaceae; g__Mycobacterium; s__Mycobacterium neglectum	2.83E-06	2.85E-07	2.78E-06	8.20E-08	0	3.18E-07	1.43E-06	1.84E-06	1.76E-06	5.14E-07	1.29E-07	2.90E-07	0	2.46E-07	6.15E-07	1.47E-07	1.30E-06	1.19E-07	1.94E-07	0	0
k__Bacteria; p__Actinobacteria; c__Actinomycetia; o__Corynebacteriales; f__Mycobacteriaceae; g__Mycobacterium; s__Mycobacterium noviomagense	1.09E-06	2.66E-06	4.27E-06	1.72E-06	6.99E-06	3.88E-06	0	0	0	4.71E-06	5.85E-06	2.16E-06	0	1.14E-06	9.06E-07	3.41E-06	2.83E-06	6.95E-06	3.51E-06	4.68E-06	1.38E-06
k__Bacteria; p__Actinobacteria; c__Actinomycetia; o__Corynebacteriales; f__Mycobacteriaceae; g__Mycobacterium; s__Mycobacterium numidiamassiliense	1.50E-06	1.96E-06	1.44E-06	3.40E-07	3.12E-06	1.48E-06	1.18E-06	0	0	3.21E-06	3.75E-06	8.49E-07	1.12E-06	1.44E-06	1.16E-06	2.71E-06	2.66E-06	6.48E-06	5.57E-07	1.53E-06	6.98E-07
k__Bacteria; p__Actinobacteria; c__Actinomycetia; o__Corynebacteriales; f__Mycobacteriaceae; g__Mycobacterium; s__Mycobacterium ostraviense	5.76E-06	4.32E-06	3.38E-06	4.61E-06	1.24E-06	2.40E-06	9.81E-06	6.52E-06	8.78E-06	1.57E-06	1.40E-06	8.91E-07	6.18E-06	6.09E-06	2.79E-06	1.06E-06	1.21E-06	1.64E-06	3.08E-06	4.16E-06	3.05E-06
k__Bacteria; p__Actinobacteria; c__Actinomycetia; o__Corynebacteriales; f__Mycobacteriaceae; g__Mycobacterium; s__Mycobacterium palauense	3.63E-06	4.33E-06	3.90E-06	2.87E-06	2.65E-06	4.11E-06	6.59E-06	4.14E-06	6.65E-06	3.78E-06	1.62E-06	2.64E-06	3.81E-06	5.51E-06	7.33E-06	7.94E-06	2.70E-06	2.18E-06	4.81E-06	4.79E-06	4.60E-06
k__Bacteria; p__Actinobacteria; c__Actinomycetia; o__Corynebacteriales; f__Mycobacteriaceae; g__Mycobacterium; s__Mycobacterium palustre	8.98E-07	6.72E-07	2.26E-07	4.83E-07	3.35E-06	1.73E-06	3.36E-06	3.65E-06	1.23E-06	5.25E-07	4.25E-06	9.99E-07	8.43E-07	1.39E-06	7.34E-07	0	6.99E-07	1.13E-06	0	2.83E-06	2.80E-06
k__Bacteria; p__Actinobacteria; c__Actinomycetia; o__Corynebacteriales; f__Mycobacteriaceae; g__Mycobacterium; s__Mycobacterium paraense	2.72E-06	8.54E-07	3.39E-06	6.89E-07	3.12E-07	2.78E-07	7.91E-07	1.37E-06	1.06E-06	0	0	1.94E-06	1.34E-07	1.60E-07	3.30E-07	0	1.62E-07	0	2.83E-07	0	0
k__Bacteria; p__Actinobacteria; c__Actinomycetia; o__Corynebacteriales; f__Mycobacteriaceae; g__Mycobacterium; s__Mycobacterium paraffinicum	1.03E-07	4.61E-07	5.87E-07	0	2.86E-07	1.04E-06	2.62E-07	0	0	4.48E-06	3.22E-06	3.47E-06	5.46E-06	1.27E-06	3.67E-06	3.22E-06	3.97E-06	1.03E-05	5.69E-06	5.99E-06	1.81E-06
k__Bacteria; p__Actinobacteria; c__Actinomycetia; o__Corynebacteriales; f__Mycobacteriaceae; g__Mycobacterium; s__Mycobacterium paragordonae	0	0	7.41E-08	0	0	0	0	0	0	1.28E-07	5.21E-08	0	4.94E-07	2.29E-07	1.48E-07	0	0	4.78E-08	0	4.76E-07	3.27E-07
k__Bacteria; p__Actinobacteria; c__Actinomycetia; o__Corynebacteriales; f__Mycobacteriaceae; g__Mycobacterium; s__Mycobacterium paraintracellulare	8.20E-07	1.57E-06	1.01E-06	1.26E-07	2.62E-07	0	2.29E-07	5.39E-07	3.39E-07	0	3.67E-07	0	0	1.03E-07	1.82E-07	0	0	0	0	0	0
k__Bacteria; p__Actinobacteria; c__Actinomycetia; o__Corynebacteriales; f__Mycobacteriaceae; g__Mycobacterium; s__Mycobacterium parascrofulaceum	1.58E-07	1.02E-06	9.88E-08	2.80E-07	1.63E-07	0	2.70E-06	8.51E-07	4.84E-06	0	0	0	2.10E-07	0	0	0	3.08E-07	0	0	0	0
k__Bacteria; p__Actinobacteria; c__Actinomycetia; o__Corynebacteriales; f__Mycobacteriaceae; g__Mycobacterium; s__Mycobacterium paraseoulense	5.75E-07	7.82E-07	2.75E-07	1.92E-06	1.34E-06	6.01E-06	1.07E-06	1.59E-07	0	0	6.30E-07	1.89E-06	1.08E-06	1.91E-07	1.10E-06	2.18E-06	0	5.74E-07	2.22E-06	2.12E-06	1.11E-06
k__Bacteria; p__Actinobacteria; c__Actinomycetia; o__Corynebacteriales; f__Mycobacteriaceae; g__Mycobacterium; s__Mycobacterium parmense	5.03E-06	5.91E-06	6.10E-06	2.69E-06	1.28E-06	3.84E-06	9.35E-07	2.18E-06	1.48E-06	2.12E-06	4.51E-06	3.10E-07	2.27E-06	8.82E-07	3.26E-06	1.25E-06	1.51E-06	3.54E-06	2.69E-06	1.63E-06	5.03E-07
k__Bacteria; p__Actinobacteria; c__Actinomycetia; o__Corynebacteriales; f__Mycobacteriaceae; g__Mycobacterium; s__Mycobacterium persicum	5.82E-06	5.94E-06	7.76E-06	3.21E-06	4.41E-06	3.15E-06	3.31E-06	2.15E-06	4.91E-06	1.87E-06	6.65E-07	3.64E-07	9.59E-06	5.35E-06	2.21E-06	1.64E-06	4.99E-07	2.44E-06	1.79E-06	2.48E-06	6.11E-06
k__Bacteria; p__Actinobacteria; c__Actinomycetia; o__Corynebacteriales; f__Mycobacteriaceae; g__Mycobacterium; s__Mycobacterium porcinum	4.44E-06	5.33E-06	6.16E-06	2.13E-06	3.57E-06	2.85E-06	8.42E-06	1.35E-05	1.32E-05	7.91E-06	1.25E-06	1.98E-05	6.14E-07	2.55E-06	2.66E-06	5.35E-06	1.38E-06	6.43E-07	5.57E-06	2.39E-06	1.37E-06
k__Bacteria; p__Actinobacteria; c__Actinomycetia; o__Corynebacteriales; f__Mycobacteriaceae; g__Mycobacterium; s__Mycobacterium pseudokansasii	1.07E-06	1.17E-06	1.54E-06	2.15E-07	1.28E-07	8.15E-07	6.75E-08	9.37E-08	8.67E-08	0	0	0	1.16E-07	0	7.07E-07	1.16E-06	0	0	0	0	0
k__Bacteria; p__Actinobacteria; c__Actinomycetia; o__Corynebacteriales; f__Mycobacteriaceae; g__Mycobacterium; s__Mycobacterium rhizamassiliense	2.88E-07	1.84E-06	9.08E-07	4.17E-07	0	0	0	1.73E-07	0	8.10E-07	5.26E-07	8.33E-07	3.78E-07	0	2.25E-07	8.20E-06	1.50E-06	2.25E-06	5.58E-07	2.54E-06	6.53E-07
k__Bacteria; p__Actinobacteria; c__Actinomycetia; o__Corynebacteriales; f__Mycobacteriaceae; g__Mycobacterium; s__Mycobacterium riyadhense	5.54E-06	5.66E-06	5.82E-06	2.91E-06	3.36E-06	2.62E-06	0	7.72E-07	4.74E-07	3.64E-06	1.02E-05	3.01E-06	4.37E-06	1.52E-06	2.64E-06	6.83E-06	1.17E-05	5.37E-06	7.23E-06	6.90E-06	4.55E-06
k__Bacteria; p__Actinobacteria; c__Actinomycetia; o__Corynebacteriales; f__Mycobacteriaceae; g__Mycobacterium; s__Mycobacterium rufum	3.21E-06	4.84E-06	1.61E-06	1.07E-06	2.74E-06	5.18E-07	1.26E-06	0	0	1.64E-06	3.14E-06	7.39E-07	4.43E-08	0	0	8.83E-07	0	2.27E-06	4.76E-07	1.81E-06	8.34E-07
k__Bacteria; p__Actinobacteria; c__Actinomycetia; o__Corynebacteriales; f__Mycobacteriaceae; g__Mycobacterium; s__Mycobacterium saskatchewanense	8.50E-07	2.49E-07	1.00E-06	3.63E-07	2.78E-06	1.43E-07	8.40E-06	2.11E-06	1.12E-06	0	0	0	1.10E-06	4.33E-06	7.56E-06	3.54E-08	1.05E-07	2.86E-08	0	1.93E-06	1.69E-06
k__Bacteria; p__Actinobacteria; c__Actinomycetia; o__Corynebacteriales; f__Mycobacteriaceae; g__Mycobacterium; s__Mycobacterium scrofulaceum	5.11E-06	4.48E-06	6.82E-06	3.62E-06	2.07E-06	2.77E-06	2.44E-06	4.84E-07	1.71E-06	1.98E-07	4.05E-07	1.35E-06	5.77E-07	6.98E-07	1.62E-06	2.04E-06	2.37E-07	2.23E-06	1.07E-06	7.34E-07	8.17E-07
k__Bacteria; p__Actinobacteria; c__Actinomycetia; o__Corynebacteriales; f__Mycobacteriaceae; g__Mycobacterium; s__Mycobacterium senegalense	4.64E-07	5.95E-07	1.11E-07	0	0	0	0	0	0	0	0	0	0	0	0	0	0	0	0	0	0
k__Bacteria; p__Actinobacteria; c__Actinomycetia; o__Corynebacteriales; f__Mycobacteriaceae; g__Mycobacterium; s__Mycobacterium sherrisii	1.51E-06	1.98E-06	1.28E-07	1.47E-07	3.36E-07	1.34E-07	2.27E-06	6.93E-07	2.89E-06	3.02E-07	2.48E-07	6.75E-08	1.17E-07	0	6.21E-08	3.76E-06	7.12E-07	3.93E-07	1.91E-06	8.13E-07	0
k__Bacteria; p__Actinobacteria; c__Actinomycetia; o__Corynebacteriales; f__Mycobacteriaceae; g__Mycobacterium; s__Mycobacterium shigaense	8.54E-07	1.37E-06	1.16E-06	2.50E-06	8.54E-07	1.38E-06	1.22E-07	2.43E-07	2.44E-07	4.16E-07	7.43E-07	1.38E-07	7.07E-07	4.74E-07	9.60E-07	8.49E-07	8.28E-07	4.20E-08	3.15E-07	5.02E-07	1.64E-06
k__Bacteria; p__Actinobacteria; c__Actinomycetia; o__Corynebacteriales; f__Mycobacteriaceae; g__Mycobacterium; s__Mycobacterium shimoidei	4.17E-06	5.35E-06	9.70E-06	0	0	3.87E-07	4.82E-06	1.05E-06	5.39E-07	1.42E-06	4.22E-06	2.18E-06	4.48E-06	2.93E-07	2.71E-06	2.76E-06	1.57E-06	2.14E-06	3.68E-06	3.72E-06	2.02E-06
k__Bacteria; p__Actinobacteria; c__Actinomycetia; o__Corynebacteriales; f__Mycobacteriaceae; g__Mycobacterium; s__Mycobacterium shinjukuense	1.21E-06	3.14E-06	1.83E-06	4.03E-06	1.32E-06	3.73E-06	1.59E-06	0	1.13E-06	1.91E-07	1.11E-06	1.54E-07	2.27E-07	1.97E-07	1.99E-06	5.24E-07	1.60E-06	1.15E-06	1.22E-06	7.37E-07	1.17E-06
k__Bacteria; p__Actinobacteria; c__Actinomycetia; o__Corynebacteriales; f__Mycobacteriaceae; g__Mycobacterium; s__Mycobacterium simiae	0	4.91E-06	0	1.21E-07	0	3.18E-07	0	0	0	8.43E-07	8.77E-07	9.31E-07	1.26E-06	0	1.25E-07	8.60E-07	1.26E-06	1.38E-06	4.50E-07	1.93E-06	9.72E-07
[truncated: 24,427 more rows]
