# Supplementary material for: Microbial inoculants with straw mediate degradation-level-specific changes in soil carbon cycling genes and microbial community
Source: Environ Microbiome. 2026 May 4;21:82. doi: 10.1186/s40793-026-00898-4 (PMC13317363; doi:10.1186/s40793-026-00898-4)
Supplement: Supplementary file 3 — Supplementary Material 3 [file 40793_2026_898_MOESM3_ESM.xls]

gene_id	taxonomy	gene_name	function	KO	Category	SC_1	SC_2	SC_3	SS_1	SS_2	SS_3	SI_1	SI_2	SI_3	MS_1	MS_2	MS_3	MI_1	MI_2	MI_3	NS_1	NS_2	NS_3	NI_1	NI_2	NI_3
T1_3.248023_1	k__Bacteria; p__Proteobacteria; c__Alphaproteobacteria; o__Hyphomicrobiales; f__Phyllobacteriaceae; g__Mesorhizobium; s__Mesorhizobium soli	fdoG	Formate oxidation	K00123	step1_Organic_carbon_oxidation	0	0	0	0	0	0.618646	0	0	0.341934	0	0	0	0	0	0	0	0	0	0	0	0
T1_3.248133_1	k__Bacteria; p__Proteobacteria; c__Alphaproteobacteria; o__Sphingomonadales; f__Sphingomonadaceae; g__Sphingomonas	acyl-CoA dehydrogenase	Fatty acid degradation	K00249	step1_Organic_carbon_oxidation	0	0.172481	0	0.348425	0	0.219742	0.108115	0.138136	0	0.252795	0	0	0	0	0	0	0	0	0	0	0
T1_3.248297_1	k__Bacteria; p__Proteobacteria; c__NA; o__NA; f__NA; g__NA; s__Proteobacteria bacterium	catA	Protocatechuate/Catechol degradation	K03381	step1_Organic_carbon_oxidation	0.129171	0	0.125021	0.597711	0.961505	0.915087	0.149748	0.095607	0.090525	0.176091	0	0	0	0	0	0	0	0.665414	0	0	0.282957
T1_3.248324_2	k__Bacteria; p__Gemmatimonadetes; c__NA; o__NA; f__NA; g__NA; s__Gemmatimonadetes bacterium	branched-chain amino acid aminotransferase/4-amino-4-deoxychorismate lyase	Branched-chain amino acid aminotransferase/4-amino-4-deoxychorismate lyase	K00826	step1_Organic_carbon_oxidation	0	0.578798	0.369174	0.470568	0.135224	1.051209	0	0.376482	0.088836	0	0.175621	0	0	0	0	0	0	0.327641	0.129927	0	0
T1_3.248428_1	k__Bacteria	fdoG	Formate oxidation	K00123	step1_Organic_carbon_oxidation	0.059629	0	0.056909	0.053811	0	0.399932	0	0	0.041847	0	0	0	0	0	0	0	0	0	0	0	0
T1_3.248542_1	k__Bacteria	cellulase	Cellulose degrading	K01779	step1_Organic_carbon_oxidation	0	0	0	0	0.195274	0.862157	0	0	0	0	0	0	0	0	0	0	0	0	0	0	0
T1_3.248627_1	k__Bacteria; p__Chloroflexi; c__NA; o__NA; f__NA; g__NA; s__Chloroflexi bacterium	beta-xylosidase	Other oligosaccharide degrading	K01198	step1_Organic_carbon_oxidation	0.150106	0	0.047636	0.179854	0.208976	0.712076	0	0	0	0	0	0	0	0	0	0	0	0	0	0	0
T1_3.249247_1	k__Bacteria	histidinol-phosphate/aromatic aminotransferase	Histidinol-phosphate/aromatic aminotransferase	K00817	step1_Organic_carbon_oxidation	0	0	0	0.073424	0.084947	0.859094	0.140463	0.296797	0.113262	0	0	0	0	0	0	0	0	0	0	0	0
T1_3.249582_2	k__Bacteria	acyl-CoA dehydrogenase	Fatty acid degradation	K00249	step1_Organic_carbon_oxidation	0.152475	0	0.295536	0	0.324644	0.825397	0	0	0	0	0	0.156446	0	0	0	0	0	0	0	0	0
T1_3.249638_2	k__Bacteria; p__Proteobacteria; c__Alphaproteobacteria; o__Sphingomonadales; f__Sphingomonadaceae; g__Sphingomonas	acyl-CoA dehydrogenase	Fatty acid degradation	K00249	step1_Organic_carbon_oxidation	0.029404	0	0	0.052371	0.312782	0.618082	0	0.021405	0	0	0	0.060748	0	0.055328	0	0.061161	0.184589	0.075218	0.059183	0	0.03275
T1_3.249730_2	k__Bacteria; p__Proteobacteria; c__Alphaproteobacteria; o__NA; f__NA; g__NA; s__Alphaproteobacteria bacterium 65-7	ubiX	Phenol => Benzoyl-CoA	K03186	step1_Organic_carbon_oxidation	0	0	0	0	0	0.821607	0	0	0	0	0	0	0	0	0	0	0	0	0	0	0
T1_3.249785_1	k__Bacteria; p__Proteobacteria; c__Alphaproteobacteria; o__Hyphomicrobiales	serine-pyruvate aminotransferase/archaeal aspartate aminotransferase	Serine-pyruvate aminotransferase/archaeal aspartate aminotransferase	K00830	step1_Organic_carbon_oxidation	0.339946	0	0.16482	0.15821	1.267233	0	0	0	0	0	0	0	0	0	0	0	0	0	0	0.139518	0
T1_3.249960_1	k__Bacteria; p__Proteobacteria; c__Alphaproteobacteria; o__Sphingomonadales; f__Sphingomonadaceae; g__Sphingomonas; s__Sphingomonas sp. URHD0057	acs	Acetate to acetyl-CoA	K01895	step6_Fermentation	0.052396	0	0.099844	0.047134	0.109494	0.559176	0	0	0	0	0.072213	0.054176	0	0	0	0	0	0.134501	0	0.131592	0.232503
T1_3.250054_1	k__Bacteria; p__Acidobacteria; c__NA; o__NA; f__NA; g__NA; s__Acidobacteria bacterium	4-aminobutyrate aminotransferase and related aminotransferases	4-aminobutyrate aminotransferase and related aminotransferases	K00823	step1_Organic_carbon_oxidation	0	0	0	0.087063	0.657691	0.68995	0	0.070872	0.034	0.263601	0.400751	0.550545	0	0.045523	0	0	0.303477	0.062183	0.146878	0.365397	0.107626
T1_3.250168_1	k__Bacteria; p__Proteobacteria; c__Alphaproteobacteria; o__Hyphomicrobiales; f__Hyphomicrobiaceae; g__Rhodoplanes; s__Rhodoplanes roseus	serine-pyruvate aminotransferase/archaeal aspartate aminotransferase	Serine-pyruvate aminotransferase/archaeal aspartate aminotransferase	K00830	step1_Organic_carbon_oxidation	0	0	0.110697	0.634074	0.730029	1.083236	0.06648	0	0	0.156356	0.316746	0	0.355234	0.320897	0	0	0	0.295575	0	0.285768	0.125842
T1_3.250181_1	k__Bacteria	serine-pyruvate aminotransferase/archaeal aspartate aminotransferase	Serine-pyruvate aminotransferase/archaeal aspartate aminotransferase	K00830	step1_Organic_carbon_oxidation	0.539521	0	0.968919	0	0	1.738898	0	0	0	0	0	0	0	0	0.350144	2.260949	2.838587	0.592374	0	0	0
T1_3.250190_2	k__Bacteria; p__Proteobacteria; c__Betaproteobacteria; o__NA; f__NA; g__NA; s__Betaproteobacteria bacterium RIFCSPLOWO2_12_FULL_68_19	isoamylase	Amylolytic enzymes	K01214	step1_Organic_carbon_oxidation	0.452882	1.19286	1.258849	0.400531	0	2.006389	0	0	0	0	0	0	0	0	0	0	0	0	0	0	0
T1_3.250450_1	k__Bacteria	acs	Acetate to acetyl-CoA	K01895	step6_Fermentation	0	0	0	0	0.480404	0.753239	0.052792	0.13415	0	0	0	0	0.09456	0	0	0	0	0	0	0.151605	0
T1_3.250460_1	k__Bacteria; p__Proteobacteria; c__Betaproteobacteria; o__Rhodocyclales; f__Rhodocyclaceae; g__Azospira; s__Azospira oryzae	isoamylase	Amylolytic enzymes	K01214	step1_Organic_carbon_oxidation	0	0.028416	0	0.066709	0.03359	0.252535	0	0	0	0.087804	0	0	0	0	0	0	0	0	0	0	0
T1_3.250494_1	k__Bacteria; p__Proteobacteria; c__Gammaproteobacteria; o__Xanthomonadales	phosphoserine aminotransferase	Phosphoserine aminotransferase	K00831	step1_Organic_carbon_oxidation	0	0	0	0	0.243073	0.268279	0	0	0	0	0	0	0	0	0	0	0	0	0.934504	0.187368	0
T1_3.250678_2	k__Bacteria; p__Proteobacteria; c__Gammaproteobacteria; o__Xanthomonadales	phosphoserine aminotransferase	Phosphoserine aminotransferase	K00831	step1_Organic_carbon_oxidation	0.169973	0.31137	0.659282	0.15821	0.362067	0.799871	0	0	0.118328	0	0	0	0.17279	0	0	0	0	0	0	0	0
T1_3.250950_1	k__Bacteria; p__Proteobacteria; c__Betaproteobacteria; o__Burkholderiales	fdoG	Formate oxidation	K00123	step1_Organic_carbon_oxidation	0.067964	0	0	0	0.285383	0.805188	0	0	0	0	0	0	0	0	0	0	0	0	0	0	0
T1_3.250955_1	k__Bacteria; p__Proteobacteria	serine-pyruvate aminotransferase/archaeal aspartate aminotransferase	Serine-pyruvate aminotransferase/archaeal aspartate aminotransferase	K00830	step1_Organic_carbon_oxidation	0	0.099612	0.318175	0.404779	0.349728	1.039066	0	0.162535	0	0	0	0.113238	0	0.102615	0	0	0	0	0	0	0
T1_3.251044_1	k__Bacteria; p__Proteobacteria; c__Alphaproteobacteria; o__Hyphomicrobiales; f__Hyphomicrobiaceae; g__Rhodoplanes; s__Rhodoplanes sp. Z2-YC6860	fdoG	Formate oxidation	K00123	step1_Organic_carbon_oxidation	0.069173	0	0.066177	0	0	0.983312	0	0	0	0	0.190897	0	0.217055	0.194503	0.204475	0.109849	0.216244	0	0	0	0
T1_3.251179_2	k__Bacteria; p__Proteobacteria; c__Alphaproteobacteria; o__Hyphomicrobiales; f__Bradyrhizobiaceae; g__Bradyrhizobium	acyl-CoA dehydrogenase	Fatty acid degradation	K00249	step1_Organic_carbon_oxidation	1.062697	0	1.436452	0.456093	3.054046	0.571598	0	0.360374	0	0	0	1.425552	0	0	0	0	0	0.585222	0	0	0
T1_3.251456_1	k__Bacteria; p__Actinobacteria; c__Actinomycetia; o__Micromonosporales; f__Micromonosporaceae; g__Micromonospora; s__Micromonospora sp. 4G51	beta-glucuronidase	Hemicullulose debranching	K01195	step1_Organic_carbon_oxidation	0	0	0.136043	0.128915	0.149342	0.589275	0	0.052218	0	0	0	0	0.222888	0	0	0	0	0	0	0	0
T1_3.251568_1	k__Bacteria; p__Proteobacteria; c__Alphaproteobacteria; o__Sphingomonadales; f__Sphingomonadaceae; g__Sphingomonas	frmA	Formaldehyde oxidation	K00121	step1_Organic_carbon_oxidation	0	0.098486	0.030779	0.318555	0.539731	0.73258	0.056544	0.118265	0	0.176343	0.178782	0.167721	0	0.061089	0.02388	0	0.203524	0.041579	0	0	0.072304
T1_3.251688_1	k__Bacteria	aspB	Metabolism of organic sulfur | Cysteine <-> 3-mercaptopyruvate	K00812	step1_Organic_carbon_oxidation	0	0	0.247667	0.07844	0	0.81383	0.049901	0	0.181121	0	0	0.088647	0	0	0.127284	0	0	0	0	0	0.189618
T1_3.251948_3	k__Bacteria; p__Bacteroidetes; c__Chitinophagia; o__Chitinophagales; f__Chitinophagaceae; g__Chitinophaga; s__Chitinophaga niabensis	beta-galactosidase	Other oligosaccharide degrading	K01190	step1_Organic_carbon_oxidation	0	0	0	0.07705	0.143734	0.905971	0	0.335545	0.133842	0	0	0	0	0	0	0	0	0	0	0	0
T1_3.252568_1	k__Bacteria; p__Proteobacteria; c__Alphaproteobacteria; o__Caulobacterales; f__Caulobacteraceae; g__Asticcacaulis; s__Asticcacaulis taihuensis	hexosaminidase	Chitin degrading	K01207	step1_Organic_carbon_oxidation	0	0.085973	0	0.369149	0.440371	0.542025	0	0	0.091419	0	0.044884	0.033685	0	0.184034	0.095922	0.051559	0	0	0.065679	0	0
T1_3.252646_1	k__Bacteria	frmA	Formaldehyde oxidation	K00121	step1_Organic_carbon_oxidation	0	0	0	0.634712	0.275156	1.33709	0	0	0	0	0	0.089628	0	0	0	0	0.271351	0	0	0	0
T1_3.252664_1	k__Bacteria; p__Proteobacteria; c__Alphaproteobacteria; o__Hyphomicrobiales; f__NA; g__NA; s__Rhizobiales bacterium 64-17	histidinol-phosphate/aromatic aminotransferase	Histidinol-phosphate/aromatic aminotransferase	K00817	step1_Organic_carbon_oxidation	0	0	0	0.502117	0.514141	0.94697	0	0	0	0	0.442962	0	0	0	0	0	0	0	0	0	0
T1_3.252714_2	k__Bacteria; p__Candidatus Pacebacteria; c__NA; o__NA; f__NA; g__NA; s__Candidatus Pacebacteria bacterium CG_4_10_14_0_8_um_filter_42_14	ldh	Lactate utilization	K00016	step6_Fermentation	0	0	0	0	0	0.787977	0	0	0	0	0	0	0	0	0	0	0	0	0	0	0
T1_3.252745_1	k__Bacteria; p__Actinobacteria; c__Actinomycetia; o__Streptosporangiales; f__Streptosporangiaceae; g__Herbidospora; s__Herbidospora cretacea	acyl-CoA dehydrogenase	Fatty acid degradation	K00249	step1_Organic_carbon_oxidation	0	0	0	0.104147	0	0.934632	0	0.167169	0	0	0	0	0	0	0	0	0.176051	0	0	0	0
T1_3.252981_1	k__Bacteria; p__Acidobacteria; c__NA; o__NA; f__NA; g__NA; s__Acidobacteria bacterium	fdoG	Formate oxidation	K00123	step1_Organic_carbon_oxidation	0	0.084937	0.090656	0.60327	0.301581	1.43239	0	0.069524	0	0	0.130167	0	0	0	0	0	0	0	0	0	0
T1_3.253179_1	k__Bacteria	isoamylase	Amylolytic enzymes	K01214	step1_Organic_carbon_oxidation	0.12602	0.056097	0.060189	0.968106	0.924659	1.045399	0.073219	0.046215	0	0.171548	0.43455	0.39019	0	0.059092	0	0	0.098527	0.080998	0.063814	0	0
T1_3.253312_1	k__Bacteria; p__Bacteroidetes; c__Cytophagia; o__Cytophagales; f__Hymenobacteraceae; g__Hymenobacter; s__Hymenobacter sp. CRA2	alpha-amylase	Amylolytic enzymes	K01176	step1_Organic_carbon_oxidation	0	0	0	0.063856	0.073982	0.750797	0	0	0	0	0	0	0	0	0	0	0	0	0	0	0
T1_3.253373_1	k__Bacteria; p__Acidobacteria; c__NA; o__NA; f__NA; g__NA; s__Acidobacteria bacterium	pflD	Pyruvate <=> acetyl-CoA + formate	K00656	step6_Fermentation	0	0	0.181311	0.086259	0	0.780255	0	0	0	0	0	0	0	0	0	0	0	0	0	0	0
T1_3.253461_1	k__Bacteria; p__Acidobacteria; c__NA; o__NA; f__NA; g__NA; s__Acidobacteria bacterium	adh	Alcohol utilization	K00001	step6_Fermentation	0	0	0	0.085788	0.06662	0.685409	0	0	0	0	0	0	0	0	0	0	0	0	0	0	0
T1_3.253639_1	k__Bacteria; p__Proteobacteria; c__Alphaproteobacteria; o__Sphingomonadales; f__Sphingomonadaceae; g__Sphingomonas; s__Sphingomonas sp. URHD0057	acyl-CoA dehydrogenase	Fatty acid degradation	K00249	step1_Organic_carbon_oxidation	0.278323	0.135772	0.234381	0.192907	0.481597	0.526447	0.071675	0.180126	0.065012	0.041975	0	0	0.032682	0.058181	0.04547	0	0	0.039563	0.093393	0	0
T1_3.253787_1	k__Bacteria; p__Verrucomicrobia; c__Opitutae; o__Opitutales; f__Opitutaceae; g__Opitutus; s__Opitutus terrae	beta-galactosidase	Other oligosaccharide degrading	K01190	step1_Organic_carbon_oxidation	0	0	0	0.525705	0	0.552746	0.033869	0.128116	0	0	0	0	0	0	0	0	0	0	0	0	0
T1_3.253945_1	k__Bacteria; p__Acidobacteria	phosphoserine aminotransferase	Phosphoserine aminotransferase	K00831	step1_Organic_carbon_oxidation	0	0	0	0.216795	0.58954	0.480636	0	0	0	0	0	0	0	0	0	0	0	0	0	0	0
T1_3.253953_1	k__Bacteria; p__Proteobacteria; c__Alphaproteobacteria; o__Hyphomicrobiales	acyl-CoA dehydrogenase	Fatty acid degradation	K00249	step1_Organic_carbon_oxidation	0	0	0	0	0.104724	1.053252	0	0	0	0.135012	0	0	0	0	0	0.315204	0	0	0.302432	0	0
T1_3.254164_1	k__Bacteria; p__Proteobacteria; c__Alphaproteobacteria; o__Hyphomicrobiales; f__Hyphomicrobiaceae; g__Rhodoplanes; s__Rhodoplanes sp. Z2-YC6860	histidinol-phosphate/aromatic aminotransferase	Histidinol-phosphate/aromatic aminotransferase	K00817	step1_Organic_carbon_oxidation	0	0	0.204314	0.78602	0	1.23635	0	0.155323	0	0	0	0	0	0	0	0	0.323285	0	0	0.518612	0
T1_3.254353_1	k__Bacteria; p__Proteobacteria; c__Alphaproteobacteria; o__Hyphomicrobiales; f__Bradyrhizobiaceae; g__Bradyrhizobium	fdoG	Formate oxidation	K00123	step1_Organic_carbon_oxidation	0.383428	0	0.186714	0.353388	0.068303	0.617292	0.1135	0.047786	0.045714	0.177327	0.179669	0.067206	0	0	0.096196	0	0	0	0.065977	0	0
T1_3.254504_1	k__Bacteria; p__Proteobacteria; c__Alphaproteobacteria; o__Sphingomonadales	acs	Acetate to acetyl-CoA	K01895	step6_Fermentation	0	0	0	0.211358	0	0.677023	0	0	0	0	0	0	0	0	0	0	0	0	0	0	0
T1_3.254547_1	k__Bacteria	hexosaminidase	Chitin degrading	K01207	step1_Organic_carbon_oxidation	0	0	0	0	0.31465	1.424443	0	0	0	0	0	0	0	0	0	0	0	0	0.18247	0	0
T1_3.255195_1	k__Bacteria; p__Gemmatimonadetes; c__Gemmatimonadetes; o__Gemmatimonadales; f__Gemmatimonadaceae; g__Gemmatirosa; s__Gemmatirosa kalamazoonesis	isoamylase	Amylolytic enzymes	K01214	step1_Organic_carbon_oxidation	0.188408	0	0	0	0	0.782155	0	0	0	0.128537	0	0.097142	0	0	0	0	0	0	0	0.078497	0
T1_3.255218_2	k__Bacteria; p__Bacteroidetes; c__Chitinophagia; o__Chitinophagales; f__Chitinophagaceae; g__Chitinophaga; s__Chitinophaga barathri	ornithine/acetylornithine aminotransferase	Ornithine/acetylornithine aminotransferase	K00819	step1_Organic_carbon_oxidation	0	0	0	0.042999	0.174161	0.950553	0	0.49245	0.147819	0	0	0	0	0	0	0	0	0	0	0	0
T1_3.255228_1	k__Bacteria; p__Acidobacteria; c__NA; o__NA; f__NA; g__NA; s__Acidobacteria bacterium	arabinosidase	Hemicullulose debranching	K01209	step1_Organic_carbon_oxidation	0	0.061742	0	0.672884	0.726396	0.573615	0	0	0	0	0.095449	0	0	0	0	0	0	0	0	0	0
T1_3.255258_1	k__Bacteria; p__Proteobacteria; c__Alphaproteobacteria; o__Caulobacterales; f__Caulobacteraceae; g__Caulobacter	beta-xylosidase	Other oligosaccharide degrading	K01198	step1_Organic_carbon_oxidation	0.056591	0	0	0.612021	0.355229	0.872149	0	0	0	0	0	0	0.059392	0	0	0	0	0	0	0	0
T1_3.255277_1	k__Bacteria	aspB	Metabolism of organic sulfur | Cysteine <-> 3-mercaptopyruvate	K00812	step1_Organic_carbon_oxidation	0.081244	0.143276	0.115741	0.885281	1.521194	0.877999	0.023613	0.029642	0.11392	0.275929	0.372578	0.627394	0	0.076354	0	0.128571	0.323831	0.563149	0.204836	0.272422	0.180626
T1_3.255401_1	k__Bacteria; p__Cyanobacteria; c__NA; o__Oscillatoriales; f__Desertifilaceae; g__Desertifilum	beta-mannosidase	Other oligosaccharide degrading	K01192	step1_Organic_carbon_oxidation	0	0	0	0.196396	0	0.316172	0	0	0	0	0.181109	0	0	0	0	0	0	0	0	0	0
T1_3.255609_1	k__Bacteria; p__Proteobacteria; c__Alphaproteobacteria; o__Caulobacterales; f__Caulobacteraceae; g__Phenylobacterium	acyl-CoA dehydrogenase	Fatty acid degradation	K00249	step1_Organic_carbon_oxidation	0.219205	0	0	0.132798	0.69132	1.128241	0.127323	0.053712	0.059129	0.645114	0.201699	0.452357	0.152695	0.068461	0	0.34827	0.192302	0.516714	0.148271	0.06103	0.242325
T1_3.255739_1	k__Bacteria	branched-chain amino acid aminotransferase/4-amino-4-deoxychorismate lyase	Branched-chain amino acid aminotransferase/4-amino-4-deoxychorismate lyase	K00826	step1_Organic_carbon_oxidation	0	0.208025	0	0.105679	0.121688	0.677023	0	0	0	0	0	0	0	0	0	0	0.178532	0	0.233945	0	0
T1_3.255801_1	k__Bacteria; p__Acidobacteria	isoamylase	Amylolytic enzymes	K01214	step1_Organic_carbon_oxidation	0.403563	0.63376	0.298428	0.120609	0.046747	0.638345	0.026063	0	0	0.060939	0	0.046301	0	0	0	0	0	0	0	0	0
T1_3.255993_2	k__Bacteria	hexosaminidase	Chitin degrading	K01207	step1_Organic_carbon_oxidation	0.132109	0.116112	0.093919	0.330749	0.308797	0.744965	0.057606	0	0	0.134512	0.45457	0.409365	0	0	0.024287	0.103506	0.051744	0.253601	0.066521	0.221683	0.110289
T1_3.256203_1	k__Bacteria; p__Proteobacteria; c__Alphaproteobacteria; o__Caulobacterales; f__Caulobacteraceae; g__Phenylobacterium; s__Phenylobacterium kunshanense	acs	Acetate to acetyl-CoA	K01895	step6_Fermentation	0.200397	0	0.290441	0.368356	0.106079	0.710991	0	0	0	0	0	0	0	0	0	0	0	0.129226	0	0	0
T1_3.256504_1	k__Bacteria; p__Proteobacteria; c__Betaproteobacteria; o__Rhodocyclales; f__Rhodocyclaceae; g__Azospira; s__Azospira oryzae	beta-galactosidase	Other oligosaccharide degrading	K01190	step1_Organic_carbon_oxidation	0	0	0	0	0.108031	0.452399	0	0	0	0	0	0	0	0	0	0	0	0	0	0	0
T1_3.256633_1	k__Bacteria; p__Acidobacteria; c__NA; o__NA; f__NA; g__NA; s__Acidobacteria bacterium	beta-mannosidase	Other oligosaccharide degrading	K01192	step1_Organic_carbon_oxidation	0.078992	0	0.151509	0.104968	0.099384	0.993529	0	0	0	0	0.218141	0.081494	0	0.073968	0	0	0	0	0	0	0
T1_3.256764_1	k__Bacteria	glucoamylase	Amylolytic enzymes	K01178	step1_Organic_carbon_oxidation	0	0	0	0.081721	0.177653	0.516293	0	0	0	0	0	0	0	0	0	0	0	0	0	0	0
T1_3.257397_1	k__Bacteria; p__Acidobacteria; c__Acidobacteriia; o__NA; f__NA; g__NA; s__Acidobacteriia bacterium AA117	branched-chain amino acid aminotransferase/4-amino-4-deoxychorismate lyase	Branched-chain amino acid aminotransferase/4-amino-4-deoxychorismate lyase	K00826	step1_Organic_carbon_oxidation	0	0	0	0	0	1.128866	0	0	0	0	1.259088	0.940219	0	0	0	0	1.387741	0	0	0.762426	0.494735
T1_3.257591_1	k__Bacteria; p__Proteobacteria; c__Alphaproteobacteria; o__Hyphomicrobiales; f__Xanthobacteraceae; g__Pseudolabrys	acs	Acetate to acetyl-CoA	K01895	step6_Fermentation	0.08059	0.117743	0.101694	0.334549	0.259511	0.629673	0.140585	0.039081	0.018821	0.072898	0	0.068882	0	0.02528	0.059214	0	0.042104	0.080309	0.027022	0.090219	0.029934
T1_3.257753_2	k__Bacteria; p__Verrucomicrobia; c__Verrucomicrobiae; o__Verrucomicrobiales; f__Verrucomicrobia subdivision 3; g__Pedosphaera; s__Pedosphaera sp. Tous-C6FEB	adh	Alcohol utilization	K00001	step6_Fermentation	0	0	0	1.411607	0.52646	1.189101	0	0	0	0	0	0.491217	0	0	0	0	0	0	0	0	0
T1_3.257850_1	k__Bacteria; p__Acidobacteria; c__NA; o__NA; f__NA; g__NA; s__Acidobacteria bacterium	acs	Acetate to acetyl-CoA	K01895	step6_Fermentation	0.166145	0.098288	0.105596	0.598625	0.231675	0.787912	0	0	0	0	0.076345	0	0.058143	0	0	0	0	0	0	0	0
T1_3.257883_1	k__Bacteria; p__Proteobacteria; c__Betaproteobacteria; o__NA; f__NA; g__NA; s__Betaproteobacteria bacterium 13_1_20CM_3_63_8	fdoG	Formate oxidation	K00123	step1_Organic_carbon_oxidation	0.478011	0.335435	0.148138	0.468497	0.42725	1.054448	0.074369	0.096917	0.040377	0.058705	0.043459	0.127847	0.074753	0.05208	0.019973	0.02278	0.028542	0.055283	0	0	0
T1_3.258030_1	k__Bacteria; p__Bacteroidetes; c__Cytophagia; o__Cytophagales; f__Fulvivirgaceae; g__Chryseolinea; s__Chryseolinea flava	branched-chain amino acid aminotransferase/4-amino-4-deoxychorismate lyase	Branched-chain amino acid aminotransferase/4-amino-4-deoxychorismate lyase	K00826	step1_Organic_carbon_oxidation	0	0	0	0.081206	0	1.141564	0	0	0	0	0	0	0	0	0	0	0	0	0	0	0
T1_3.258086_2	k__Bacteria; p__Acidobacteria; c__NA; o__NA; f__NA; g__NA; s__Acidobacteria bacterium	hexosaminidase	Chitin degrading	K01207	step1_Organic_carbon_oxidation	0	0	0	1.488191	1.664344	2.517614	0	0	0	0	0.690649	3.115583	0	0	0.373989	0	0	0.635404	0.525675	1.263264	0
T1_3.258189_1	k__Bacteria; p__Proteobacteria; c__Alphaproteobacteria; o__Caulobacterales; f__Caulobacteraceae; g__Asticcacaulis; s__Asticcacaulis taihuensis	beta-xylosidase	Other oligosaccharide degrading	K01198	step1_Organic_carbon_oxidation	0	0	0	0.231555	0.358753	0.372145	0	0.025361	0	0	0.239527	0.07189	0	0	0	0	0	0	0	0	0
T1_3.258297_1	k__Bacteria; p__Acidobacteria; c__NA; o__NA; f__NA; g__NA; s__Acidobacteria bacterium	beta-galactosidase	Other oligosaccharide degrading	K01190	step1_Organic_carbon_oxidation	0.068681	0.090598	0.260496	0.428914	0.249823	1.019114	0.019965	0	0	0	0.094538	0	0	0	0	0	0	0	0	0	0
T1_3.258904_3	k__Bacteria; p__Proteobacteria; c__Betaproteobacteria; o__NA; f__NA; g__NA; s__Betaproteobacteria bacterium RIFCSPLOWO2_12_FULL_65_14	fdoG	Formate oxidation	K00123	step1_Organic_carbon_oxidation	0.164204	0.217225	0.118006	0.22047	0.256491	0.974223	0	0.029958	0.028835	0.055771	0.339198	0.127178	0	0	0	0.129936	0	0.105199	0.041403	0.034411	0.09126
T1_3.259036_1	k__Bacteria	adh	Alcohol utilization	K00001	step6_Fermentation	1.666718	0	0	0.470536	0	2.972753	0	0	0	0	0	0	0	0	0	0	0	0	0	0	0
T1_3.259972_1	k__Bacteria	beta-galactosidase	Other oligosaccharide degrading	K01190	step1_Organic_carbon_oxidation	0.20296	0	0.293378	0	0	0.480032	0	0	0	0	0	0	0	0	0	0	0	0	0	0	0
T1_3.260248_1	k__Bacteria; p__Proteobacteria; c__Deltaproteobacteria; o__Myxococcales; f__Polyangiaceae; g__Sorangium; s__Sorangium cellulosum	mannan endo-1,4-beta-mannosidase	Endohemicellulases	K01218	step1_Organic_carbon_oxidation	0	0	0	0	0.729219	1.073116	0	0	0	0	0	0	0	0	0	0	0	0	0	0	0
T1_3.260351_1	k__Bacteria; p__Acidobacteria	frmA	Formaldehyde oxidation	K00121	step1_Organic_carbon_oxidation	0	0	0	0.207465	0	0.613304	0	0	0	0.33227	0	0	0	0	0	0	0	0.156871	0	0.051046	0
T1_3.260533_1	k__Bacteria; p__Verrucomicrobia; c__Opitutae; o__Opitutales; f__Opitutaceae; g__Geminisphaera; s__Geminisphaera colitermitum*	ldh	Lactate utilization	K00016	step6_Fermentation	0	0	0	0	0	0.695196	0	0	0	0	0	0	0	0	0	0	0	0	0	0	0
T1_3.260600_2	k__Bacteria; p__Acidobacteria; c__NA; o__NA; f__NA; g__NA; s__Acidobacteria bacterium	branched-chain amino acid aminotransferase/4-amino-4-deoxychorismate lyase	Branched-chain amino acid aminotransferase/4-amino-4-deoxychorismate lyase	K00826	step1_Organic_carbon_oxidation	0.157976	0	0	0.587431	0	1.116483	0	0	0	0	0	0	0	0	0	0	0	0	0	0	0
T1_3.260656_1	k__Bacteria; p__Proteobacteria; c__Alphaproteobacteria; o__Caulobacterales; f__Caulobacteraceae; g__Phenylobacterium	acyl-CoA dehydrogenase	Fatty acid degradation	K00249	step1_Organic_carbon_oxidation	0	0	0	0.317037	0.243343	0.541618	0	0	0	0	0	0	0	0	0	0	0	0	0	0	0
T1_3.261038_1	k__Bacteria; p__Proteobacteria; c__Alphaproteobacteria	histidinol-phosphate/aromatic aminotransferase	Histidinol-phosphate/aromatic aminotransferase	K00817	step1_Organic_carbon_oxidation	0	0	0	0.081206	0.093853	0.420706	0	0	0	0	0	0.183316	0	0	0	0	0	0	0.090408	0	0
T1_3.261212_1	k__Bacteria; p__Acidobacteria; c__NA; o__NA; f__NA; g__NA; s__Acidobacteria bacterium	arabinosidase	Hemicullulose debranching	K01209	step1_Organic_carbon_oxidation	0	0.15449	0	0.31376	0	0.610372	0	0	0	0	0	0	0.089492	0	0	0	0	0	0	0	0
T1_3.261228_1	k__Bacteria; p__Proteobacteria; c__Alphaproteobacteria	frmA	Formaldehyde oxidation	K00121	step1_Organic_carbon_oxidation	0	0	0	0.088447	0	1.37016	0.056025	0.071255	0.0678	0	0	0	0	0	0	0	0	0	0	0.160796	0
T1_3.261243_1	k__Bacteria; p__Proteobacteria; c__Alphaproteobacteria; o__Hyphomicrobiales; f__Xanthobacteraceae; g__Pseudolabrys; s__Pseudolabrys sp. Root1462	4-aminobutyrate aminotransferase and related aminotransferases	4-aminobutyrate aminotransferase and related aminotransferases	K00823	step1_Organic_carbon_oxidation	0.092	0	0.088489	0.168472	0.29169	0.544301	0	0	0	0	0	0	0	0	0	0	0	0	0	0.07668	0
T1_3.261274_1	k__Bacteria; p__Acidobacteria; c__NA; o__NA; f__NA; g__NA; s__Acidobacteria bacterium	adh	Alcohol utilization	K00001	step6_Fermentation	0	0.273802	0.580755	1.252262	0.478556	1.236358	0	0	0	0	0	0	0	0	0	0	0	0	0	0	0
T1_3.261592_2	k__Bacteria; p__Proteobacteria; c__Alphaproteobacteria; o__Sphingomonadales	frmA	Formaldehyde oxidation	K00121	step1_Organic_carbon_oxidation	0.03404	0.074649	0	0.506559	0.433373	0.58069	0.039581	0	0.074193	0.046216	0.093828	0	0.035943	0.031775	0	0	0	0.129459	0	0	0
T1_3.261847_2	k__Bacteria; p__Proteobacteria; c__Betaproteobacteria; o__Burkholderiales; f__Burkholderiaceae; g__Cupriavidus	acs	Acetate to acetyl-CoA	K01895	step6_Fermentation	0	0	0	0.562637	0	0.704239	0	0	0	0	0	0	0	0	0	0	0	0	0	0	0
T1_3.262138_1	k__Bacteria; p__Gemmatimonadetes; c__NA; o__NA; f__NA; g__NA; s__Gemmatimonadetes bacterium	isoamylase	Amylolytic enzymes	K01214	step1_Organic_carbon_oxidation	0	0	0	0	0	0.466236	0	0	0	0	0	0	0	0	0	0	0	0	0	0	0
T1_3.262139_1	k__Bacteria	chitiniase	Chitin degrading	K01183	step1_Organic_carbon_oxidation	0	0	0	0	0	0.558769	0	0	0	0	0	0	0	0	0	0.106972	0	0	0	0	0
T1_3.262774_1	k__Bacteria; p__Proteobacteria; c__Gammaproteobacteria	isoamylase	Amylolytic enzymes	K01214	step1_Organic_carbon_oxidation	0	0	0	0.067444	0.576674	0.586529	0.044119	0.082301	0.070868	0.102928	0.278308	0.403093	0	0	0	0	0.079284	0.093124	0	0	0
T1_3.262810_1	k__Bacteria; p__Armatimonadetes; c__NA; o__NA; f__NA; g__NA; s__Armatimonadetes bacterium 55-13	beta-galactosidase	Other oligosaccharide degrading	K01190	step1_Organic_carbon_oxidation	0	0	0	0	0	1.09884	0	0	0	0	0	0	0	0	0	0	0	0	0	0	0
T1_3.263003_1	k__Bacteria; p__Verrucomicrobia	adh	Alcohol utilization	K00001	step6_Fermentation	0	0	0	0.11388	0	0.334899	0	0	0	0	0	0	0	0	0	0	0	0	0	0	0
T1_3.263333_1	k__Bacteria; p__Proteobacteria; c__Deltaproteobacteria; o__Myxococcales; f__Polyangiaceae; g__Sorangium; s__Sorangium cellulosum	cellobiosidase	Cellulose degrading	K19668	step1_Organic_carbon_oxidation	0	0	0	0	0.509008	1.143195	0	0	0	0	0	0	0	0	0	0	0	0	0	0	0
T1_3.263400_1	k__Bacteria; p__Bacteroidetes; c__Cytophagia; o__Cytophagales; f__Cytophagaceae; g__Chryseotalea; s__Chryseotalea sanaruensis*	alpha-amylase	Amylolytic enzymes	K01176	step1_Organic_carbon_oxidation	0	0	0	0.238028	0.438634	0.787959	0	0	0	0	0	0	0	0	0	0	0	0	0	0	0
T1_3.263425_1	k__Bacteria; p__Proteobacteria; c__Betaproteobacteria; o__Neisseriales; f__Chromobacteriaceae; g__Aquaspirillum; s__Aquaspirillum serpens	histidinol-phosphate/aromatic aminotransferase	Histidinol-phosphate/aromatic aminotransferase	K00817	step1_Organic_carbon_oxidation	0	0	0	0.483666	0	0.611135	0	0	0	0	0.237981	0	0	0	0	0	0	0	0	0	0
T1_3.263673_1	k__Bacteria; p__Proteobacteria; c__Betaproteobacteria; o__NA; f__NA; g__NA; s__Betaproteobacteria bacterium RIFCSPLOWO2_12_FULL_65_14	fdhA	Formaldehyde oxidation	K00148	step1_Organic_carbon_oxidation	0.147265	0.134525	0	0	0	1.215417	0	0	0	0	0	0	0.150732	0	0	0	0	0.378447	0	0.609545	0
T1_3.263705_1	k__Bacteria; p__Proteobacteria; c__Deltaproteobacteria; o__Myxococcales; f__Archangiaceae; g__Melittangium; s__Melittangium boletus	chitiniase	Chitin degrading	K01183	step1_Organic_carbon_oxidation	0	0	0	0.166696	0.038807	0.841295	0	0	0	0	0.256818	0.03853	0	0	0	0	0	0	0	0	0
T1_3.263726_1	k__Bacteria	hexosaminidase	Chitin degrading	K01207	step1_Organic_carbon_oxidation	0	0	0	0	0.900727	0	0	0	0	0	0	0	0	0	0	0	0	0	0	0	0
T1_3.264134_1	k__Bacteria; p__Actinobacteria	acs	Acetate to acetyl-CoA	K01895	step6_Fermentation	0.103021	0.150996	0.227934	0.30648	0.192694	0.529939	0.099825	0	0.024069	0.093251	0.094538	0.035469	0.072516	0.032293	0	0.162911	0.16139	0.175825	0	0.086424	0.229295
T1_3.264145_1	k__Bacteria; p__Verrucomicrobia; c__Opitutae; o__Opitutales; f__Opitutaceae; g__Opitutus; s__Opitutus terrae	pullulanase	Amylolytic enzymes	K01200	step1_Organic_carbon_oxidation	0	0	0	0.335044	0	1.691885	0	0.132949	0	0	0	0	0	0	0	0	0	0	0	0	0
T1_3.264269_1	k__Bacteria; p__Proteobacteria; c__Alphaproteobacteria; o__Caulobacterales; f__Caulobacteraceae; g__Phenylobacterium	ubiX	Phenol => Benzoyl-CoA	K03186	step1_Organic_carbon_oxidation	0	0.098218	0	0	0.11496	0.512536	0.062905	0.160295	0	0	0.299649	0.111714	0	0	0	0.172761	0	0.559267	0.110585	0.179752	0
T1_3.264351_1	k__Bacteria; p__Proteobacteria; c__Betaproteobacteria	acs	Acetate to acetyl-CoA	K01895	step6_Fermentation	0	0.09287	0.199655	0.471338	0.328483	0.807699	0.121797	0.038336	0.036757	0.285024	0.21664	0.054092	0	0.147558	0.154529	0.083036	0.081985	0	0	0	0
T1_3.264604_1	k__Bacteria; p__Proteobacteria; c__Betaproteobacteria; o__NA; f__NA; g__NA; s__Betaproteobacteria bacterium RIFCSPLOWO2_02_FULL_67_26	serine-pyruvate aminotransferase/archaeal aspartate aminotransferase	Serine-pyruvate aminotransferase/archaeal aspartate aminotransferase	K00830	step1_Organic_carbon_oxidation	0	0	0.063868	0	0	0.553988	0	0	0	0.090961	0.46079	0	0	0.062623	0.098697	0.318138	0.585072	0	0	0.055831	0
T1_3.264732_2	k__Bacteria	hexosaminidase	Chitin degrading	K01207	step1_Organic_carbon_oxidation	1.138354	0.478437	0.504065	0.479923	0.536708	2.426679	0	1.142071	0	0	0	0	0	0	0	0	0	0	0	0	0
T1_3.265262_1	k__Bacteria; p__Acidobacteria; c__NA; o__NA; f__NA; g__NA; s__Acidobacteria bacterium	beta-glucuronidase	Hemicullulose debranching	K01195	step1_Organic_carbon_oxidation	0.037487	0	0.106724	0.073848	0.077992	0.593886	0.021793	0	0	0	0	0	0	0	0	0	0	0	0	0	0
T1_3.265322_1	k__Bacteria; p__Proteobacteria; c__Alphaproteobacteria; o__Hyphomicrobiales	histidinol-phosphate/aromatic aminotransferase	Histidinol-phosphate/aromatic aminotransferase	K00817	step1_Organic_carbon_oxidation	0	0.107325	0.057899	0.980235	0.553098	1.105739	0	0	0.021415	0	0.084108	0	0	0	0	0	0	0	0	0	0
T1_3.265714_1	k__Bacteria; p__Proteobacteria	fdoG	Formate oxidation	K00123	step1_Organic_carbon_oxidation	0	0	0	0.041929	0.292448	0.498849	0.054317	0.034144	0.163853	0.190541	0.12875	0.144739	0	0	0	0	0.146282	0	0	0	0.103775
T1_3.265752_1	k__Bacteria	frmA	Formaldehyde oxidation	K00121	step1_Organic_carbon_oxidation	0.143756	0.050448	0.108894	0.991189	0.849834	0.819387	0.050153	0.020923	0	0.195086	0.079119	0.127595	0	0.054104	0	0	0.225288	0.220624	0.260381	0.119951	0.042587
T1_3.266188_2	k__Bacteria; p__Proteobacteria; c__Alphaproteobacteria; o__Hyphomicrobiales; f__Xanthobacteraceae; g__Pseudolabrys; s__Pseudolabrys taiwanensis	fdoG	Formate oxidation	K00123	step1_Organic_carbon_oxidation	0	0.152775	0	0.465725	0.534918	0.785416	0.096546	0	0.348653	0	1.147349	0.683589	1.018663	0.15496	0.123283	0.264974	0.515653	0.853923	0.170662	0.137662	0
T1_3.266298_2	k__Bacteria	fghA	Formaldehyde oxidation	K01070	step1_Organic_carbon_oxidation	0	0	0	0	0	1.287308	0	0	0	0	0	0	0	0	0	0	0	0	0	0	0
T1_3.266326_1	k__Bacteria; p__NA; c__NA; o__NA; f__NA; g__NA; s__uncultured bacterium	aspB	Metabolism of organic sulfur | Cysteine <-> 3-mercaptopyruvate	K00812	step1_Organic_carbon_oxidation	0.169973	0	0	0.15821	0	1.999677	0	0	0	0	0	0.696027	0	0	0	0	0	0	0	0	0
T1_3.266328_1	k__Bacteria; p__Proteobacteria; c__Alphaproteobacteria; o__Caulobacterales; f__Caulobacteraceae; g__Phenylobacterium	acyl-CoA dehydrogenase	Fatty acid degradation	K00249	step1_Organic_carbon_oxidation	0	0.110438	0	0.224468	0	0.706199	0.140905	0.089906	0	0.165705	0	0	0	0	0	0.193628	0.378185	0	0	0	0
T1_3.266482_1	k__Bacteria	aspB	Metabolism of organic sulfur | Cysteine <-> 3-mercaptopyruvate	K00812	step1_Organic_carbon_oxidation	0.112998	0.102511	0.109115	0.576901	0.239872	0.534075	0	0.250753	0	0.308322	0.312638	0.116411	0.233598	0	0	0.540261	0.528154	0.437143	0.576599	0.093936	0.248202
T1_3.266539_1	k__Bacteria; p__Proteobacteria; c__Betaproteobacteria; o__Burkholderiales	acyl-CoA dehydrogenase	Fatty acid degradation	K00249	step1_Organic_carbon_oxidation	0	0	0	0.256925	0.119293	0.608208	0	0	0	0	0.314373	0.058844	0.059821	0	0	0	0.089172	0	0	0.047699	0
T1_3.266597_2	k__Bacteria; p__Candidatus Microgenomates; c__NA; o__NA; f__NA; g__NA; s__Candidatus Microgenomates bacterium	histidinol-phosphate/aromatic aminotransferase	Histidinol-phosphate/aromatic aminotransferase	K00817	step1_Organic_carbon_oxidation	0	0	0	0.051774	0.060094	0.544608	0.03337	0	0.161187	0	0	0	0	0	0	0	0	0	0	0	0
T1_3.266767_1	k__Bacteria; p__Bacteroidetes	acs	Acetate to acetyl-CoA	K01895	step6_Fermentation	0	0	0	0.194061	0.223689	0.623806	0	0	0	0	0	0	0	0	0	0	0	0	0	0	0
T1_3.266868_1	k__Bacteria; p__Proteobacteria; c__Betaproteobacteria; o__Nitrosomonadales; f__Methylophilaceae; g__Methylovorus	phosphoserine aminotransferase	Phosphoserine aminotransferase	K00831	step1_Organic_carbon_oxidation	1.125902	1.324632	0.542264	0.149574	0.247318	1.301679	0.093103	0	0.112192	0	0	0	0	0	0	0	0.248895	0	0	0	0
T1_3.266870_1	k__Bacteria; p__Actinobacteria; c__Actinomycetia; o__Propionibacteriales; f__Nocardioidaceae; g__Aeromicrobium	histidinol-phosphate/aromatic aminotransferase	Histidinol-phosphate/aromatic aminotransferase	K00817	step1_Organic_carbon_oxidation	0	0	0	0.631042	0	2.177381	0	0	0	0.497815	0	0	0.755256	0	0	0	0	0	0	0	0
T1_3.267098_1	k__Bacteria	acyl-CoA dehydrogenase	Fatty acid degradation	K00249	step1_Organic_carbon_oxidation	0	0	0.212117	0.404779	0	0.38965	0	0	0	0	0	0	0	0.102615	0	0	0	0	0	0	0
T1_3.267368_1	k__Bacteria; p__Verrucomicrobia; c__NA; o__NA; f__NA; g__NA; s__Verrucomicrobia bacterium	histidinol-phosphate/aromatic aminotransferase	Histidinol-phosphate/aromatic aminotransferase	K00817	step1_Organic_carbon_oxidation	0	0	0	0.117817	0.204908	0.385808	0	0	0	0	0	0	0	0	0	0	0	0	0	0	0
T1_3.267543_1	k__Bacteria	phosphoserine aminotransferase	Phosphoserine aminotransferase	K00831	step1_Organic_carbon_oxidation	0	0.171473	0.362581	0.69685	0	1.757933	0	0	0	0	0	0	0	0	0	0	0	0	0	0	0
T1_3.267605_1	k__Bacteria; p__Proteobacteria; c__Betaproteobacteria	histidinol-phosphate/aromatic aminotransferase	Histidinol-phosphate/aromatic aminotransferase	K00817	step1_Organic_carbon_oxidation	0	0	0	0.536319	0	0.830968	0	0	0	0	0	0	0	0	0	0	0	0	0	0	0
T1_3.267630_3	k__Bacteria; p__Proteobacteria; c__Alphaproteobacteria; o__Sphingomonadales; f__Sphingomonadaceae; g__Sphingomonas; s__Sphingomonas soli	beta-xylosidase	Other oligosaccharide degrading	K01198	step1_Organic_carbon_oxidation	0	0	0	1.161113	0	0.874191	0	0	0	0	0	0.252591	0	0	0	0	0	0	0	0	0
T1_3.267638_1	k__Bacteria; p__Acidobacteria; c__NA; o__NA; f__NA; g__NA; s__Acidobacteria bacterium	arabinosidase	Hemicullulose debranching	K01209	step1_Organic_carbon_oxidation	0.225016	0.049339	0.053256	0.225309	0.233421	0.734824	0	0.020466	0.039415	0.076336	0	0	0.029748	0	0.062011	0	0	0	0	0	0
T1_3.267639_2	k__Bacteria; p__Verrucomicrobia; c__Opitutae; o__Opitutales; f__Opitutaceae; g__Opitutus; s__Opitutus terrae	acs	Acetate to acetyl-CoA	K01895	step6_Fermentation	0	0	0	0.319063	0.721201	1.196112	0	1.004168	0.459687	0	0	0	0	0.940555	0	0.531962	0.511244	0	0	0.275866	0
T1_3.267729_1	k__Bacteria; p__Proteobacteria; c__Deltaproteobacteria; o__Myxococcales; f__NA; g__NA; s__Myxococcales bacterium	beta-xylosidase	Other oligosaccharide degrading	K01198	step1_Organic_carbon_oxidation	0	0	0	0	0.204222	0.570884	0	0	0	0	0	0	0	0	0	0	0	0	0	0	0
T1_3.267747_1	k__Bacteria; p__Proteobacteria; c__Betaproteobacteria; o__Nitrosomonadales; f__Nitrosomonadaceae	ubiX	Phenol => Benzoyl-CoA	K03186	step1_Organic_carbon_oxidation	0	0	0	0.293698	0.849466	0.954549	0	0	0	0	0	0	0	0	0	0	0	0	0	0	0
T1_3.267886_1	k__Bacteria; p__Acidobacteria; c__NA; o__NA; f__NA; g__NA; s__Acidobacteria bacterium	arabinosidase	Hemicullulose debranching	K01209	step1_Organic_carbon_oxidation	0	0	0	0.127622	0.23965	0.708647	0	0	0	0	0.148378	0.037107	0	0	0	0	0	0	0.036201	0	0
T1_3.267960_6	k__Bacteria; p__Proteobacteria; c__Deltaproteobacteria; o__Myxococcales; f__Nannocystaceae; g__Plesiocystis; s__Plesiocystis pacifica	acyl-CoA dehydrogenase	Fatty acid degradation	K00249	step1_Organic_carbon_oxidation	0	0	0	0.048817	0.085353	1.824325	0.510437	0.019957	0.05766	0.297781	0.188705	0.056677	0.203128	0.180697	0.443911	0.086687	0.171976	0.175383	0.165582	0.207277	0.244519
T1_3.268359_1	k__Bacteria; p__Proteobacteria; c__Alphaproteobacteria; o__Sphingomonadales; f__Sphingomonadaceae; g__Sphingomonas	branched-chain amino acid aminotransferase/4-amino-4-deoxychorismate lyase	Branched-chain amino acid aminotransferase/4-amino-4-deoxychorismate lyase	K00826	step1_Organic_carbon_oxidation	0	0	0	0.222668	0.759824	1.118521	0	0	0	0	0.324385	0.484711	0	0	0	0.375256	0	0.6011	0	0.195037	0
T1_3.268363_1	k__Bacteria	chitiniase	Chitin degrading	K01183	step1_Organic_carbon_oxidation	0	0	0	0.224134	0.35547	0.955312	0	0	0	0	0	0	0	0	0	0	0	0	0	0	0
T1_3.268409_1	k__Bacteria; p__Candidatus Parcubacteria; c__NA; o__NA; f__NA; g__NA; s__Candidatus Parcubacteria bacterium	glucoamylase	Amylolytic enzymes	K01178	step1_Organic_carbon_oxidation	0.438404	0.316054	0.427641	0.350725	0.386313	0.491099	0.013194	0	0	0.030733	0.124682	0.023442	0	0.021378	0	0	0	0	0	0	0
T1_3.268425_1	k__Bacteria; p__NA; c__NA; o__NA; f__NA; g__NA; s__bacterium HR33	isoamylase	Amylolytic enzymes	K01214	step1_Organic_carbon_oxidation	0.20039	0	0.063868	0.276273	0.140193	0.63313	0.038807	0	0.046895	0	0	0	0	0	0	0	0	0.396417	0	0	0
T1_3.268711_1	k__Bacteria	cellobiosidase	Cellulose degrading	K19668	step1_Organic_carbon_oxidation	0	0	0	0	0	0.630422	0	0	0	0	0	0	0	0	0	0	0	0	0	0	0
T1_3.268843_1	k__Bacteria; p__Acidobacteria; c__Vicinamibacteria; o__NA; f__Vicinamibacteraceae; g__Luteitalea*; s__Luteitalea pratensis*	fdoG	Formate oxidation	K00123	step1_Organic_carbon_oxidation	0	0	0.23451	0.421064	0.085853	0.482236	0.047309	0	0	0	0	0	0	0	0	0	0	0	0	0	0
T1_3.269066_1	k__Bacteria	beta-galactosidase	Other oligosaccharide degrading	K01190	step1_Organic_carbon_oxidation	0	0	0	0.137997	0	0.898999	0	0	0	0	0	0	0	0	0	0	0	0	0	0	0
T1_3.269207_1	k__Bacteria; p__Acidobacteria; c__Blastocatellia; o__NA; f__NA; g__NA; s__Blastocatellia bacterium AA13	aminotransferase class I and II	Aminotransferase class I and II	K05825	step1_Organic_carbon_oxidation	0	0	0	1.11334	0.759824	1.677781	0	0	0	0	0	0	0	0	0	0	0	0	0	0	0
T1_3.269247_1	k__Bacteria; p__Acidobacteria; c__NA; o__NA; f__NA; g__NA; s__Acidobacteria bacterium	branched-chain amino acid aminotransferase/4-amino-4-deoxychorismate lyase	Branched-chain amino acid aminotransferase/4-amino-4-deoxychorismate lyase	K00826	step1_Organic_carbon_oxidation	0.195435	0.17643	0.188187	0.44793	0.103402	1.155861	0	0	0	0	0	0	0	0	0.072429	0	0	0	0	0	0
T1_3.269347_1	k__Bacteria; p__Proteobacteria; c__Gammaproteobacteria; o__NA; f__NA; g__NA; s__Gammaproteobacteria bacterium RIFCSPHIGHO2_12_FULL_63_22	isoamylase	Amylolytic enzymes	K01214	step1_Organic_carbon_oxidation	0	0	0	0.228803	0.457605	0.561143	0	0	0	0	0	0	0	0	0	0	0	0	0	0	0
T1_3.269566_1	k__Bacteria; p__Acidobacteria; c__NA; o__NA; f__NA; g__NA; s__Acidobacteria bacterium 13_1_20CM_3_53_8	acyl-CoA dehydrogenase	Fatty acid degradation	K00249	step1_Organic_carbon_oxidation	0.566406	0	0.520615	0.496064	3.328633	3.147017	0	0	0	0	0	0	0	0.959358	0	0	0	0	0	0	0
T1_3.269659_1	k__Bacteria; p__Acidobacteria; c__NA; o__NA; f__NA; g__NA; s__Acidobacteria bacterium	pflD	Pyruvate <=> acetyl-CoA + formate	K00656	step6_Fermentation	0.120179	0.053429	0.114712	0.21695	0.37758	0.640999	0	0	0	0.163553	0.165728	0	0	0	0	0	0	0	0	0	0
T1_3.269710_1	k__Bacteria; p__Proteobacteria; c__Alphaproteobacteria; o__Hyphomicrobiales	acs	Acetate to acetyl-CoA	K01895	step6_Fermentation	0	0.066065	0	0.200929	0.155117	1.310335	0.042842	0	0	0.200779	0.610861	0.152211	0.154113	0.069104	0	0.3516	0	0.284849	0.074845	0.246414	0
T1_3.269767_1	k__Bacteria	adh	Alcohol utilization	K00001	step6_Fermentation	0	0.042349	0	0.595213	0.049959	0.851842	0.027827	0.209968	0.06716	0	0.065966	0	0	0	0	0.075835	0	0	0	0	0
T1_3.270162_1	k__Bacteria; p__Acidobacteria; c__NA; o__NA; f__NA; g__NA; s__Acidobacteria bacterium	aspB	Metabolism of organic sulfur | Cysteine <-> 3-mercaptopyruvate	K00812	step1_Organic_carbon_oxidation	0	0.034892	0	0.070824	0.082413	0.516764	0	0	0	0	0	0	0	0	0	0	0	0	0	0	0
T1_3.270207_1	k__Bacteria; p__Proteobacteria; c__Alphaproteobacteria; o__Sphingomonadales; f__Erythrobacteraceae; g__Altererythrobacter; s__Altererythrobacter sp. Root672	pflD	Pyruvate <=> acetyl-CoA + formate	K00656	step6_Fermentation	0.116278	0	0	0.214496	0.740729	0.961485	0	0	0	0	0	0	0	0	0	0	0	0	0	0	0
T1_3.270598_1	k__Bacteria	fdoG	Formate oxidation	K00123	step1_Organic_carbon_oxidation	0	0	0	0.11884	0.275562	0.622483	0	0	0	0.089417	0	0.067772	0	0	0.048508	0.208482	0	0	0.399241	0.164687	0
T1_3.270662_1	k__Bacteria; p__Proteobacteria; c__Alphaproteobacteria; o__Sphingomonadales; f__Sphingomonadaceae; g__Sphingomonas; s__Sphingomonas sp. URHD0057	hexosaminidase	Chitin degrading	K01207	step1_Organic_carbon_oxidation	0.075183	0.134554	0	0.068311	0.079089	0.801322	0.174672	0.27646	0.158398	0	0.103785	0.077573	0	0.070428	0	0	0	0	0	0	0
T1_3.270782_2	k__Bacteria; p__NA; c__NA; o__NA; f__NA; g__NA; s__uncultured bacterium	branched-chain amino acid aminotransferase/4-amino-4-deoxychorismate lyase	Branched-chain amino acid aminotransferase/4-amino-4-deoxychorismate lyase	K00826	step1_Organic_carbon_oxidation	0	0	0.217479	0.269184	0.081132	0.641878	0	0	0	0	0.156489	0	0	0	0	0	0	0	0	0	0
T1_3.270826_1	k__Bacteria; p__Gemmatimonadetes; c__NA; o__NA; f__NA; g__NA; s__Gemmatimonadetes bacterium	alpha-amylase	Amylolytic enzymes	K01176	step1_Organic_carbon_oxidation	0.551998	0.331519	0.265466	0.25252	0.583381	0.653162	0	0	0	0	0.127107	0	0	0	0	0	0	0	0	0	0
T1_3.271231_1	k__Bacteria	alpha-amylase	Amylolytic enzymes	K01176	step1_Organic_carbon_oxidation	0	0	0.206327	0.098386	0.226758	0.758572	0	0	0	0	0	0	0	0.199785	0	0	0	0	0	0	0
T1_3.271696_1	k__Bacteria	glucoamylase	Amylolytic enzymes	K01178	step1_Organic_carbon_oxidation	0	0	0	0	0	0.63541	0	0	0	0	0	0	0	0	0	0	0	0	0	0	0
T1_3.271711_1	k__Bacteria; p__Acidobacteria; c__NA; o__NA; f__NA; g__NA; s__Acidobacteria bacterium	acs	Acetate to acetyl-CoA	K01895	step6_Fermentation	0.20788	0.091417	0	0.247402	0.504147	0.657971	0	0	0	0.047043	0	0	0	0	0	0	0	0	0	0	0
T1_3.271816_1	k__Bacteria; p__Proteobacteria; c__NA; o__NA; f__NA; g__NA; s__Proteobacteria bacterium	fghA	Formaldehyde oxidation	K01070	step1_Organic_carbon_oxidation	0	0	0	0	0.943247	2.106442	0	0	0	0	0	0	0	0	0	0	0	0	0	0	0
T1_3.271943_1	k__Bacteria; p__Proteobacteria; c__Betaproteobacteria; o__Burkholderiales; f__NA; g__Methylibium	acs	Acetate to acetyl-CoA	K01895	step6_Fermentation	0.033108	0	0.029534	0.162699	0.064733	0.534921	0	0	0	0	0	0.0966	0.032942	0	0	0	0	0	0	0	0
T1_3.271987_1	k__Bacteria; p__Proteobacteria	hexosaminidase	Chitin degrading	K01207	step1_Organic_carbon_oxidation	0	0	0.262585	0.50574	0	1.268202	0	0	0	0	0	0	0	0	0	0	0	0	0	0	0
T1_3.272246_1	k__Bacteria; p__Proteobacteria; c__Alphaproteobacteria; o__Hyphomicrobiales; f__Bradyrhizobiaceae; g__Bradyrhizobium; s__Bradyrhizobium sp. Tv2a-2	acs	Acetate to acetyl-CoA	K01895	step6_Fermentation	0	0	0	1.007852	0.563215	2.564732	0	0.402275	0	0	0	0	0	0	0	0	0	0	0	0	0
T1_3.272290_1	k__Bacteria; p__Proteobacteria; c__Alphaproteobacteria; o__Hyphomicrobiales; f__Bradyrhizobiaceae; g__Bradyrhizobium	ornithine/acetylornithine aminotransferase	Ornithine/acetylornithine aminotransferase	K00819	step1_Organic_carbon_oxidation	0.142134	0.190453	0	0.25783	0.522697	0.420905	0.041282	0.052218	0	0.580865	0.134188	0	0.074296	0.066599	0.052532	0.112883	0	0.091454	0	0	0
T1_3.272319_1	k__Bacteria; p__Actinobacteria; c__Actinomycetia; o__Propionibacteriales; f__Nocardioidaceae; g__Nocardioides; s__Nocardioides halotolerans	glucoamylase	Amylolytic enzymes	K01178	step1_Organic_carbon_oxidation	0.704737	0.156564	0.392259	0.317866	0.122958	0.626521	0.034125	0	0	0	0	0	0	0	0	0	0	0	0	0	0
T1_3.272418_1	k__Bacteria; p__Acidobacteria; c__NA; o__NA; f__NA; g__NA; s__Acidobacteria bacterium RIFCSPLOWO2_12_FULL_67_14b	fdoG	Formate oxidation	K00123	step1_Organic_carbon_oxidation	0	0	0	0.298459	0.284859	0.744633	0	0	0	0	0.124184	0	0	0	0	0	0.14032	0	0	0	0
T1_3.272534_1	k__Bacteria	fghA	Formaldehyde oxidation	K01070	step1_Organic_carbon_oxidation	0.125251	0	0	0.347366	0.798784	1.035179	0	0	0.08782	0	0	0	0	0.233519	0	0	0	0	0	0	0
T1_3.273408_1	k__Bacteria; p__Verrucomicrobia; c__Opitutae; o__Opitutales; f__Opitutaceae; g__Opitutus; s__Opitutus sp. ER46	beta-glucuronidase	Hemicullulose debranching	K01195	step1_Organic_carbon_oxidation	0	0	0	0	0.466304	0.649417	0	0.081268	0.077168	0	0	0	0	0	0	0	0	0	0	0	0
T1_3.273423_1	k__Bacteria; p__Verrucomicrobia; c__Opitutae; o__Opitutales; f__Opitutaceae; g__Opitutus; s__Opitutus terrae	histidinol-phosphate/aromatic aminotransferase	Histidinol-phosphate/aromatic aminotransferase	K00817	step1_Organic_carbon_oxidation	0	0	0	0.205307	0.236474	0.921777	0	0.08241	0	0.15203	0	0	0	0	0	0	0	0	0	0	0
T1_3.273428_5	k__Bacteria; p__Proteobacteria; c__Deltaproteobacteria; o__Myxococcales; f__NA; g__Enhygromyxa; s__Enhygromyxa salina	ornithine/acetylornithine aminotransferase	Ornithine/acetylornithine aminotransferase	K00819	step1_Organic_carbon_oxidation	0	0	0	0.069034	0.134141	1.614674	0.225732	0	0.036261	0.105332	0.106803	0.026736	0.082162	0.243564	0.095064	0.081765	0.121694	0.09925	0.130137	0.065193	0.115371
T1_3.273539_2	k__Bacteria; p__Proteobacteria; c__Betaproteobacteria; o__Burkholderiales; f__Comamonadaceae; g__Rhodoferax; s__Rhodoferax koreense	acyl-CoA dehydrogenase	Fatty acid degradation	K00249	step1_Organic_carbon_oxidation	0	1.237293	0	1.562336	0.353382	1.562323	0.194542	0	0	0	0.896286	0	0	0.307338	0	0	0.501759	0	0	0	0
T1_3.273636_1	k__Bacteria; p__Acidobacteria	phosphoserine aminotransferase	Phosphoserine aminotransferase	K00831	step1_Organic_carbon_oxidation	0	0	0	0.27828	0	1.589603	0	0	0	0.407676	0.619691	0.461378	0	0.139384	0	0.476764	0	0.384772	0.459869	0.495918	0.327216
T1_3.273840_1	k__Bacteria; p__Verrucomicrobia; c__NA; o__NA; f__NA; g__NA; s__Verrucomicrobia bacterium	mannan endo-1,4-beta-mannosidase	Endohemicellulases	K01218	step1_Organic_carbon_oxidation	0	0	0	0.082172	0.094953	0.425505	0	0	0	0	0	0	0	0	0	0	0	0	0	0	0
T1_3.274160_1	k__Bacteria; p__Acidobacteria; c__Vicinamibacteria; o__NA; f__Vicinamibacteraceae; g__Luteitalea*; s__Luteitalea pratensis*	fdoG	Formate oxidation	K00123	step1_Organic_carbon_oxidation	0.059629	0	0.284547	0.501874	0.437073	1.201521	0	0.131104	0.083693	0	0	0.061547	0	0	0	0	0	0	0	0	0
T1_3.274355_1	k__Bacteria; p__Proteobacteria; c__Alphaproteobacteria; o__Sphingomonadales; f__Sphingosinicellaceae; g__Sphingosinicella; s__Sphingosinicella sp. CPCC 101087	fdoH	Formate oxidation	K00124	step1_Organic_carbon_oxidation	0	0.038044	0.04096	0.193067	0.359273	0.613633	0	0	0	0.117129	0	0.044506	0	0	0.031738	0.204681	0	0.055242	0	0.072239	0.23945
T1_3.274566_1	k__Bacteria; p__Proteobacteria; c__Alphaproteobacteria; o__Hyphomicrobiales; f__Hyphomicrobiaceae; g__Rhodoplanes; s__Rhodoplanes elegans	acs	Acetate to acetyl-CoA	K01895	step6_Fermentation	0	0	0.309391	0	0.084947	0.095455	0	0	0.056631	0	0	0	0	0	0	0	0	0	0	0	0
T1_3.274567_1	k__Bacteria; p__Acidobacteria; c__NA; o__NA; f__NA; g__NA; s__Acidobacteria bacterium	arabinosidase	Hemicullulose debranching	K01209	step1_Organic_carbon_oxidation	0.085945	0	0	0.470641	0.181372	0.406915	0	0	0	0.11722	0	0	0	0	0	0	0	0	0	0	0
T1_3.274672_1	k__Bacteria; p__Proteobacteria	fdhA	Formaldehyde oxidation	K00148	step1_Organic_carbon_oxidation	0	0	0	0.109118	0.615907	1.350064	0	0	0	0	0	0	0	0	0	0	0	0	0	0	0
T1_3.274846_1	k__Bacteria	fdoG	Formate oxidation	K00123	step1_Organic_carbon_oxidation	0	0	0	0	0.12781	0.565421	0	0	0	0.162293	0	0	0	0	0	0	0	0	0	0	0
T1_3.275012_1	k__Bacteria; p__Acidobacteria; c__Acidobacteriia; o__Acidobacteriales; f__Acidobacteriaceae; g__Acidipila; s__Acidipila sp. EB88	ubiX	Phenol => Benzoyl-CoA	K03186	step1_Organic_carbon_oxidation	1.046047	0	1.891835	0.750947	2.011065	2.257731	0	0	0	0	0	0	0	0	0	0	0	0	0	0	0
T1_3.275046_1	k__Bacteria; p__Proteobacteria	aspB	Metabolism of organic sulfur | Cysteine <-> 3-mercaptopyruvate	K00812	step1_Organic_carbon_oxidation	0	0	0.127735	0.060471	0.349777	1.107905	0	0.049035	0	0	0	0.068933	0	0	0	0.106046	0	0.085911	0.067697	0.055831	0.073921
T1_3.275297_1	k__Bacteria; p__Proteobacteria; c__Betaproteobacteria; o__NA; f__NA; g__NA; s__Betaproteobacteria bacterium RIFCSPHIGHO2_12_FULL_69_13	fdoG	Formate oxidation	K00123	step1_Organic_carbon_oxidation	0.171017	0	0	0.20554	0	0.675786	0.033125	0	0	0	0.091455	0.058844	0	0.053491	0	0.271179	0.089172	0	0	0.095397	0
T1_3.275341_1	k__Bacteria; p__Proteobacteria; c__Alphaproteobacteria; o__Hyphomicrobiales; f__Devosiaceae; g__Devosia; s__Devosia sp. 66-22	fdoG	Formate oxidation	K00123	step1_Organic_carbon_oxidation	0	0	0	0	0.09723	0.10886	0	0	0	0	0	0	0.382564	0	0	0	0	0	0.280922	0.07668	0
T1_3.275358_1	k__Bacteria; p__Candidatus Parcubacteria; c__NA; o__NA; f__NA; g__NA; s__Candidatus Parcubacteria bacterium	glucoamylase	Amylolytic enzymes	K01178	step1_Organic_carbon_oxidation	0.248024	0.331074	0.236854	0.336088	0	0.587885	0	0	0	0	0.085518	0	0	0	0	0	0	0	0	0	0
T1_3.275376_1	k__Bacteria; p__Proteobacteria; c__Gammaproteobacteria; o__NA; f__NA; g__NA; s__Gammaproteobacteria bacterium RIFCSPHIGHO2_12_FULL_63_22	phosphoserine aminotransferase	Phosphoserine aminotransferase	K00831	step1_Organic_carbon_oxidation	0	0	0	0.354518	0	0	0	0	0	0.489262	0	0.375631	0	0	0	0	0	0	0	0	0
T1_3.275391_1	k__Bacteria; p__Gemmatimonadetes; c__Gemmatimonadetes; o__Gemmatimonadales; f__Gemmatimonadaceae; g__Gemmatirosa; s__Gemmatirosa kalamazoonesis	aspB	Metabolism of organic sulfur | Cysteine <-> 3-mercaptopyruvate	K00812	step1_Organic_carbon_oxidation	0.241872	0.289241	0.232043	0.240366	0.169893	0.859094	0.124493	0	0	0	0	0	0	0	0	0	0	0	0	0	0
T1_3.275629_1	k__Bacteria	beta-galactosidase	Other oligosaccharide degrading	K01190	step1_Organic_carbon_oxidation	0	0	0.035058	0.396568	0.284244	0.663291	0.039755	0.107767	0.047925	0.04642	0.188242	0.035313	0.072459	0.032152	0.075438	0	0	0	0	0	0
T1_3.275856_1	k__Bacteria; p__Chloroflexi; c__Candidatus Thermofonsia; o__NA; f__NA; g__NA; s__Candidatus Thermofonsia Clade 2 bacterium*	hexosaminidase	Chitin degrading	K01207	step1_Organic_carbon_oxidation	0	0	0	0.096258	0	0.570677	0	0	0	0	0	0	0	0	0	0	0	0	0	0	0
T1_3.275899_1	k__Bacteria; p__Acidobacteria; c__NA; o__NA; f__NA; g__NA; s__Acidobacteria bacterium	acs	Acetate to acetyl-CoA	K01895	step6_Fermentation	0	0	0	0.090755	0	0.351084	0	0	0.069499	0	0	0.204009	0	0	0	0	0	0	0.100811	0	0
T1_3.276153_1	k__Bacteria	hexosaminidase	Chitin degrading	K01207	step1_Organic_carbon_oxidation	0.144385	0	0.063188	0.115551	0.050012	0.418751	0	0	0	0.045223	0.091695	0	0	0	0	0	0	0	0	0	0
T1_3.276245_2	k__Bacteria; p__Proteobacteria; c__Gammaproteobacteria; o__Xanthomonadales; f__Xanthomonadaceae	phosphoserine aminotransferase	Phosphoserine aminotransferase	K00831	step1_Organic_carbon_oxidation	0	0.023385	0	0.550229	0.967207	1.108944	0.155134	2.090187	0.579516	0.036198	0	0.082683	0.268402	0.226048	0.137215	0	0.318701	0.094711	0.026835	0.134402	0.445942
T1_3.276420_1	k__Bacteria; p__Proteobacteria; c__Betaproteobacteria; o__NA; f__NA; g__NA; s__Betaproteobacteria bacterium RIFCSPLOWO2_12_FULL_65_14	fdoG	Formate oxidation	K00123	step1_Organic_carbon_oxidation	0.094204	0	0.090656	0	0	0.44586	0	0.139048	0	0	0.130167	0	0	0	0	0	0	0.121466	0	0.156994	0
T1_3.276766_1	k__Bacteria; p__Proteobacteria; c__Deltaproteobacteria; o__Myxococcales; f__NA; g__NA; s__Myxococcales bacterium	isoamylase	Amylolytic enzymes	K01214	step1_Organic_carbon_oxidation	0	0	0	0.35437	0.05877	0.599446	0	0	0	0	0	0	0	0.105444	0	0	0	0	0	0	0
T1_3.276788_1	k__Bacteria; p__Proteobacteria; c__Alphaproteobacteria; o__Rhodospirillales	branched-chain amino acid aminotransferase/4-amino-4-deoxychorismate lyase	Branched-chain amino acid aminotransferase/4-amino-4-deoxychorismate lyase	K00826	step1_Organic_carbon_oxidation	0	0.0364	0	0.363353	0.257012	1.077322	0.023989	0	0.028935	0	0.113668	0	0	0.038782	0	0	0	0.05288	0.08325	0	0
T1_3.277360_1	k__Bacteria	fghA	Formaldehyde oxidation	K01070	step1_Organic_carbon_oxidation	0.219802	0.099612	0	0.505804	0.932609	1.039066	0	0	0.077168	0	0	0.226476	0	0	0	0	0	0	0	0	0
T1_3.277382_1	k__Bacteria; p__Chlamydiae; c__NA; o__NA; f__NA; g__NA; s__Chlamydiae bacterium RIFCSPHIGHO2_12_FULL_49_9	isoamylase	Amylolytic enzymes	K01214	step1_Organic_carbon_oxidation	0	0	0.165696	0.273383	0.590452	0.365807	0.025333	0	0	0	0	0	0	0	0	0	0	0	0	0	0
T1_3.277726_1	k__Bacteria	beta-mannosidase	Other oligosaccharide degrading	K01192	step1_Organic_carbon_oxidation	0	0	0	0	0	0.590969	0	0.061287	0	0	0	0	0	0	0	0	0	0	0	0	0
T1_3.277964_1	k__Bacteria; p__Proteobacteria; c__Deltaproteobacteria; o__Myxococcales	chitiniase	Chitin degrading	K01183	step1_Organic_carbon_oxidation	0	0	0	0.415941	0.206671	1.089345	0	0	0	0	0.181193	0	0	0	0	0	0	0	0	0	0
T1_3.278026_1	k__Bacteria; p__Proteobacteria; c__Betaproteobacteria; o__NA; f__NA; g__NA; s__Betaproteobacteria bacterium 13_1_20CM_3_63_8	fdoG	Formate oxidation	K00123	step1_Organic_carbon_oxidation	0.228869	0.148515	0.21273	0.351766	0.058341	0.52903	0	0	0.039137	0.151762	0.230685	0	0	0	0	0.088434	0.08726	0	0	0	0.123685
T1_3.278049_1	k__Bacteria; p__Proteobacteria; c__Alphaproteobacteria	frmA	Formaldehyde oxidation	K00121	step1_Organic_carbon_oxidation	0	0	0	0.222668	1.013099	1.677781	0	0	0.32779	0.318996	0.324385	0	0	0	0.34934	0	0	0	0	0	0
T1_3.278060_1	k__Bacteria; p__Proteobacteria; c__Alphaproteobacteria; o__Caulobacterales; f__Caulobacteraceae; g__Phenylobacterium; s__Phenylobacterium soli	acyl-CoA dehydrogenase	Fatty acid degradation	K00249	step1_Organic_carbon_oxidation	0	0	0	0	0.206805	0.732052	0	0	0.06864	0	0	0	0	0	0	0	0	0	0	0	0
T1_3.278208_2	k__Bacteria; p__Proteobacteria; c__Alphaproteobacteria; o__NA; f__NA; g__NA; s__Alphaproteobacteria bacterium 65-7	aspB	Metabolism of organic sulfur | Cysteine <-> 3-mercaptopyruvate	K00812	step1_Organic_carbon_oxidation	0.229101	0.356908	0.192661	1.087769	1.556833	1.934949	0.014803	0	0	0.069069	0.350168	0.078894	0.080826	0.095834	0	0	0.039901	0.130158	0	0.021376	0
T1_3.278210_1	k__Bacteria; p__Proteobacteria; c__Alphaproteobacteria; o__Hyphomicrobiales; f__Rhizobiaceae; g__Rhizobium	aspB	Metabolism of organic sulfur | Cysteine <-> 3-mercaptopyruvate	K00812	step1_Organic_carbon_oxidation	0	0	0.036281	0.307554	0.419572	0.498971	0	0.055754	0.160777	0.103836	0.368411	0.197384	0	0	0	0	0	0	0	0	0
T1_3.278342_2	k__Bacteria	histidinol-phosphate/aromatic aminotransferase	Histidinol-phosphate/aromatic aminotransferase	K00817	step1_Organic_carbon_oxidation	0	0.315934	0.331844	0.95719	1.803002	0.797408	0	0	0	0	0	0	1.00966	0	0	0	0	0	0	0	0
T1_3.278483_1	k__Bacteria; p__Proteobacteria; c__Alphaproteobacteria; o__Caulobacterales; f__Caulobacteraceae; g__Caulobacter	aspB	Metabolism of organic sulfur | Cysteine <-> 3-mercaptopyruvate	K00812	step1_Organic_carbon_oxidation	0	0	0	0.105893	0	0.696134	0	0	0.041213	0	0	0	0	0.139363	0	0	0	0	0	0	0
T1_3.278635_1	k__Bacteria; p__Verrucomicrobia; c__Opitutae; o__Opitutales; f__Opitutaceae; g__Opitutus; s__Opitutus sp. ER46	pullulanase	Amylolytic enzymes	K01200	step1_Organic_carbon_oxidation	0	0	0	0	0	1.413869	0	0	0	0	0	0	0	0	0	0	0	0.154313	0	0	0
T1_3.278688_5	k__Bacteria; p__Proteobacteria; c__Alphaproteobacteria; o__Sphingomonadales; f__Sphingomonadaceae; g__Sphingomonas; s__Sphingomonas sp. URHD0057	branched-chain amino acid aminotransferase/4-amino-4-deoxychorismate lyase	Branched-chain amino acid aminotransferase/4-amino-4-deoxychorismate lyase	K00826	step1_Organic_carbon_oxidation	0.493338	0.259315	0.14385	0.493035	1.367102	1.397202	0	0	0	0.103836	0.368411	0.197384	0	0.035932	0	0	0	0	0	0	0
T1_3.278998_2	k__Bacteria; p__Acidobacteria; c__NA; o__NA; f__NA; g__NA; s__Acidobacteria bacterium	pflD	Pyruvate <=> acetyl-CoA + formate	K00656	step6_Fermentation	0	0	0	0.530787	0	0	0	0.423097	0	0	0	0	0	0	0	0	0	0	0	0	0
T1_3.279263_1	k__Bacteria	fdoG	Formate oxidation	K00123	step1_Organic_carbon_oxidation	0.055779	0	0	0.703531	0.291707	0.92696	0	0	0	0	0.076895	0	0	0	0	0	0	0.214882	0	0	0
T1_3.279643_2	k__Bacteria; p__Proteobacteria; c__Alphaproteobacteria; o__Sphingomonadales; f__Sphingomonadaceae; g__Sphingomonas; s__Sphingomonas mesophila	acyl-CoA dehydrogenase	Fatty acid degradation	K00249	step1_Organic_carbon_oxidation	0	0	0	0	0	0.525882	0.051598	0.065529	0	0	0	0	0	0	0	0	0	0	0	0	0.097989
T1_3.279668_2	k__Bacteria; p__Acidobacteria; c__NA; o__NA; f__NA; g__NA; s__Acidobacteria bacterium	beta-galactosidase	Other oligosaccharide degrading	K01190	step1_Organic_carbon_oxidation	0	0	0	0.099873	0.550264	0.708537	0.009373	0	0	0.06553	0.177217	0.266428	0.068394	0.091082	0	0.025427	0.07823	0.185126	0.080884	0.216745	0.143922
T1_3.280446_1	k__Bacteria; p__Proteobacteria; c__Betaproteobacteria	adh	Alcohol utilization	K00001	step6_Fermentation	0	0.192262	0.068659	0.265765	0	0.679621	0	0.105414	0	0	0	0.074007	0	0	0	0	0	0	0	0	0
T1_3.280656_1	k__Bacteria; p__Planctomycetes	ack	Acetogenesis	K00925	step6_Fermentation	0	0	0	0.575202	0.474766	0.744633	0	0	0	0	0	0	0	0	0	0	0	0	0	0	0
T1_3.280921_1	k__Bacteria	acyl-CoA dehydrogenase	Fatty acid degradation	K00249	step1_Organic_carbon_oxidation	0	0	0	0.089586	0.19113	0.924689	0	0	0	0.266677	0	0	0	0.091349	0	0	0	0	0.099544	0.569685	0.107583
T1_3.281084_1	k__Bacteria; p__Proteobacteria; c__Alphaproteobacteria; o__Sphingomonadales; f__Sphingomonadaceae; g__Sphingomonas	acyl-CoA dehydrogenase	Fatty acid degradation	K00249	step1_Organic_carbon_oxidation	0	0	0	0.11053	0.447263	0.565547	0	0	0	0	0	0	0	0	0	0	0	0	0	0	0
T1_3.281197_1	k__Bacteria; p__Proteobacteria; c__Betaproteobacteria; o__Burkholderiales; f__Alcaligenaceae; g__Pusillimonas (ex Stolz et al. 2005); s__Pusillimonas noertemannii	catA	Protocatechuate/Catechol degradation	K03381	step1_Organic_carbon_oxidation	0	0.764184	0	0.516655	0	0.647544	0	0	0	0	0	0	0	0	0	0	0	0	0	0	0
T1_3.281505_2	k__Bacteria	4-aminobutyrate aminotransferase and related aminotransferases	4-aminobutyrate aminotransferase and related aminotransferases	K00823	step1_Organic_carbon_oxidation	0	0	0	0.075855	0.087727	0.787959	0	0	0	0	0	0	0	0	0	0	0	0.107207	0	0	0
T1_3.281526_1	k__Bacteria; p__Proteobacteria; c__NA; o__NA; f__NA; g__NA; s__Proteobacteria bacterium	branched-chain amino acid aminotransferase/4-amino-4-deoxychorismate lyase	Branched-chain amino acid aminotransferase/4-amino-4-deoxychorismate lyase	K00826	step1_Organic_carbon_oxidation	0	0	0	0	0	1.983981	0	0	0	0	0	0	0	0	0	0	0	0	0	0	0
T1_3.281989_1	k__Bacteria; p__Proteobacteria; c__Alphaproteobacteria; o__Caulobacterales; f__Caulobacteraceae; g__Phenylobacterium	branched-chain amino acid aminotransferase/4-amino-4-deoxychorismate lyase	Branched-chain amino acid aminotransferase/4-amino-4-deoxychorismate lyase	K00826	step1_Organic_carbon_oxidation	0	0	0	0.724138	0.206671	0.778103	0	0.144585	0.415084	0.178833	0.271789	0.33886	0	0	0	0	0	0.337794	0.06654	0.054896	0
T1_3.282100_1	k__Bacteria; p__Acidobacteria; c__NA; o__NA; f__NA; g__NA; s__Acidobacteria bacterium	adh	Alcohol utilization	K00001	step6_Fermentation	0	0	0	0.111672	0.59896	0.895296	0	0	0.017602	0.204522	0.172816	0.285542	0.026596	0.02365	0	0.079379	0.236318	0.128468	0.126333	0.295409	0.084022
T1_3.282119_1	k__Bacteria; p__Verrucomicrobia; c__Opitutae; o__NA; f__NA; g__NA; s__Opitutae bacterium Tous-C1TDCM	branched-chain amino acid aminotransferase/4-amino-4-deoxychorismate lyase	Branched-chain amino acid aminotransferase/4-amino-4-deoxychorismate lyase	K00826	step1_Organic_carbon_oxidation	0	0	0	0	0.165241	1.279959	0	0	0	0	0.347776	0	0	0.405145	0	0	0	0	0	0	0
T1_3.282403_1	k__Bacteria; p__Firmicutes; c__Bacilli; o__Bacillales; f__Bacillaceae	adh	Alcohol utilization	K00001	step6_Fermentation	0	0	0.528744	0	0	1.923549	0.636466	0	0.354573	0.674017	0	0.527626	2.113471	0.486562	0	0	0	0	0.532723	0	0
T1_3.282549_1	k__Bacteria	cellulase	Cellulose degrading	K01779	step1_Organic_carbon_oxidation	0	0	0	0.598297	0.171279	0.568182	0	0	0	0	0	0	0	0	0	0	0	0	0	0	0
T1_3.282617_3	k__Bacteria; p__Proteobacteria; c__Alphaproteobacteria; o__Sphingomonadales; f__Sphingomonadaceae; g__Sphingomonas; s__Sphingomonas sp. URHD0057	acyl-CoA dehydrogenase	Fatty acid degradation	K00249	step1_Organic_carbon_oxidation	0.999733	0.508932	0.363518	0.543934	1.593249	1.573433	0.079756	0	0.01922	0.074445	0.150964	0.340064	0	0	0	0	0	0	0	0	0
T1_3.282851_1	k__Bacteria; p__Gemmatimonadetes; c__NA; o__NA; f__NA; g__NA; s__Gemmatimonadetes bacterium	hexosaminidase	Chitin degrading	K01207	step1_Organic_carbon_oxidation	0	0	0.120183	0.22656	0	0.900523	0	0.123113	0	0	0	0.043541	0	0	0	0	0	0.054035	0	0	0
T1_3.283149_1	k__Bacteria; p__Armatimonadetes; c__NA; o__NA; f__NA; g__NA; s__Armatimonadetes bacterium GXS	ubiX	Phenol => Benzoyl-CoA	K03186	step1_Organic_carbon_oxidation	0	0	0	0	0	1.348367	0	0	0	0	0	0	0	0	0	0	0	0	0	0	0
T1_3.283245_1	k__Bacteria; p__Proteobacteria; c__Alphaproteobacteria; o__Caulobacterales; f__Caulobacteraceae; g__Phenylobacterium	acs	Acetate to acetyl-CoA	K01895	step6_Fermentation	0	0	0	0.234843	0.181372	1.119016	0	0.063339	0.060374	0	0	0	0	0	0	0	0	0	0	0	0.094809
T1_3.283257_1	k__Bacteria; p__Acidobacteria; c__NA; o__NA; f__NA; g__NA; s__Acidobacteria bacterium	pta	Acetogenesis	K00625	step6_Fermentation	0.510888	1.40297	0	0.474439	0	0.893314	0	0	0	0	0	0	0	0	0	0	0	0	0	0	0
T1_3.283421_2	k__Bacteria; p__Proteobacteria; c__Deltaproteobacteria; o__Myxococcales; f__NA; g__Enhygromyxa; s__Enhygromyxa salina	aminotransferase class I and II	Aminotransferase class I and II	K05825	step1_Organic_carbon_oxidation	0	0	0	0.098691	0.057516	1.613369	0.257948	0	0.019426	0	0.114437	0	0.146632	0.026089	0.224116	0	0	0	0	0.023276	0
T1_3.283504_1	k__Bacteria	acetaldehyde => ethanol	Acetaldehyde => Ethanol	K13954	step1_Organic_carbon_oxidation	0.284655	0.281761	0.168276	0.079489	0.323447	0.733502	0	0.097122	0.031095	0	0	0	0.046677	0.124936	0	0.421097	0	0	0	0	0
T1_3.283513_1	k__Bacteria; p__Proteobacteria; c__Alphaproteobacteria; o__Hyphomicrobiales; f__NA; g__NA; s__Hyphomicrobiales bacterium	acs	Acetate to acetyl-CoA	K01895	step6_Fermentation	0	0	0	0.18151	0	0.702168	0.057427	0	0	0	0.410173	0.102005	0	0	0	0.630409	0	0.63798	0.100811	0.082392	0.435647
T1_3.284222_1	k__Bacteria; p__Spirochaetes; c__Spirochaetia; o__Spirochaetales; f__Spirochaetaceae; g__Alkalispirochaeta; s__Alkalispirochaeta americana	isoamylase	Amylolytic enzymes	K01214	step1_Organic_carbon_oxidation	0	0	0	0.191429	0	0.985091	0	0	0	0	0	0	0	0	0	0	0	0	0	0	0
T1_3.284655_1	k__Bacteria; p__Proteobacteria; c__Alphaproteobacteria; o__Caulobacterales; f__Caulobacteraceae; g__Asticcacaulis; s__Asticcacaulis taihuensis	acs	Acetate to acetyl-CoA	K01895	step6_Fermentation	0	0	0	0.08831	0.275156	0.557986	0	0	0.061045	0	0	0.155794	0	0	0	0	0	0	0	0	0
T1_3.284751_1	k__Bacteria	beta-xylosidase	Other oligosaccharide degrading	K01198	step1_Organic_carbon_oxidation	0	0	0	0.093168	0.322406	0.960065	0	0.374834	0.07128	0	0.420728	0	0	0	0	0	0	0.130895	0.103369	0	0
T1_3.285012_1	k__Bacteria; p__Proteobacteria; c__Deltaproteobacteria; o__Myxococcales; f__Polyangiaceae; g__Sorangium; s__Sorangium cellulosum	isoamylase	Amylolytic enzymes	K01214	step1_Organic_carbon_oxidation	0	0	0	0.167522	0	1.057428	0	0	0	0	0	0	0	0	0	0	0	0	0	0	0
T1_3.285116_1	k__Bacteria; p__NA; c__NA; o__NA; f__NA; g__NA; s__uncultured bacterium	arabinosidase	Hemicullulose debranching	K01209	step1_Organic_carbon_oxidation	0.0451	0	0.171531	0.323527	0.376174	0.802549	0.026214	0	0	0.061294	0	0	0	0	0	0	0	0.115647	0	0	0
T1_3.285131_1	k__Bacteria; p__Proteobacteria; c__Alphaproteobacteria; o__Sphingomonadales; f__Erythrobacteraceae; g__Tsuneonella	acyl-CoA dehydrogenase	Fatty acid degradation	K00249	step1_Organic_carbon_oxidation	0.041937	0	0	0.137719	0.350905	0.775925	0	0	0	0.056979	0.115513	0.043307	0.044187	0.039408	0	0	0.131328	0	0.084607	0.176019	0.605898
T1_3.285272_1	k__Bacteria; p__Actinobacteria; c__Actinomycetia; o__Streptosporangiales; f__Streptosporangiaceae; g__Herbidospora	acs	Acetate to acetyl-CoA	K01895	step6_Fermentation	0	0	0	0	0	0.861959	0.052792	0.201225	0.063881	0	0	0	0	0	0.067369	0	0	0	0	0	0
T1_3.285325_1	k__Bacteria; p__Proteobacteria; c__Alphaproteobacteria; o__Sphingomonadales; f__Sphingomonadaceae; g__Sphingomonas; s__Sphingomonas sp. URHD0057	acyl-CoA dehydrogenase	Fatty acid degradation	K00249	step1_Organic_carbon_oxidation	0.119371	0.140293	0.113347	0.284773	0.16568	0.556155	0	0.116117	0	0.108104	0.054792	0	0	0	0.029288	0	0	0	0	0	0
T1_3.285375_1	k__Bacteria	branched-chain amino acid aminotransferase/4-amino-4-deoxychorismate lyase	Branched-chain amino acid aminotransferase/4-amino-4-deoxychorismate lyase	K00826	step1_Organic_carbon_oxidation	0.123363	0	0.119291	1.367859	0.393266	1.019617	0.214536	0	0.086519	0	0.170374	0.253863	0	0	0.09145	0	0	0.635855	0.125981	0	0.270464
T1_3.285547_1	k__Bacteria; p__Acidobacteria; c__NA; o__NA; f__NA; g__NA; s__Acidobacteria bacterium	pta	Acetogenesis	K00625	step6_Fermentation	0	0	0	0.183066	0.390835	1.01464	0	0	0	0	0.282363	0.353132	0	0	0	0.054064	0.107121	0.175048	0.034438	0.458906	0.30439
T1_3.285733_2	k__Bacteria; p__Proteobacteria; c__Betaproteobacteria; o__NA; f__NA; g__NA; s__Betaproteobacteria bacterium RIFCSPLOWO2_12_FULL_65_14	serine-pyruvate aminotransferase/archaeal aspartate aminotransferase	Serine-pyruvate aminotransferase/archaeal aspartate aminotransferase	K00830	step1_Organic_carbon_oxidation	0	0.336488	1.073617	0.683929	0.262177	0.728298	0	0	0.086519	0	0	0	0	0.115013	0.09145	0	0	0	0	0	0
T1_3.285992_1	k__Bacteria; p__Acidobacteria; c__NA; o__NA; f__NA; g__NA; s__Acidobacteria bacterium	aspB	Metabolism of organic sulfur | Cysteine <-> 3-mercaptopyruvate	K00812	step1_Organic_carbon_oxidation	0	0	0.29866	0	0	0.719262	0	0	0	1.622257	0	0	0	0	0	0	0	0	0	0	0
T1_3.286139_1	k__Bacteria; p__Gemmatimonadetes; c__NA; o__NA; f__NA; g__NA; s__Gemmatimonadetes bacterium	fdoG	Formate oxidation	K00123	step1_Organic_carbon_oxidation	0.236976	0	0.303017	0	0.083191	0.56118	0	0.290695	0.055481	0	0.654422	0.081494	0	0	0.116899	0	0	0	0.109907	0.065935	0
T1_3.286869_1	k__Bacteria	branched-chain amino acid aminotransferase/4-amino-4-deoxychorismate lyase	Branched-chain amino acid aminotransferase/4-amino-4-deoxychorismate lyase	K00826	step1_Organic_carbon_oxidation	0	0	0	0.136713	0.627117	0.6947	0	0.109019	0.102974	0	0	0	0.150732	0	0	0.234372	0	0.189223	0	0	0.160867
T1_3.286999_1	k__Bacteria; p__Proteobacteria; c__Betaproteobacteria; o__Burkholderiales; f__NA; g__Rubrivivax; s__Rubrivivax gelatinosus	acyl-CoA dehydrogenase	Fatty acid degradation	K00249	step1_Organic_carbon_oxidation	0	0.206004	0	0.418224	0	2.364723	0	0	0	0	0	0	0	0	0	0	0	0	0	0	0
T1_3.287030_2	k__Bacteria; p__Gemmatimonadetes	branched-chain amino acid aminotransferase/4-amino-4-deoxychorismate lyase	Branched-chain amino acid aminotransferase/4-amino-4-deoxychorismate lyase	K00826	step1_Organic_carbon_oxidation	0	0.121523	0.129093	0.123486	0.141829	0.314739	0	0	0	0	0.184065	0	0	0	0	0	0	0	0	0	0
T1_3.287218_1	k__Bacteria; p__Proteobacteria; c__Alphaproteobacteria; o__Sphingomonadales	fdoG	Formate oxidation	K00123	step1_Organic_carbon_oxidation	0	0	0.1455	0.206995	0.319507	0.2697	0	0	0	0	0	0.391631	0	0	0	0	0	0.097747	0	0	0
T1_3.287246_1	k__Bacteria; p__Acidobacteria; c__NA; o__NA; f__NA; g__NA; s__Acidobacteria bacterium	ubiX	Phenol => Benzoyl-CoA	K03186	step1_Organic_carbon_oxidation	0.445719	0.101041	0	0.205307	0	0.921777	0	0	0	0	0.153285	0	0	0.104032	0	0	0	0	0	0	0
T1_3.287422_1	k__Bacteria; p__Proteobacteria; c__Betaproteobacteria	fdoH	Formate oxidation	K00124	step1_Organic_carbon_oxidation	0	0	0.136259	0.158955	0	0.369409	0	0	0	0	0	0	0	0	0	0.540966	0	0	0	0	0
T1_3.287647_1	k__Bacteria	beta-galactosidase	Other oligosaccharide degrading	K01190	step1_Organic_carbon_oxidation	0	0	0	0.455131	0.614088	0.590969	0	0	0	0	0	0	0	0	0	0	0	0	0	0	0
T1_3.287909_1	k__Bacteria; p__Acidobacteria	acs	Acetate to acetyl-CoA	K01895	step6_Fermentation	0	0	0	0.296872	0	0.578683	0	0	0	0	0	0	0	0	0	0.12956	0	0	0	0	0
T1_3.288272_1	k__Bacteria; p__Firmicutes; c__Clostridia; o__Eubacteriales; f__Clostridiaceae; g__Clostridium; s__Clostridium sp. CAG:1013	alpha-amylase	Amylolytic enzymes	K01176	step1_Organic_carbon_oxidation	0	0	0	0.077559	0.269033	0.905669	0	0	0	0	0	0	0	0	0	0	0	0	0	0	0
T1_3.288384_2	k__Bacteria; p__Proteobacteria; c__Deltaproteobacteria; o__Myxococcales; f__NA; g__NA; s__Sorangiineae bacterium NIC37A_2	beta-xylosidase	Other oligosaccharide degrading	K01198	step1_Organic_carbon_oxidation	0	0	0	0.695701	1.190878	1.942848	0	0	0	0	0	0	0	0	0	0	0	0	0	0	0
T1_3.288803_1	k__Bacteria	acs	Acetate to acetyl-CoA	K01895	step6_Fermentation	0.188408	0	0.090656	0.086259	0.099612	0.780255	0	0	0	0.128537	0	0	0	0	0	0.150013	0.147009	0	0.383685	0	0
T1_3.288861_1	k__Bacteria; p__Acidobacteria; c__NA; o__NA; f__NA; g__NA; s__Acidobacteria bacterium	beta-glucuronidase	Hemicullulose debranching	K01195	step1_Organic_carbon_oxidation	0	0	0.083491	0	0.183438	0.822824	0	0	0	0.118527	0	0	0	0	0	0	0	0	0	0	0
T1_3.289160_1	k__Bacteria; p__Proteobacteria; c__Alphaproteobacteria; o__Hyphomicrobiales; f__Devosiaceae; g__Devosia	beta-xylosidase	Other oligosaccharide degrading	K01198	step1_Organic_carbon_oxidation	0	0	0	0.09978	0.229921	0.768804	0	0	0.076125	0	0.149824	0	0	0.101234	0	0	0	0.139817	0	0	0.119148
T1_3.289274_1	k__Bacteria; p__Armatimonadetes; c__Fimbriimonadia; o__Fimbriimonadales; f__Fimbriimonadaceae; g__Fimbriimonas; s__Fimbriimonas ginsengisoli*	beta-galactosidase	Other oligosaccharide degrading	K01190	step1_Organic_carbon_oxidation	0.099082	0.116112	0.031306	0.176832	0.137243	0.396372	0	0	0.046293	0	0	0	0	0	0	0	0	0	0	0	0
T1_3.289520_1	k__Bacteria; p__Proteobacteria; c__Betaproteobacteria; o__Nitrosomonadales; f__Methylophilaceae; g__Methylophilus; s__Methylophilus sp. TWE2	hexosaminidase	Chitin degrading	K01207	step1_Organic_carbon_oxidation	0	0	0	0	0	2.045714	0	0	0	0	0	0	0	0	0	0	0	0	0	0	0
T1_3.289540_3	k__Bacteria	fghA	Formaldehyde oxidation	K01070	step1_Organic_carbon_oxidation	0.276764	0.422196	0.486064	1.030911	0.887979	1.921905	0	0.155595	0.209222	0.11584	0.117419	0.308128	0.044906	0.080106	0	0	0	0	0	0	0
T1_3.289598_2	k__Bacteria; p__Acidobacteria; c__NA; o__NA; f__NA; g__NA; s__Acidobacteria bacterium	hexosaminidase	Chitin degrading	K01207	step1_Organic_carbon_oxidation	0	0	0	0.281319	0	1.056358	0	0	0	0	0	0	0	0	0	0	0	0	0	0	0
T1_3.289861_1	k__Bacteria; p__Verrucomicrobia; c__NA; o__NA; f__NA; g__NA; s__Verrucomicrobia bacterium	acs	Acetate to acetyl-CoA	K01895	step6_Fermentation	0	0	0	0.083161	0.480404	0.96845	0	0	0	0	0	0	0	0	0	0	0	0	0	0	0
T1_3.289972_1	k__Bacteria; p__Bacteroidetes; c__Cytophagia; o__Cytophagales; f__Fulvivirgaceae; g__Chryseolinea	glucoamylase	Amylolytic enzymes	K01178	step1_Organic_carbon_oxidation	0	0	0	0	0	0.612684	0	0	0	0	0	0	0	0	0	0	0	0	0	0	0
T1_3.290031_1	k__Bacteria	phosphoserine aminotransferase	Phosphoserine aminotransferase	K00831	step1_Organic_carbon_oxidation	0.159336	0.094168	0.303629	0.286756	0.38855	0.440839	0.06173	0	0	0	0	0	0	0	0	0	0	0	0	0	0
T1_3.290241_1	k__Bacteria; p__Proteobacteria; c__Alphaproteobacteria; o__Hyphomicrobiales; f__Xanthobacteraceae; g__Pseudolabrys	acyl-CoA dehydrogenase	Fatty acid degradation	K00249	step1_Organic_carbon_oxidation	0	0.064207	0.20259	0.133532	0.326688	0.558769	0	0	0	0	0	0	0.070508	0.126323	0	0	0	0	0	0.056311	0
T1_3.290621_1	k__Bacteria	mannan endo-1,4-beta-mannosidase	Endohemicellulases	K01218	step1_Organic_carbon_oxidation	0	0	0	0.158678	0.399488	0.925677	0	0	0	0	0	0	0	0	0	0	0	0	0	0	0
T1_3.290970_2	k__Bacteria; p__Proteobacteria; c__Gammaproteobacteria	acs	Acetate to acetyl-CoA	K01895	step6_Fermentation	0	0.012202	0	0.222853	0.534953	0.905725	0	0	0	0.018968	0.038475	0	0.01486	0	0	0	0.043911	0	0	0.011769	0.015631
T1_3.291036_2	k__Bacteria; p__Bacteroidetes; c__Cytophagia; o__Cytophagales; f__Cytophagaceae; g__Candidatus Nephrothrix; s__Candidatus Nephrothrix sp. EaCA*	hexosaminidase	Chitin degrading	K01207	step1_Organic_carbon_oxidation	0	0	0	0	0	0.724136	0	0	0	0	0	0	0	0	0	0	0	0	0	0	0
T1_3.291214_2	k__Bacteria; p__Acidobacteria	aspB	Metabolism of organic sulfur | Cysteine <-> 3-mercaptopyruvate	K00812	step1_Organic_carbon_oxidation	0	0	0.25772	0.488138	0.070716	0.558769	0	0	0	0	0	0	0	0	0	0	0	0	0	0	0
T1_3.291366_1	k__Bacteria; p__Acidobacteria; c__NA; o__NA; f__NA; g__NA; s__Acidobacteria bacterium	adh	Alcohol utilization	K00001	step6_Fermentation	0	0	0	0.095714	0.441387	1.231364	0	0	0	0	0	0	0	0	0	0	0	0	0	0	0
T1_3.291501_1	k__Bacteria; p__Proteobacteria; c__Alphaproteobacteria; o__Hyphomicrobiales; f__Bradyrhizobiaceae; g__Bradyrhizobium	aminotransferase class I and II	Aminotransferase class I and II	K05825	step1_Organic_carbon_oxidation	0.692833	0.158669	0	0.806073	0.737685	1.833404	0	0	0.120502	0	0.237981	0	0	0	0	0	0	0.442661	0	0	0
T1_3.291905_1	k__Bacteria	isoamylase	Amylolytic enzymes	K01214	step1_Organic_carbon_oxidation	0.232556	0.10555	0.22464	0.214496	0	0.54942	0.067432	0	0	0	0.321294	0.119741	0	0	0	0	0	0	0	0	0
T1_3.292610_1	k__Bacteria	alpha-amylase	Amylolytic enzymes	K01176	step1_Organic_carbon_oxidation	0	0	0	0	0	0.622676	0	0.260912	0.245421	0	0	0	0	0	0	0	0	0	0	0	0
T1_3.292751_1	k__Bacteria; p__Gemmatimonadetes; c__Gemmatimonadetes; o__Gemmatimonadales; f__Gemmatimonadaceae; g__Gemmatirosa; s__Gemmatirosa kalamazoonesis	branched-chain amino acid aminotransferase/4-amino-4-deoxychorismate lyase	Branched-chain amino acid aminotransferase/4-amino-4-deoxychorismate lyase	K00826	step1_Organic_carbon_oxidation	0.108447	0.096184	0.103356	0.341716	0.113375	0.642904	0	0	0	0	0	0	0	0	0	0	0	0	0	0	0
T1_3.292973_1	k__Bacteria	mannan endo-1,4-beta-mannosidase	Endohemicellulases	K01218	step1_Organic_carbon_oxidation	0	0	0	0.066329	0	1.125007	0	0	0	0	0	0	0	0	0	0	0	0	0	0	0
T1_3.293044_1	k__Bacteria; p__Proteobacteria; c__Deltaproteobacteria; o__Myxococcales; f__Polyangiaceae; g__Sorangium; s__Sorangium cellulosum	chitiniase	Chitin degrading	K01183	step1_Organic_carbon_oxidation	0	0	0	0	0.212158	1.066487	0	0	0	0	0	0	0	0	0	0	0	0.129226	0	0	0
T1_3.293303_1	k__Bacteria; p__Acidobacteria; c__NA; o__NA; f__NA; g__NA; s__Acidobacteria bacterium	arabinosidase	Hemicullulose debranching	K01209	step1_Organic_carbon_oxidation	1.072067	1.595997	2.240249	0.808724	1.5292	1.350938	0	0	0	0	0	0	0	0	0	0	0	0	0	0	0
T1_3.293350_3	k__Bacteria; p__Actinobacteria; c__Actinomycetia; o__Streptomycetales; f__Streptomycetaceae; g__Streptomyces; s__Streptomyces sp. MMG1533	beta-galactosidase	Other oligosaccharide degrading	K01190	step1_Organic_carbon_oxidation	0	0	0	0.606386	0	1.051573	0	0	0	0	0	0	0	0	0	0	0	0	0	0	0
T1_3.293577_1	k__Bacteria	isoamylase	Amylolytic enzymes	K01214	step1_Organic_carbon_oxidation	0	0	0	0.194476	0	0.518157	0	0	0	0	0	0.0322	0	0	0	0.098552	0	0.039882	0	0.02616	0
T1_3.293684_1	k__Bacteria; p__Acidobacteria; c__NA; o__NA; f__NA; g__NA; s__Acidobacteria bacterium	arabinosidase	Hemicullulose debranching	K01209	step1_Organic_carbon_oxidation	0	0	0	0.513267	0	0.612843	0	0	0	0	0	0	0	0	0	0	0	0	0	0	0
T1_3.293906_1	k__Bacteria; p__Proteobacteria; c__Gammaproteobacteria; o__Xanthomonadales; f__Rhodanobacteraceae; g__Dyella	branched-chain amino acid aminotransferase/4-amino-4-deoxychorismate lyase	Branched-chain amino acid aminotransferase/4-amino-4-deoxychorismate lyase	K00826	step1_Organic_carbon_oxidation	0	0	0	0	0	0.661327	0	0	0.385283	0	0	0	0	0	0	0	0	0	0	0	0
T1_3.293924_2	k__Bacteria; p__Actinobacteria; c__Actinomycetia; o__Streptosporangiales; f__Streptosporangiaceae; g__Herbidospora	histidinol-phosphate/aromatic aminotransferase	Histidinol-phosphate/aromatic aminotransferase	K00817	step1_Organic_carbon_oxidation	0	0	0	0.841206	0	0.526611	0	0	0	0	0	0	0	0	0	0	0	0	0	0	0
T1_3.294339_1	k__Bacteria; p__Acidobacteria; c__NA; o__NA; f__NA; g__NA; s__Acidobacteria bacterium	chitiniase	Chitin degrading	K01183	step1_Organic_carbon_oxidation	0	0	0.145758	0.275213	0.319731	0.665548	0	0.111955	0	0.208131	0.070311	0	0	0	0.037611	0	0	0	0	0	0
T1_3.295131_1	k__Bacteria	acyl-CoA dehydrogenase	Fatty acid degradation	K00249	step1_Organic_carbon_oxidation	0	0	0	0.31376	0.181372	0.712101	0	0	0.060374	0	0.356136	0	0	0	0.127284	0	0	0	0	0	0
T1_3.295464_1	k__Bacteria; p__Actinobacteria; c__Actinomycetia; o__Micromonosporales; f__Micromonosporaceae*	isoamylase	Amylolytic enzymes	K01214	step1_Organic_carbon_oxidation	0.116278	0	0.33696	0	0	0.686775	0	0	0	0	0	0.119741	0	0	0	0	0	0	0	0.096609	0
T1_3.295961_1	k__Bacteria; p__Verrucomicrobia; c__NA; o__NA; f__NA; g__NA; s__Verrucomicrobia bacterium	beta-galactosidase	Other oligosaccharide degrading	K01190	step1_Organic_carbon_oxidation	0	0	0.142699	0.136713	0	1.215417	0	0	0	0	0	0	0	0	0	0	0	0	0	0	0
T1_3.296005_2	k__Bacteria; p__Proteobacteria; c__Betaproteobacteria; o__NA; f__NA; g__NA; s__Betaproteobacteria bacterium RIFCSPLOWO2_12_FULL_62_58	adh	Alcohol utilization	K00001	step6_Fermentation	0	0	0	1.628036	1.471748	2.441751	0	1.025059	0.234201	0	0.931629	0	0	0.639513	0	0	0	0	0	0.562724	0
T1_3.296655_1	k__Bacteria; p__Proteobacteria; c__Alphaproteobacteria; o__Sphingomonadales; f__Sphingomonadaceae; g__Sphingomonas; s__Sphingomonas sp. URHD0057	acyl-CoA dehydrogenase	Fatty acid degradation	K00249	step1_Organic_carbon_oxidation	0.208285	0	0.100407	0.670001	0.110347	0.985091	0.120885	0	0	0	0	0	0	0	0	0	0	0	0.212375	0	0
T1_3.296781_1	k__Bacteria	4-aminobutyrate aminotransferase and related aminotransferases	4-aminobutyrate aminotransferase and related aminotransferases	K00823	step1_Organic_carbon_oxidation	0.219802	0.099612	0.106058	0.202389	0.816032	1.688483	0.063764	0	0.077168	0.149952	0.303752	0.113238	0	0	0.081496	0	0	0.56693	0.112128	0	0.241519
T1_3.296790_1	k__Bacteria; p__Acidobacteria; c__NA; o__NA; f__NA; g__NA; s__Acidobacteria bacterium	glucoamylase	Amylolytic enzymes	K01178	step1_Organic_carbon_oxidation	0	0.055179	0	0.31225	0.257323	0.593187	0	0	0	0.084399	0	0	0.129964	0.11631	0	0.098382	0.193924	0	0	0	0
T1_3.296940_2	k__Bacteria; p__Bacteroidetes; c__Sphingobacteriia; o__Sphingobacteriales; f__Sphingobacteriaceae; g__Pelobium; s__Pelobium manganitolerans	histidinol-phosphate/aromatic aminotransferase	Histidinol-phosphate/aromatic aminotransferase	K00817	step1_Organic_carbon_oxidation	0	0	0	0	0.284244	0.933469	0	0	0	0.18568	0.141181	0.070626	0	0	0	0	0	0.087524	0.172192	0.114727	0.342439
T1_3.297165_1	k__Bacteria; p__Proteobacteria; c__Alphaproteobacteria; o__Hyphomicrobiales; f__Bradyrhizobiaceae; g__Rhodopseudomonas; s__Rhodopseudomonas palustris	acyl-CoA dehydrogenase	Fatty acid degradation	K00249	step1_Organic_carbon_oxidation	0.281697	0.125785	0.202186	0.255426	0.073982	0.333687	0	0	0	0	0	0	0	0	0.052052	0	0	0	0	0	0
T1_3.297363_1	k__Bacteria; p__Proteobacteria; c__Betaproteobacteria; o__Burkholderiales	ornithine/acetylornithine aminotransferase	Ornithine/acetylornithine aminotransferase	K00819	step1_Organic_carbon_oxidation	0	0	0	0.116811	0.067724	0.841756	0	0	0	0	0	0	0	0	0	0	0	0	0	0	0
T1_3.297651_1	k__Bacteria; p__Actinobacteria; c__Actinomycetia; o__Streptomycetales; f__Streptomycetaceae; g__Streptomyces	aspB	Metabolism of organic sulfur | Cysteine <-> 3-mercaptopyruvate	K00812	step1_Organic_carbon_oxidation	0.291783	1.595997	2.240249	1.887022	0	1.350938	0.167451	0	0	0	0	0	0.571924	0	0	0	0	0	0	0	0
T1_3.297694_1	k__Bacteria; p__Gemmatimonadetes; c__NA; o__NA; f__NA; g__NA; s__Gemmatimonadetes bacterium SCN 70-22	branched-chain amino acid aminotransferase/4-amino-4-deoxychorismate lyase	Branched-chain amino acid aminotransferase/4-amino-4-deoxychorismate lyase	K00826	step1_Organic_carbon_oxidation	0	0	0	0.220273	0	0.572729	0	0	0.056631	0	0	0	0	0	0	0	0	0	0	0	0
T1_3.297756_1	k__Bacteria	glucoamylase	Amylolytic enzymes	K01178	step1_Organic_carbon_oxidation	0	0	0	0.130144	0.243343	0.954772	0	0	0	0	0	0	0	0	0	0	0	0	0	0	0
T1_3.298306_1	k__Bacteria; p__Proteobacteria; c__Betaproteobacteria; o__Burkholderiales; f__Burkholderiaceae; g__Burkholderia	adh	Alcohol utilization	K00001	step6_Fermentation	0	0.41973	0	0.304464	0.262331	0.828028	0	0.076673	0	0	0.242148	0.083589	0	0	0	0	0.163969	0	0	0	0.116252
T1_3.298407_1	k__Bacteria; p__Proteobacteria; c__Betaproteobacteria; o__Burkholderiales; f__NA; g__Rubrivivax; s__Rubrivivax sp.	arabinosidase	Hemicullulose debranching	K01209	step1_Organic_carbon_oxidation	0.308378	0.278907	0.198173	0.283286	0	0.729326	0	0	0	0	0	0	0	0	0	0	0	0	0	0	0
T1_3.298522_1	k__Bacteria; p__Proteobacteria; c__Betaproteobacteria; o__Burkholderiales	cellulase	Cellulose degrading	K01779	step1_Organic_carbon_oxidation	0	0	0	0.439193	0.981621	1.099057	0	0	0	0.590252	0	0	0	0	0	0	0	0	0	0	0
T1_3.299054_1	k__Bacteria	isoamylase	Amylolytic enzymes	K01214	step1_Organic_carbon_oxidation	0	0	0	0.147503	0.114184	0.647405	0	0	0	0	0	0	0	0	0	0	0	0	0	0	0
T1_3.299128_1	k__Bacteria; p__Planctomycetes	ack	Acetogenesis	K00925	step6_Fermentation	0.109901	0	0	0.303584	0.115282	0.909183	0.127528	0.081268	0.154337	0	0	0.113238	0	0.205231	0	0	0	0	0	0	0
T1_3.299272_1	k__Bacteria; p__Proteobacteria; c__Alphaproteobacteria; o__Rhodospirillales	histidinol-phosphate/aromatic aminotransferase	Histidinol-phosphate/aromatic aminotransferase	K00817	step1_Organic_carbon_oxidation	0	0	0	0.053811	0.244779	0.847654	0	0.043701	0	0	0	0.123094	0	0	0	0	0	0	0	0	0.066067
T1_3.299507_1	k__Bacteria	beta-xylosidase	Other oligosaccharide degrading	K01198	step1_Organic_carbon_oxidation	0.072526	0.063832	0.068804	0.226672	0.376959	0.375048	0	0	0	0	0	0.037453	0	0	0	0	0	0	0	0	0
T1_3.299769_1	k__Bacteria; p__Proteobacteria; c__Alphaproteobacteria; o__Hyphomicrobiales; f__Bradyrhizobiaceae; g__Bradyrhizobium	acs	Acetate to acetyl-CoA	K01895	step6_Fermentation	0	0.080915	0.172851	0.082172	0.189906	0.425932	0	0.066294	0.063148	0.122629	0.248368	0.092706	0.093501	0.168194	0	0.286332	0.140202	0.11588	0.091461	0.074944	0
T1_3.299881_1	k__Bacteria; p__Proteobacteria; c__Betaproteobacteria	isoamylase	Amylolytic enzymes	K01214	step1_Organic_carbon_oxidation	0.024188	0.042359	0.022876	0.382487	0.150374	0.575522	0	0.017584	0.033889	0	0.215623	0	0	0	0	0	0	0	0	0	0
T1_3.299931_1	k__Bacteria; p__Proteobacteria; c__Betaproteobacteria; o__NA; f__NA; g__NA; s__Betaproteobacteria bacterium RIFCSPLOWO2_02_FULL_67_26	acs	Acetate to acetyl-CoA	K01895	step6_Fermentation	0.142846	0	0.047087	0	0.145084	0.238786	0	0.028732	0	0	0.188468	0	0	0	0	0	0	0	0	0	0
T1_3.300311_29	k__Bacteria; p__Acidobacteria; c__NA; o__NA; f__NA; g__NA; s__Acidobacteria bacterium	phosphoserine aminotransferase	Phosphoserine aminotransferase	K00831	step1_Organic_carbon_oxidation	1.092075	1.942714	1.621245	1.314308	0.765765	2.838812	0.068647	0.794862	0.062045	0.080114	0.081227	0.030489	0.062409	0.138844	0	0	0	0	0	0	0
T1_3.300341_1	k__Bacteria; p__Proteobacteria; c__Deltaproteobacteria	fdoG	Formate oxidation	K00123	step1_Organic_carbon_oxidation	0	0	0	0.225476	0	0.606149	0	0	0	0	0	0	0	0	0	0	0	0	0	0	0
T1_3.300568_2	k__Bacteria; p__Proteobacteria; c__Alphaproteobacteria; o__Hyphomicrobiales; f__Devosiaceae; g__Devosia; s__Devosia sp. 66-22	hexosaminidase	Chitin degrading	K01207	step1_Organic_carbon_oxidation	0	0	0	0	1.005533	0	0	0.35612	0	0	0	0	0	0	0	1.474398	0.69387	0	0.479811	1.906066	0
T1_3.300777_1	k__Bacteria; p__Proteobacteria; c__Gammaproteobacteria; o__Xanthomonadales; f__Rhodanobacteraceae; g__Frateuria; s__Frateuria terrea	phosphoserine aminotransferase	Phosphoserine aminotransferase	K00831	step1_Organic_carbon_oxidation	0	0	0	0.196505	0	0.49454	0.24368	0.46597	0.25405	0	0	0	0	0	0	0	0	0	0	0	0
T1_3.300787_1	k__Bacteria; p__Proteobacteria; c__Betaproteobacteria; o__NA; f__NA; g__NA; s__Betaproteobacteria bacterium SCGC AG-212-J23	fdoG	Formate oxidation	K00123	step1_Organic_carbon_oxidation	0	0	0	0.30796	0.118237	1.053459	0.193939	0	0	0.15203	0	0	0	0	0	0	0	0	0	0	0
T1_3.301259_4	k__Bacteria; p__Proteobacteria; c__Gammaproteobacteria; o__Xanthomonadales; f__Rhodanobacteraceae	aspB	Metabolism of organic sulfur | Cysteine <-> 3-mercaptopyruvate	K00812	step1_Organic_carbon_oxidation	0.051932	0.091013	0.049137	1.015917	2.799516	1.048514	0.030198	0.132187	0.190264	0	0	0	0	0	0	0	0	0	0	0	0
T1_3.301327_2	k__Bacteria; p__Proteobacteria; c__Alphaproteobacteria; o__Sphingomonadales; f__Sphingomonadaceae	fghA	Formaldehyde oxidation	K01070	step1_Organic_carbon_oxidation	0	0	0	0.665291	0.672566	0.812612	0	0.13415	0.127762	0	0	0.187555	0	0	0	0	0	0	0	0	0
T1_3.301845_1	k__Bacteria	isoamylase	Amylolytic enzymes	K01214	step1_Organic_carbon_oxidation	0.116278	0.10555	0.11232	0	0	0.412065	0	0	0	0	0	0	0.120069	0	0	0	0	0	0	0	0
T1_3.302282_1	k__Bacteria; p__Gemmatimonadetes; c__Gemmatimonadetes; o__Gemmatimonadales; f__Gemmatimonadaceae; g__Gemmatirosa; s__Gemmatirosa kalamazoonesis	branched-chain amino acid aminotransferase/4-amino-4-deoxychorismate lyase	Branched-chain amino acid aminotransferase/4-amino-4-deoxychorismate lyase	K00826	step1_Organic_carbon_oxidation	0	0.141623	0.332786	0.291944	0.135241	0.612073	0	0	0.181332	0.087923	0	0.066524	0	0.060555	0	0	0	0	0	0	0
T1_3.302356_1	k__Bacteria	fdhA	Formaldehyde oxidation	K00148	step1_Organic_carbon_oxidation	0.161248	0	0.464086	0.513971	0.934412	1.239593	0.093642	0	0	0	0.222667	0	0.420363	0.075486	0	0.384634	0.125928	0	0	0.067286	0.267043
T1_3.302471_1	k__Bacteria; p__Proteobacteria; c__Alphaproteobacteria; o__Caulobacterales; f__Caulobacteraceae; g__Asticcacaulis; s__Asticcacaulis taihuensis	arabinosidase	Hemicullulose debranching	K01209	step1_Organic_carbon_oxidation	0	0.088215	0	0.537516	0.310207	0.577931	0	0.072151	0	0	0	0	0.101424	0	0.217286	0	0.152429	0	0	0	0
T1_3.302472_1	k__Bacteria; p__Candidatus Dadabacteria; c__NA; o__NA; f__NA; g__NA; s__Candidatus Dadabacteria bacterium	acs	Acetate to acetyl-CoA	K01895	step6_Fermentation	0	0	0	0	0	0.484035	0	0	0	0	0	0	0	0	0	0	0	0	0	0	0
T1_3.302569_1	k__Bacteria; p__Proteobacteria; c__Alphaproteobacteria; o__Hyphomicrobiales; f__Bradyrhizobiaceae; g__Bradyrhizobium; s__Bradyrhizobium macuxiense	fdoG	Formate oxidation	K00123	step1_Organic_carbon_oxidation	0.052752	0.187028	0.301542	0.047461	0.330747	0.750612	0.091967	0	0.037007	0.071742	0.363527	0.108991	0.055421	0.049518	0.041543	0.083603	0.165078	0.13542	0.053321	0.049923	0
T1_3.303043_2	k__Bacteria; p__Acidobacteria; c__NA; o__NA; f__NA; g__NA; s__Acidobacteria bacterium	fdoG	Formate oxidation	K00123	step1_Organic_carbon_oxidation	0.368798	0	0	0.133953	0	1.045417	0	0	0	0	0.20362	0.228316	0	0	0	0	0	0	0	0	0
T1_3.303718_1	k__Bacteria; p__Acidobacteria; c__NA; o__NA; f__NA; g__NA; s__Acidobacteria bacterium	chitiniase	Chitin degrading	K01183	step1_Organic_carbon_oxidation	0	0.045494	0.146734	0.473208	0	0.609029	0.059693	0.075135	0	0	0	0	0	0	0	0	0	0	0	0	0
T1_3.303738_1	k__Bacteria; p__Proteobacteria; c__Deltaproteobacteria; o__Myxococcales; f__Sandaracinaceae; g__Sandaracinus; s__Sandaracinus amylolyticus	acyl-CoA dehydrogenase	Fatty acid degradation	K00249	step1_Organic_carbon_oxidation	0	0	0	0.332337	0.375341	2.077126	0	0	0	0	0	0	0	0	0	0	0	0	0	0	0
T1_3.304249_1	k__Bacteria; p__Chloroflexi; c__Thermoflexia; o__Thermoflexales; f__Thermoflexaceae; g__Thermoflexus; s__Thermoflexus hugenholtzii	frmA	Formaldehyde oxidation	K00121	step1_Organic_carbon_oxidation	0	0	0	0	0.165374	0.750612	0	0	0	0.143484	0.508937	0.054458	0	0	0	0.167206	0	0	0.106642	0.220799	0.175549
T1_3.304971_1	k__Bacteria; p__Actinobacteria; c__Actinomycetia; o__Propionibacteriales; f__Propionibacteriaceae; g__Tessaracoccus	porA	Pyruvate oxidation	K00169	step6_Fermentation	1.223353	0.788236	1.820059	0.738708	0.570766	1.127263	0.078967	0	0.095433	0	0	0	0.213337	0.127419	0	0	0	0.087426	0	0	0
T1_3.305362_1	k__Bacteria; p__Gemmatimonadetes; c__NA; o__NA; f__NA; g__NA; s__Gemmatimonadetes bacterium	acs	Acetate to acetyl-CoA	K01895	step6_Fermentation	0.200141	0	0.142907	0.404663	0.12519	0.388183	0.058158	0	0	0	0	0	0	0	0	0	0	0	0	0	0
T1_3.306120_1	k__Bacteria	adh	Alcohol utilization	K00001	step6_Fermentation	0	0.134525	0	0	0	1.562679	0	0	0	0.200421	0	0	0	0	0	0	0	0	0	0	0
T1_3.306161_1	k__Bacteria	4-aminobutyrate aminotransferase and related aminotransferases	4-aminobutyrate aminotransferase and related aminotransferases	K00823	step1_Organic_carbon_oxidation	0	0	0	0.040044	0	1.380212	0.114044	0	0.021121	0	0.041464	0	0	0.01421	0.033193	0	0.023658	0	0.030276	0	0.067365
T1_3.306221_2	k__Bacteria; p__Acidobacteria; c__NA; o__NA; f__NA; g__NA; s__Acidobacteria bacterium	aspB	Metabolism of organic sulfur | Cysteine <-> 3-mercaptopyruvate	K00812	step1_Organic_carbon_oxidation	0	0	0	0	0	1.339815	0	0	0	0	0	0	0	0	0	0	0	0	0	0	0
T1_3.306338_1	k__Bacteria; p__Verrucomicrobia; c__NA; o__NA; f__NA; g__NA; s__Verrucomicrobia bacterium	4-aminobutyrate aminotransferase and related aminotransferases	4-aminobutyrate aminotransferase and related aminotransferases	K00823	step1_Organic_carbon_oxidation	0	0	0	0.341908	0.400122	0.682611	0	0	0	0	0	0	0	0	0	0	0	0	0	0.02585	0
T1_3.306481_1	k__Bacteria; p__Proteobacteria; c__Deltaproteobacteria; o__Myxococcales; f__NA; g__NA; s__Myxococcales bacterium	beta-xylosidase	Other oligosaccharide degrading	K01198	step1_Organic_carbon_oxidation	0	0	0	0	0	0.524134	0	0	0	0	0	0	0	0	0	0	0	0	0	0	0
T1_3.306559_1	k__Bacteria; p__Bacteroidetes; c__Cytophagia; o__Cytophagales; f__Fulvivirgaceae; g__Chryseolinea; s__Chryseolinea flava	phosphoserine aminotransferase	Phosphoserine aminotransferase	K00831	step1_Organic_carbon_oxidation	0	0	0	0	0.614088	0.689464	0	0	0	0	0	0	0	0	0	0	0	0	0	0	0
T1_3.306595_1	k__Bacteria	acs	Acetate to acetyl-CoA	K01895	step6_Fermentation	0.09309	0.083897	0.088496	0.085186	0	0.220199	0	0	0	0	0	0	0	0	0	0	0	0	0	0	0
T1_3.306621_1	k__Bacteria; p__Proteobacteria; c__Alphaproteobacteria; o__Sphingomonadales; f__Erythrobacteraceae; g__Altererythrobacter; s__Altererythrobacter sp. Root672	acs	Acetate to acetyl-CoA	K01895	step6_Fermentation	0	0	0	0.356521	1.51559	1.089345	0.152576	0.048195	0.092202	0.625917	0.088753	0.67772	0	0.431003	0.1458	0.157887	0.616012	0.084449	0	0.109792	0.145374
T1_3.306878_1	k__Bacteria	fdoG	Formate oxidation	K00123	step1_Organic_carbon_oxidation	0	0.268079	0.285885	0.18151	0.209449	0.936224	0.114853	0.073068	0.069499	0	0.136724	0.102005	0	0	0.073342	0	0	0.382788	0	0	0
T1_3.307543_1	k__Bacteria; p__Gemmatimonadetes; c__NA; o__NA; f__NA; g__NA; s__Gemmatimonadetes bacterium	beta-xylosidase	Other oligosaccharide degrading	K01198	step1_Organic_carbon_oxidation	0.06301	0	0.060189	0.22779	0	0.896056	0	0.184862	0	0	0.08691	0	0	0	0	0	0	0	0	0	0
T1_3.307831_1	k__Bacteria	aspB	Metabolism of organic sulfur | Cysteine <-> 3-mercaptopyruvate	K00812	step1_Organic_carbon_oxidation	0.098799	0.218614	0.141068	0.133138	0.05157	0.703065	0	0	0	0	0	0	0	0	0.072816	0	0	0	0	0	0
T1_3.307990_2	k__Bacteria	fdoH	Formate oxidation	K00124	step1_Organic_carbon_oxidation	0	0	0.188535	0.363073	0	1.598781	0	0	0.134738	0.525071	0.266246	0.397167	0	0	0	0	0	0	0	0	0
T1_3.309273_1	k__Bacteria; p__Proteobacteria; c__Alphaproteobacteria; o__Caulobacterales; f__Caulobacteraceae; g__Phenylobacterium	branched-chain amino acid aminotransferase/4-amino-4-deoxychorismate lyase	Branched-chain amino acid aminotransferase/4-amino-4-deoxychorismate lyase	K00826	step1_Organic_carbon_oxidation	0	0.095533	0.101765	0.194061	0.111844	0.748567	0.061244	0.311972	0	0.144008	0	0.10877	0	0	0	0.168144	0	0.408359	0	0	0.116037
T1_3.309709_1	k__Bacteria; p__Proteobacteria; c__Alphaproteobacteria; o__Sphingomonadales; f__Erythrobacteraceae	fdoG	Formate oxidation	K00123	step1_Organic_carbon_oxidation	0.217167	0.064701	0	0.197082	0	0.514432	0	0	0.071582	0	0.099908	0.149387	0	0.069076	0	0	0	0	0	0.060468	0
T1_3.309745_1	k__Bacteria	branched-chain amino acid aminotransferase/4-amino-4-deoxychorismate lyase	Branched-chain amino acid aminotransferase/4-amino-4-deoxychorismate lyase	K00826	step1_Organic_carbon_oxidation	0	0	0	0.465684	0	2.349406	0	0	0	0	0	0	0	0	0	0	0	0	0	0	0
T1_3.309827_1	k__Bacteria; p__Actinobacteria; c__Actinomycetia	fdoG	Formate oxidation	K00123	step1_Organic_carbon_oxidation	0.257834	0	0	0.15688	1.36029	0.712101	0	0.126677	0.181121	0	0	0	0	0	0	0	0	0	0	0	0
T1_3.310142_1	k__Bacteria; p__Proteobacteria; c__Deltaproteobacteria; o__Myxococcales; f__Myxococcaceae; g__NA; s__Myxococcaceae bacterium*	pta	Acetogenesis	K00625	step6_Fermentation	0	0	0	0.079339	0	1.234237	0	0	0	0	0.120035	0.179256	0	0	0	0.414864	0.135675	0.224004	0	0	0
T1_3.310212_1	k__Bacteria; p__Proteobacteria; c__Alphaproteobacteria; o__Hyphomicrobiales; f__Xanthobacteraceae; g__Pseudolabrys; s__Pseudolabrys sp. GY_H	serine-pyruvate aminotransferase/archaeal aspartate aminotransferase	Serine-pyruvate aminotransferase/archaeal aspartate aminotransferase	K00830	step1_Organic_carbon_oxidation	0	0	0	0.299148	0	0.94697	0	0	0	0	0	0	0	0	0	0	0	0	0	0	0
T1_3.310574_1	k__Bacteria; p__Proteobacteria; c__Alphaproteobacteria; o__Hyphomicrobiales; f__Bradyrhizobiaceae	acyl-CoA dehydrogenase	Fatty acid degradation	K00249	step1_Organic_carbon_oxidation	0.123031	0.273656	0.058738	0.16668	0.386706	0.65615	0	0.180413	0.086349	0.083728	0	0	0.064476	0	0	0.195084	0.096199	0.158121	0	0	0
T1_3.310675_1	k__Bacteria; p__Acidobacteria; c__NA; o__NA; f__NA; g__NA; s__Acidobacteria bacterium	acs	Acetate to acetyl-CoA	K01895	step6_Fermentation	0	0	0	0.34747	0.067156	0.379477	0	0	0	0	0	0	0	0	0	0	0	0	0	0	0
T1_3.310873_1	k__Bacteria	acyl-CoA dehydrogenase	Fatty acid degradation	K00249	step1_Organic_carbon_oxidation	0.256221	0	0	0	0	0.607163	0	0.046987	0	0	0.088348	0	0	0	0	0	0	0	0	0	0
T1_3.310947_1	k__Viruses; p__Uroviricota; c__Caudoviricetes; o__Caudovirales; f__Ackermannviridae; g__NA; s__Stenotrophomonas phage vB_SmaS-DLP_6	mannan endo-1,4-beta-mannosidase	Endohemicellulases	K01218	step1_Organic_carbon_oxidation	0	0	0	0.101248	0.067856	0.629027	0	0	0	0	0	0	0	0	0	0	0	0	0	0	0
T1_3.311158_1	k__Bacteria; p__Proteobacteria; c__Alphaproteobacteria	ack	Acetogenesis	K00925	step6_Fermentation	0	0	0	0.054238	0.37758	0.569777	0	0	0.042171	0	0.082864	0.062022	0	0	0	0	0.093978	0	0	0.100524	0
T1_3.311539_1	k__Bacteria	aspB	Metabolism of organic sulfur | Cysteine <-> 3-mercaptopyruvate	K00812	step1_Organic_carbon_oxidation	0	0	0	0	0	1.247999	0	0	0	0	0	0	0	0	0	0	0	0	0	0	0
T1_3.312085_1	k__Bacteria	fdoG	Formate oxidation	K00123	step1_Organic_carbon_oxidation	0.766622	0.480499	0.073479	0.278794	0.242044	0.635471	0.044525	0.056397	0.05384	0.104484	0	0	0	0	0	0	0	0	0.077831	0	0
T1_3.312342_1	k__Bacteria; p__Bacteroidetes; c__Chitinophagia; o__Chitinophagales*; f__Chitinophagaceae*	arabinosidase	Hemicullulose debranching	K01209	step1_Organic_carbon_oxidation	0	0	0	0.49427	0.148948	0.451094	0	0.171253	0.066748	0.064685	0.065561	0	0	0	0	0	0	0	0	0	0
T1_3.312473_1	k__Bacteria; p__Acidobacteria; c__NA; o__NA; f__NA; g__NA; s__Acidobacteria bacterium	acs	Acetate to acetyl-CoA	K01895	step6_Fermentation	0.1155	0.511632	0.720013	0	0.224723	0.472261	0	0	0	0	0	0	0	0	0	0	0	0	0	0	0
T1_3.312477_2	k__Bacteria	adh	Alcohol utilization	K00001	step6_Fermentation	0.085945	0	0	0.392201	0.090686	0.915559	0	0	0	0	0.118712	0	0	0	0	0	0	0	0	0	0
T1_3.312539_1	k__Bacteria; p__Proteobacteria; c__Alphaproteobacteria; o__Hyphomicrobiales; f__Xanthobacteraceae; g__Pseudolabrys; s__Pseudolabrys taiwanensis	hexosaminidase	Chitin degrading	K01207	step1_Organic_carbon_oxidation	0.101362	0.044907	0.242025	0.350435	0.330186	0.721332	0	0	0	0	0.279404	0	0	0	0.037468	0	0	0	0	0	0
T1_3.312861_1	k__Bacteria; p__Acidobacteria; c__NA; o__NA; f__NA; g__NA; s__Acidobacteria bacterium	arabinosidase	Hemicullulose debranching	K01209	step1_Organic_carbon_oxidation	0.193738	0	0.123426	0.40884	0	1.300895	0	0	0	0	0	0	0	0	0	0	0	0	0	0	0
T1_3.313187_1	k__Bacteria; p__Bacteroidetes; c__Chitinophagia; o__Chitinophagales; f__Chitinophagaceae; g__Chitinophaga; s__Chitinophaga barathri	isoamylase	Amylolytic enzymes	K01214	step1_Organic_carbon_oxidation	0	0	0	0.217272	0.076717	0.605818	0	0.218085	0.053267	0	0	0	0	0	0	0	0	0	0	0	0
T1_3.313473_1	k__Bacteria; p__Proteobacteria; c__Alphaproteobacteria; o__Sphingomonadales	frmA	Formaldehyde oxidation	K00121	step1_Organic_carbon_oxidation	0	0	0.068098	0.128915	0.522697	0.925991	0	0.156654	0.049901	0	0.161254	0	0	0	0	0	0	0.274361	0	0	0
T1_3.313547_2	k__Bacteria; p__Acidobacteria; c__NA; o__NA; f__NA; g__NA; s__Acidobacteria bacterium	fdoH	Formate oxidation	K00124	step1_Organic_carbon_oxidation	0	0	0	0.746803	0	0.934008	0	0	0	0	0	0	0	0	0	0	0	0	0	0.319958	0
T1_3.313715_1	k__Bacteria; p__Acidobacteria	aspB	Metabolism of organic sulfur | Cysteine <-> 3-mercaptopyruvate	K00812	step1_Organic_carbon_oxidation	0.194599	0.178453	0	0.261977	0	0.684895	0	0	0	0	0	0	0	0	0	0	0	0	0	0	0
T1_3.313871_1	k__Bacteria; p__Proteobacteria; c__Deltaproteobacteria; o__NA; f__NA; g__NA; s__Deltaproteobacteria bacterium RIFCSPLOWO2_02_56_12	fdoG	Formate oxidation	K00123	step1_Organic_carbon_oxidation	0.131223	0	0	0.485938	0.139567	0.774517	0	0	0	0	0	0	0	0	0	0	0	0	0	0	0
T1_3.313872_2	k__Bacteria; p__Proteobacteria; c__Betaproteobacteria; o__Burkholderiales; f__Oxalobacteraceae; g__Duganella	beta-mannosidase	Other oligosaccharide degrading	K01192	step1_Organic_carbon_oxidation	0.519814	0.052483	0.075637	0.319965	0.11991	0.809609	0.627747	0.836525	0.589641	0.02714	0.027522	0	0	0	0.014693	0	0	0	0	0	0
T1_3.314260_1	k__Bacteria; p__Proteobacteria; c__Alphaproteobacteria; o__Hyphomicrobiales; f__Phyllobacteriaceae; g__Mesorhizobium	fdoG	Formate oxidation	K00123	step1_Organic_carbon_oxidation	0	0	0	0.230535	0.019219	0.69635	0	0	0	0.050381	0.178858	0.03412	0.019701	0	0	0.205276	0.029137	0.165546	0	0.078634	0.020734
T1_3.314328_1	k__Eukaryota; p__Ascomycota; c__Sordariomycetes; o__Ophiostomatales; f__Ophiostomataceae; g__Sporothrix; s__Sporothrix schenckii	chitiniase	Chitin degrading	K01183	step1_Organic_carbon_oxidation	0	0	0	0.193373	0	0.673448	0.041282	0	0.099801	0	0	0	0	0	0	0	0	0	0	0	0
T1_3.314351_3	k__Bacteria; p__Proteobacteria; c__Betaproteobacteria; o__Burkholderiales; f__Comamonadaceae; g__Calidifontimicrobium; s__Calidifontimicrobium sediminis*	histidinol-phosphate/aromatic aminotransferase	Histidinol-phosphate/aromatic aminotransferase	K00817	step1_Organic_carbon_oxidation	0.088884	0.026003	0.168359	0.554141	0.153742	0.633248	0	0	0	0	0	0	0	0	0	0	0	0	0	0	0
T1_3.314458_1	k__Bacteria; p__Acidobacteria; c__NA; o__NA; f__NA; g__NA; s__Acidobacteria bacterium	hexosaminidase	Chitin degrading	K01207	step1_Organic_carbon_oxidation	0	0.329713	0	0.335044	0	1.480399	0	0	0	0	0	0	0	0	0.132753	0	0	0	0	0	0
T1_3.314718_1	k__Bacteria	hexosaminidase	Chitin degrading	K01207	step1_Organic_carbon_oxidation	0	0	0	0.465725	0	2.337985	0	0	0	0	0	0	0	0	0	0	0	0	0	0	0
T1_3.314815_1	k__Bacteria; p__Verrucomicrobia; c__Opitutae; o__Opitutales; f__Opitutaceae; g__Nibricoccus; s__Nibricoccus aquaticus*	beta-galactosidase	Other oligosaccharide degrading	K01190	step1_Organic_carbon_oxidation	0	0	0	0.186336	0.107469	0.480032	0	0	0	0	0.280485	0	0	0	0	0	0	0	0	0	0
T1_3.314856_1	k__Bacteria; p__Proteobacteria; c__Gammaproteobacteria; o__Nevskiales; f__Steroidobacteraceae; g__Steroidobacter; s__Steroidobacter agariperforans	hexosaminidase	Chitin degrading	K01207	step1_Organic_carbon_oxidation	0	0	0.129093	0	0.425475	1.888437	0	0	0	0.18169	0.368131	0.137072	0.136996	0	0	0	0	0	0	0	0
T1_3.314858_2	k__Bacteria; p__Proteobacteria; c__Alphaproteobacteria; o__Sphingomonadales; f__Sphingomonadaceae; g__Sphingomonas	aspB	Metabolism of organic sulfur | Cysteine <-> 3-mercaptopyruvate	K00812	step1_Organic_carbon_oxidation	0.144771	0	0	0.940849	2.002473	1.878117	0.083864	0.321528	0.304379	0	0	0	0	0	0	0	0.449187	0.186118	0.148078	0	0.474637
T1_3.314885_1	k__Bacteria	phosphoserine aminotransferase	Phosphoserine aminotransferase	K00831	step1_Organic_carbon_oxidation	0	0	0	0.21695	0.18879	1.068332	0	0	0	0	0	0	0	0	0	0	0	0	0	0	0
T1_3.315304_1	k__Bacteria; p__Acidobacteria; c__NA; o__NA; f__NA; g__NA; s__Acidobacteria bacterium	branched-chain amino acid aminotransferase/4-amino-4-deoxychorismate lyase	Branched-chain amino acid aminotransferase/4-amino-4-deoxychorismate lyase	K00826	step1_Organic_carbon_oxidation	0.118349	0.052595	0.225879	0.320348	0.061955	0.841698	0	0	0	0	0.32639	0.061079	0	0	0	0.093858	0.185107	0	0	0	0
T1_3.315443_1	k__Bacteria; p__Acidobacteria	frmA	Formaldehyde oxidation	K00121	step1_Organic_carbon_oxidation	0	0	0.516372	0.617431	0	1.258958	0	0	0	0	0	0.137072	0	0	0	0	0	0	0	0	0
T1_3.316153_1	k__Bacteria; p__Bacteroidetes; c__Chitinophagia; o__Chitinophagales; f__Chitinophagaceae; g__Chitinophaga	histidinol-phosphate/aromatic aminotransferase	Histidinol-phosphate/aromatic aminotransferase	K00817	step1_Organic_carbon_oxidation	0	0	0	0.170802	0	0.862157	0	0	0	0	0	0	0	0	0	0	0	0	0	0	0
T1_3.316218_1	k__Bacteria	fdoG	Formate oxidation	K00123	step1_Organic_carbon_oxidation	0.347596	0	0	0.634712	0.091719	0.925677	0	0	0	0	0	0.089628	0	0	0	0.138288	0.271351	0	0	0	0
T1_3.316241_1	k__Bacteria; p__Proteobacteria; c__Betaproteobacteria; o__Burkholderiales	isoamylase	Amylolytic enzymes	K01214	step1_Organic_carbon_oxidation	0	0	0	0.213429	0.082338	0.925951	0	0	0	0	0.215941	0.080679	0	0	0	0.124322	0	0.100713	0	0	0.086373
T1_3.316395_1	k__Bacteria; p__Proteobacteria; c__Alphaproteobacteria; o__Hyphomicrobiales; f__Bradyrhizobiaceae; g__Bradyrhizobium	fdoG	Formate oxidation	K00123	step1_Organic_carbon_oxidation	0.084096	0	0.080745	0.154952	0.088691	0.629105	0	0.061956	0.118146	0	0.232299	0.824697	0.087611	0	0	0.267575	0.919287	0.866959	0.085485	0.140317	0
T1_3.316871_1	k__Bacteria; p__Bacteroidetes; c__Sphingobacteriia; o__Sphingobacteriales; f__Sphingobacteriaceae; g__Mucilaginibacter; s__Mucilaginibacter auburnensis	histidinol-phosphate/aromatic aminotransferase	Histidinol-phosphate/aromatic aminotransferase	K00817	step1_Organic_carbon_oxidation	0	0	0	0.317037	0.243343	0.677023	0	0	0	0	0	0	0	0	0	0	0	0	0	0	0
T1_3.317001_1	k__Bacteria	serine-pyruvate aminotransferase/archaeal aspartate aminotransferase	Serine-pyruvate aminotransferase/archaeal aspartate aminotransferase	K00830	step1_Organic_carbon_oxidation	0	0	0	0.459746	0.530394	0.592493	0	0	0	0	0	0.20999	0	0	0	0	0.589213	0	0	0	0
T1_3.317260_1	k__Bacteria; p__Proteobacteria; c__Alphaproteobacteria; o__Hyphomicrobiales; f__Rhizobiaceae; g__Rhizobium	fdoH	Formate oxidation	K00124	step1_Organic_carbon_oxidation	0.083201	0	0	0.379276	0.263247	0.393979	0.061821	0.061287	0.233772	0.23009	0	0.085826	0	0.30456	0	0	0	0	0.084562	0	0
T1_3.317312_1	k__Bacteria	branched-chain amino acid aminotransferase/4-amino-4-deoxychorismate lyase	Branched-chain amino acid aminotransferase/4-amino-4-deoxychorismate lyase	K00826	step1_Organic_carbon_oxidation	0	0	0	0	0.976487	2.157784	0	0	0	0	0.414018	0	0	0	0	0	0	0	0.312972	0	0
T1_3.317384_1	k__Bacteria; p__Proteobacteria; c__NA; o__NA; f__NA; g__NA; s__Proteobacteria bacterium	branched-chain amino acid aminotransferase/4-amino-4-deoxychorismate lyase	Branched-chain amino acid aminotransferase/4-amino-4-deoxychorismate lyase	K00826	step1_Organic_carbon_oxidation	0	0	0	0	0	0.70623	0	0	0	0	0	0	0	0	0	0	0	0	0	0	0
T1_3.317688_2	k__Bacteria; p__Proteobacteria; c__Alphaproteobacteria; o__NA; f__NA; g__NA; s__Alphaproteobacteria bacterium 13_2_20CM_2_64_7	histidinol-phosphate/aromatic aminotransferase	Histidinol-phosphate/aromatic aminotransferase	K00817	step1_Organic_carbon_oxidation	0.260697	0.078133	0.166981	0.254744	0.183438	0.902583	0	0	0.183135	0.118527	0.120035	0.089628	0.180927	0.08132	0	0.276576	0	0	0	0.208212	0.191261
T1_3.317718_1	k__Bacteria; p__Proteobacteria; c__Alphaproteobacteria; o__Hyphomicrobiales; f__Bradyrhizobiaceae; g__Bradyrhizobium	acs	Acetate to acetyl-CoA	K01895	step6_Fermentation	0.243251	0.102033	0.146581	0.138072	0.241029	0.453868	0	0	0.054126	0	0	0	0	0	0	0	0	0	0	0	0
T1_3.317723_1	k__Bacteria; p__Proteobacteria; c__Deltaproteobacteria; o__Myxococcales; f__Anaeromyxobacteraceae; g__Anaeromyxobacter*	fdoG	Formate oxidation	K00123	step1_Organic_carbon_oxidation	0	0	0	0.388122	0	0.748567	0	0	0	0	0	0	0	0	0	0	0	0	0.215235	0	0
T1_3.317774_1	k__Bacteria	acyl-CoA dehydrogenase	Fatty acid degradation	K00249	step1_Organic_carbon_oxidation	0	0	0	0.067638	0.156632	1.146445	0	0	0	0	0	0.076832	0	0	0	0.236661	0.349063	0.191728	0	0.062188	0
T1_3.317793_1	k__Bacteria; p__Proteobacteria; c__Alphaproteobacteria; o__Caulobacterales; f__Caulobacteraceae	acyl-CoA dehydrogenase	Fatty acid degradation	K00249	step1_Organic_carbon_oxidation	0.112998	0	0	0.312442	0.83955	0.934632	0	0.083584	0.079326	0	0	0	0.116799	0	0	0	0	0.145714	0	0	0.124101
T1_3.317868_2	k__Bacteria; p__Proteobacteria; c__NA; o__NA; f__NA; g__NA; s__Proteobacteria bacterium	histidinol-phosphate/aromatic aminotransferase	Histidinol-phosphate/aromatic aminotransferase	K00817	step1_Organic_carbon_oxidation	0	0	0	0.256932	0.628791	0.685353	0.01678	0	0	0.039162	0	0	0	0	0	0	0.090449	0	0	0	0
T1_3.317879_1	k__Bacteria; p__Proteobacteria; c__Alphaproteobacteria; o__Sphingomonadales; f__Sphingomonadaceae; g__Sphingomonas; s__Sphingomonas sp. URHD0057	frmA	Formaldehyde oxidation	K00121	step1_Organic_carbon_oxidation	0	0	0	0.26119	0.101183	0.68995	0.028173	0.250606	0.135999	0	0.066792	0	0	0	0	0	0	0.062183	0	0.0406	0
T1_3.318731_1	k__Bacteria	fdoG	Formate oxidation	K00123	step1_Organic_carbon_oxidation	0	0	0	0.094136	0.131786	0.529319	0	0	0	0	0	0	0	0	0	0.033498	0	0	0.383753	0	0
T1_3.318819_1	k__Bacteria; p__Verrucomicrobia; c__Opitutae	acs	Acetate to acetyl-CoA	K01895	step6_Fermentation	0	0	0.119528	0.075105	0.043683	0.696638	0	0	0	0	0	0	0	0	0	0	0	0	0	0	0
T1_3.319332_1	k__Bacteria	fdoG	Formate oxidation	K00123	step1_Organic_carbon_oxidation	0	0	0.185138	0.292028	0.406345	0.841756	0	0	0	0.087923	0	0.066649	0.135264	0.121111	0.047695	0.102497	0.100971	0.166067	0	0.107982	0.142987
T1_3.319540_2	k__Bacteria	adh	Alcohol utilization	K00001	step6_Fermentation	0	0	0	1.015289	0	0	0	0	0	0	0	0	0	0	0	0	0	0	0	0	0
T1_3.319633_1	k__Bacteria; p__Proteobacteria; c__Deltaproteobacteria; o__Myxococcales; f__NA; g__NA; s__Myxococcales bacterium	arabinosidase	Hemicullulose debranching	K01209	step1_Organic_carbon_oxidation	0	0	0	0	0.41969	0.768804	0	0	0	0	0	0	0	0	0	0	0	0	0	0	0
T1_3.319655_1	k__Bacteria	adh	Alcohol utilization	K00001	step6_Fermentation	0	0	0	0	0.119936	0.667594	0	0	0	0	0	0	0	0	0	0	0	0	0	0	0
T1_3.319694_1	k__Bacteria; p__Proteobacteria; c__Alphaproteobacteria; o__Sphingomonadales; f__Sphingomonadaceae; g__Sphingomonas; s__Sphingomonas sp. URHD0057	acs	Acetate to acetyl-CoA	K01895	step6_Fermentation	0	0	0.085426	0.243618	0.093974	0.905652	0	0.065529	0.06243	0	0.245538	0	0	0	0	0	0	0.114558	0	0	0
T1_3.319737_1	k__Bacteria; p__Verrucomicrobia	arabinosidase	Hemicullulose debranching	K01209	step1_Organic_carbon_oxidation	0	0.024402	0	0.049524	0	0.297387	0	0	0	0	0.076565	0	0	0	0	0	0	0.035581	0	0	0
T1_3.319801_1	k__Bacteria; p__Proteobacteria; c__Gammaproteobacteria; o__NA; f__NA; g__NA; s__Gammaproteobacteria bacterium RIFCSPHIGHO2_12_FULL_63_22	histidinol-phosphate/aromatic aminotransferase	Histidinol-phosphate/aromatic aminotransferase	K00817	step1_Organic_carbon_oxidation	0	0	0	0.07349	0.042749	0.535823	0	0	0	0	0	0	0	0	0	0	0	0	0	0	0
T1_3.319978_1	k__Bacteria; p__Proteobacteria; c__Deltaproteobacteria; o__Myxococcales; f__Polyangiaceae; g__Sorangium; s__Sorangium cellulosum	isoamylase	Amylolytic enzymes	K01214	step1_Organic_carbon_oxidation	0	0	0	0.566513	1.168885	1.617089	0	0	0	0	0	0	0	0	0	0	0	0	0	0	0
T1_3.320074_2	k__Bacteria	frmA	Formaldehyde oxidation	K00121	step1_Organic_carbon_oxidation	0.45826	0.18905	0.357171	0.599506	0.307489	1.120463	0.062699	0.117652	0.113317	0.182878	0.111256	0	0.142594	0.050735	0.079227	0.085179	0	0.172329	0.027116	0.045265	0.030037
T1_3.320086_1	k__Bacteria; p__Proteobacteria; c__Alphaproteobacteria; o__Hyphomicrobiales; f__NA; g__NA; s__Rhizobiales bacterium 17-65-6	chitiniase	Chitin degrading	K01183	step1_Organic_carbon_oxidation	0	0	0	0	0.10211	0.478248	0	0	0	0	0	0	0	0	0	0	0	0	0	0	0
T1_3.320263_1	k__Bacteria; p__Acidobacteria; c__NA; o__NA; f__NA; g__NA; s__Acidobacteria bacterium	histidinol-phosphate/aromatic aminotransferase	Histidinol-phosphate/aromatic aminotransferase	K00817	step1_Organic_carbon_oxidation	0.06512	0	0.124476	0	0.614723	0.848777	0	0	0	0	0.089835	0.067206	0	0	0	0	0	0	0	0	0
T1_3.320337_1	k__Bacteria; p__Proteobacteria; c__Deltaproteobacteria; o__Myxococcales; f__Polyangiaceae; g__Sorangium; s__Sorangium cellulosum	acs	Acetate to acetyl-CoA	K01895	step6_Fermentation	0	0	0	0.195858	0.114209	0.565075	0	0	0	0	0	0	0	0	0	0	0	0	0	0	0
T1_3.320558_1	k__Bacteria	pflD	Pyruvate <=> acetyl-CoA + formate	K00656	step6_Fermentation	0	0	0.285885	0.36302	0.837795	0.936224	0.057427	0.073068	0.138997	0.135012	0	0	0	0	0	0	0	0	0	0	0
T1_3.320608_1	k__Bacteria; p__Proteobacteria; c__Gammaproteobacteria; o__Xanthomonadales; f__Xanthomonadaceae; g__Lysobacter; s__Lysobacter sp. Root494	histidinol-phosphate/aromatic aminotransferase	Histidinol-phosphate/aromatic aminotransferase	K00817	step1_Organic_carbon_oxidation	0	0	0	0.163825	0.1548	0.736816	0.040466	0	0.024392	0	0	0	0	0	0	0	0	0	0	0	0
T1_3.320667_1	k__Bacteria; p__Bacteroidetes; c__Chitinophagia; o__Chitinophagales; f__Chitinophagaceae; g__Chitinophaga; s__Chitinophaga rupis	glucoamylase	Amylolytic enzymes	K01178	step1_Organic_carbon_oxidation	0	0	0	0	0	0.568577	0	0	0	0	0	0	0	0	0	0	0	0	0	0	0
T1_3.320819_2	k__Bacteria; p__Proteobacteria; c__Alphaproteobacteria; o__Sphingomonadales; f__Sphingomonadaceae; g__Sphingomonas; s__Sphingomonas sp. URHD0057	acyl-CoA dehydrogenase	Fatty acid degradation	K00249	step1_Organic_carbon_oxidation	0.125008	0.389439	0.298486	0	0.065506	0.518517	0.072631	0	0.087742	0	0	0.19353	0	0	0	0	0	0	0	0	0
T1_3.321305_1	k__Bacteria; p__Acidobacteria	acs	Acetate to acetyl-CoA	K01895	step6_Fermentation	0	0	0.170851	0	0	0.722339	0	0	0	0.242458	0	0	0	0	0	0	0	0	0	0	0
T1_3.321351_2	k__Bacteria; p__Candidatus Rokubacteria	acyl-CoA dehydrogenase	Fatty acid degradation	K00249	step1_Organic_carbon_oxidation	0	0	0	0.352583	0	0.881551	0	0	0	0	0	0	0	0	0	0	0	0.462038	0	0	0
T1_3.321469_1	k__Bacteria; p__Proteobacteria; c__Alphaproteobacteria; o__Sphingomonadales; f__Sphingomonadaceae; g__Sphingomonas	acyl-CoA dehydrogenase	Fatty acid degradation	K00249	step1_Organic_carbon_oxidation	0	0	0	0	1.170885	1.296923	0	0	0	0.480661	0	0	0	0	0	0	0	0	0	0	0
T1_3.321646_1	k__Bacteria; p__Cyanobacteria; c__NA; o__Nostocales; f__Nostocaceae	aspB	Metabolism of organic sulfur | Cysteine <-> 3-mercaptopyruvate	K00812	step1_Organic_carbon_oxidation	0	0	0	0	0	0.445179	0	0	0	0.204914	0.415139	0.310291	0	0	0	0	0.234943	0.096796	0	0	0
T1_3.321675_1	k__Bacteria; p__Proteobacteria; c__Gammaproteobacteria; o__Xanthomonadales; f__Rhodanobacteraceae; g__Dyella	beta-xylosidase	Other oligosaccharide degrading	K01198	step1_Organic_carbon_oxidation	0	0	0	0.290589	0	0.537269	0.046335	0.352461	0	0.108789	0.416801	0.164652	0	0	0	0	0	0	0	0	0
T1_3.321722_1	k__Bacteria	beta-galactosidase	Other oligosaccharide degrading	K01190	step1_Organic_carbon_oxidation	0	0	0	0	0	0.736235	0.051598	0.131058	0	0	0	0	0	0	0	0	0	0	0	0	0
T1_3.321755_1	k__Bacteria; p__Proteobacteria; c__Gammaproteobacteria; o__Xanthomonadales; f__NA; g__NA; s__Xanthomonadales bacterium	fdoG	Formate oxidation	K00123	step1_Organic_carbon_oxidation	0	0	0	0.266851	0.35729	0.3742	0.275251	0.158572	0.110962	0.322751	0.327247	0.380913	0	0	0	0	0	0	0	0.065935	0
T1_3.321937_1	k__Bacteria; p__Proteobacteria; c__Gammaproteobacteria; o__Chromatiales; f__Ectothiorhodospiraceae; g__Acidihalobacter; s__Acidihalobacter aeolianus	acs	Acetate to acetyl-CoA	K01895	step6_Fermentation	0	0	0	0.25287	0.287194	4.121656	0	0	0	0	1.099333	0	0	0	0	0.424698	1.233215	1.355493	0	0	0
T1_3.322113_1	k__Bacteria; p__Proteobacteria; c__Alphaproteobacteria; o__Sphingomonadales; f__Erythrobacteraceae; g__Tsuneonella; s__Tsuneonella rigui	acyl-CoA dehydrogenase	Fatty acid degradation	K00249	step1_Organic_carbon_oxidation	0	0	0	0.145294	0	0.755859	0	0	0	0.217578	0	0	0.083233	0	0.059052	0	0	0.102789	0	0	0.528699
T1_3.322410_2	k__Bacteria	acs	Acetate to acetyl-CoA	K01895	step6_Fermentation	0	0	0	0.222668	0	1.677781	0	0	0	0	0	0	0	0	0	0	0	0	0	0	0
T1_3.322475_1	k__Bacteria; p__Proteobacteria; c__Alphaproteobacteria; o__Caulobacterales; f__Caulobacteraceae; g__Asticcacaulis; s__Asticcacaulis taihuensis	glucoamylase	Amylolytic enzymes	K01178	step1_Organic_carbon_oxidation	0	0	0	0.201283	0.136182	0.297055	0	0	0.013331	0	0.026172	0.019683	0.040362	0	0	0	0.059699	0	0	0	0
T1_3.322523_2	k__Bacteria	branched-chain amino acid aminotransferase/4-amino-4-deoxychorismate lyase	Branched-chain amino acid aminotransferase/4-amino-4-deoxychorismate lyase	K00826	step1_Organic_carbon_oxidation	0.085945	0	0	0.23532	0.366788	0.712101	0	0	0	0.351659	0.237424	0.442722	0.089492	0.080433	0	0	0	0.221538	0	0.071687	0
T1_3.322565_1	k__Bacteria; p__Acidobacteria	fdoG	Formate oxidation	K00123	step1_Organic_carbon_oxidation	0	0.125614	0	0.127668	0	0.650009	0	0	0	0.187585	0	0	0	0	0	0	0	0	0	0	0
T1_3.322656_1	k__Bacteria; p__Gemmatimonadetes; c__NA; o__NA; f__NA; g__NA; s__Gemmatimonadetes bacterium	adh	Alcohol utilization	K00001	step6_Fermentation	0	0	0	0.335044	0	1.480399	0	0.132949	0.249971	0	0	0	0	0	0	0	0	0	0	0	0
T1_3.322935_2	k__Bacteria	phosphoserine aminotransferase	Phosphoserine aminotransferase	K00831	step1_Organic_carbon_oxidation	0	0	0	0.081897	0.047581	0.703685	0	0	0	0	0	0.047115	0	0	0	0.072254	0.214287	0	0	0.152916	0
T1_3.322948_1	k__Bacteria	acs	Acetate to acetyl-CoA	K01895	step6_Fermentation	0	0	0.065584	0	0.287947	0.718662	0	0	0	0	0	0	0	0	0	0	0	0	0	0	0
T1_3.322982_1	k__Bacteria; p__Proteobacteria; c__Alphaproteobacteria; o__Sphingomonadales; f__Erythrobacteraceae; g__Tsuneonella; s__Tsuneonella rigui	frmA	Formaldehyde oxidation	K00121	step1_Organic_carbon_oxidation	0.098946	0	0	0.272265	0.837795	1.17028	0.17228	0	0	0.135012	0.273449	0.102005	0	0.092481	0	0.472807	0	0	0	0.089103	0
T1_3.323062_1	k__Bacteria; p__Proteobacteria; c__Alphaproteobacteria; o__Rhodospirillales	isoamylase	Amylolytic enzymes	K01214	step1_Organic_carbon_oxidation	0.241872	0.578483	0.172376	0.073424	0.169893	0.668184	0.046853	0	0.113689	0	0	0	0	0	0.238673	0	0	0.181624	0	0.067286	0
T1_3.323239_2	k__Bacteria; p__Bacteroidetes; c__Sphingobacteriia; o__Sphingobacteriales; f__Sphingobacteriaceae; g__Mucilaginibacter; s__Mucilaginibacter terrenus	histidinol-phosphate/aromatic aminotransferase	Histidinol-phosphate/aromatic aminotransferase	K00817	step1_Organic_carbon_oxidation	0.202592	0	0	0	0.215372	0.950143	0	0	0	0	0	0	0	0	0	0	0	0	0	0	0
T1_3.323298_3	k__Bacteria	branched-chain amino acid aminotransferase/4-amino-4-deoxychorismate lyase	Branched-chain amino acid aminotransferase/4-amino-4-deoxychorismate lyase	K00826	step1_Organic_carbon_oxidation	0.467912	0.481009	0.85135	2.891034	1.330828	2.683845	0.022667	0	0	0.052963	0.268446	0.040274	0	0	0	0.061693	0	0	0	0	0
T1_3.323617_1	k__Bacteria	fdoG	Formate oxidation	K00123	step1_Organic_carbon_oxidation	0.346427	0.079041	0.231505	0.283003	0	0.687251	0	0.25913	0.06173	0	0.364077	0	0	0.164451	0	0	0	0	0	0	0
T1_3.323905_1	k__Bacteria; p__Gemmatimonadetes; c__NA; o__NA; f__NA; g__NA; s__Gemmatimonadetes bacterium	histidinol-phosphate/aromatic aminotransferase	Histidinol-phosphate/aromatic aminotransferase	K00817	step1_Organic_carbon_oxidation	0.407323	0	0	0.148436	0	0.964471	0	0.059989	0	0	0	0	0	0	0	0	0	0	0	0	0
T1_3.323993_2	k__Bacteria; p__Actinobacteria; c__Actinomycetia; o__Propionibacteriales; f__Nocardioidaceae; g__Marmoricola; s__Marmoricola pocheonensis	aspB	Metabolism of organic sulfur | Cysteine <-> 3-mercaptopyruvate	K00812	step1_Organic_carbon_oxidation	0.088874	0.079968	0	0.568443	0.56312	1.15694	0.103195	0	0	0	0	0	0.2774	0	0.065831	0	0	0	0.180817	0	0.097989
T1_3.324032_1	k__Bacteria; p__Proteobacteria; c__Alphaproteobacteria; o__Sphingomonadales; f__Sphingomonadaceae; g__Sphingomonas; s__Sphingomonas sp. URHD0057	branched-chain amino acid aminotransferase/4-amino-4-deoxychorismate lyase	Branched-chain amino acid aminotransferase/4-amino-4-deoxychorismate lyase	K00826	step1_Organic_carbon_oxidation	0.282611	0	0.090656	0.258777	0.199223	0.557325	0	0	0	0	0	0	0	0	0	0	0	0	0	0	0
T1_3.324306_2	k__Bacteria; p__Proteobacteria; c__Gammaproteobacteria	phosphoserine aminotransferase	Phosphoserine aminotransferase	K00831	step1_Organic_carbon_oxidation	0	0	0	0.184569	0.553471	0.84433	0	0	0	0	0	0.030605	0	0	0	0.093651	0	0.037897	0	0	0
T1_3.324438_1	k__Bacteria; p__Proteobacteria; c__Alphaproteobacteria; o__Rhodobacterales; f__Roseobacteraceae; g__Sulfitobacter	acyl-CoA dehydrogenase	Fatty acid degradation	K00249	step1_Organic_carbon_oxidation	0	0	0	0.363236	0	0.472412	0	0	0	0	0	0	0	0	0	0	0	0.205579	0	0.199813	0
T1_3.324556_1	k__Bacteria; p__Proteobacteria; c__Gammaproteobacteria	4-aminobutyrate aminotransferase and related aminotransferases	4-aminobutyrate aminotransferase and related aminotransferases	K00823	step1_Organic_carbon_oxidation	0	0	0	0	0	0.68832	0	0	0	0	0	0	0	0	0	0	0	0	0	0	0
T1_3.324788_1	k__Bacteria	acyl-CoA dehydrogenase	Fatty acid degradation	K00249	step1_Organic_carbon_oxidation	0	0	0	0	0	0.183361	0	0	0	0.105529	0	0.079879	0	0	0	0.246152	0	0	0	0.064637	0
T1_3.324886_1	k__Bacteria; p__Gemmatimonadetes; c__NA; o__NA; f__NA; g__NA; s__Gemmatimonadetes bacterium	pta	Acetogenesis	K00625	step6_Fermentation	0	0.143094	0	0.799119	0.252177	0.944824	0	0.234974	0	0	0.110191	0	0	0	0	0	0	0	0	0	0
T1_3.324995_1	k__Bacteria; p__Proteobacteria; c__Alphaproteobacteria; o__Hyphomicrobiales; f__Kaistiaceae; g__Kaistia; s__Kaistia adipata	fdoH	Formate oxidation	K00124	step1_Organic_carbon_oxidation	0.763623	0.342807	1.080967	0.691688	0	1.296923	0	0	0	0	0	0	0	1.016513	0	0	0	0	0	0	0
T1_3.324997_1	k__Bacteria; p__Actinobacteria; c__Actinomycetia; o__Propionibacteriales; f__Nocardioidaceae; g__Nocardioides; s__Nocardioides szechwanensis	phosphoserine aminotransferase	Phosphoserine aminotransferase	K00831	step1_Organic_carbon_oxidation	0.083877	0.424836	0.378772	0.28755	0.324924	0.497575	0.215273	0	0	0	0	0	0	0.212308	0	0	0	0	0	0	0
T1_3.325164_1	k__Bacteria; p__Proteobacteria	isoamylase	Amylolytic enzymes	K01214	step1_Organic_carbon_oxidation	0.02529	0.022155	0.0957	0.134888	0.052425	0.600742	0	0.055168	0.053151	0	0	0	0	0	0	0	0	0	0	0	0
T1_3.325178_1	k__Bacteria; p__Cyanobacteria; c__NA; o__Chroococcidiopsidales; f__Chroococcidiopsidaceae; g__Chroococcidiopsis	cellulase	Cellulose degrading	K01779	step1_Organic_carbon_oxidation	0.188043	0.117743	0.279658	0.286756	0.083569	0.57425	0	0	0	0	0.147828	0	0	0	0	0	0	0	0	0	0
T1_3.325214_1	k__Bacteria; p__Proteobacteria; c__Alphaproteobacteria; o__Hyphomicrobiales; f__Bradyrhizobiaceae; g__Bradyrhizobium	acs	Acetate to acetyl-CoA	K01895	step6_Fermentation	0.188408	0.084937	0.090656	0.212637	0.099612	0.595457	0	0	0	0.128537	0	0.097142	0	0	0	0.300026	0.147009	0.565525	0	0	0.103779
T1_3.325232_1	k__Bacteria; p__Proteobacteria; c__Alphaproteobacteria; o__Hyphomicrobiales; f__Bradyrhizobiaceae; g__Bradyrhizobium	fdoG	Formate oxidation	K00123	step1_Organic_carbon_oxidation	0	0	0	0.434824	0.368604	0.649802	0	0	0	0	0.189208	0	0.071727	0	0	0	0.214347	0	0	0	0
T1_3.325325_1	k__Bacteria; p__Proteobacteria; c__Alphaproteobacteria; o__Hyphomicrobiales; f__Bradyrhizobiaceae; g__Bradyrhizobium; s__Bradyrhizobium algeriense	acyl-CoA dehydrogenase	Fatty acid degradation	K00249	step1_Organic_carbon_oxidation	0.22286	0.101041	0.322713	0.718574	0.591184	1.843554	0.129292	0.08241	0.391165	0.456091	0.307984	0	0.230463	0.208064	0.082633	0	0	0.143696	0	0.092651	0
T1_3.325340_1	k__Bacteria; p__Gemmatimonadetes; c__NA; o__NA; f__NA; g__NA; s__Gemmatimonadetes bacterium RIFCSPLOWO2_12_FULL_68_9	pta	Acetogenesis	K00625	step6_Fermentation	0	0	0.162463	0	0	0.460137	0	0	0	0.131801	0.200375	0	0	0	0	0	0	0	0	0	0
T1_3.325440_1	k__Bacteria; p__Proteobacteria; c__Alphaproteobacteria; o__Caulobacterales; f__Caulobacteraceae; g__Asticcacaulis; s__Asticcacaulis benevestitus	beta-xylosidase	Other oligosaccharide degrading	K01198	step1_Organic_carbon_oxidation	0	0	0	0.515218	1.786543	1.199388	0	0	0	0.301489	0.423342	0.159097	0	0	0	0.026997	0.187815	0.152883	0.206124	0.158177	0.114574
T1_3.325643_1	k__Bacteria; p__Verrucomicrobia; c__Opitutae; o__Opitutales; f__Opitutaceae; g__Opitutus; s__Opitutus terrae	aspB	Metabolism of organic sulfur | Cysteine <-> 3-mercaptopyruvate	K00812	step1_Organic_carbon_oxidation	0	0	0	0.170802	0	0.646618	0	0	0	0	0	0	0	0	0	0	0	0	0	0	0
T1_3.325680_1	k__Bacteria	fdoG	Formate oxidation	K00123	step1_Organic_carbon_oxidation	0	0	0	0	0	0.544186	0	0	0	0	0	0.049824	0	0	0.035422	0.038084	0.075601	0	0.096702	0.060756	0.080647
T1_3.325927_1	k__Bacteria	ack	Acetogenesis	K00925	step6_Fermentation	0	0.185227	0	0.187624	0.217919	0.409725	0	0.20322	0.048566	0.094214	0	0	0	0	0	0	0	0	0	0	0
T1_3.325937_1	k__Bacteria; p__Proteobacteria; c__Alphaproteobacteria; o__Sphingomonadales; f__Sphingomonadaceae; g__Sphingomonas	branched-chain amino acid aminotransferase/4-amino-4-deoxychorismate lyase	Branched-chain amino acid aminotransferase/4-amino-4-deoxychorismate lyase	K00826	step1_Organic_carbon_oxidation	0	0	0	0	0.189906	0.744633	0.104377	0.729229	0.189443	0	0	0	0.093501	0	0	0	0	0	0	0.074944	0
T1_3.326020_1	k__Bacteria; p__Proteobacteria; c__Alphaproteobacteria; o__Hyphomicrobiales; f__Bradyrhizobiaceae; g__Bradyrhizobium	acs	Acetate to acetyl-CoA	K01895	step6_Fermentation	0.06511	0.058027	0.124476	0	0.485351	0.308646	0	0	0	0	0.089835	0	0	0	0.048098	0	0	0	0	0	0
T1_3.326246_1	k__Bacteria	ornithine/acetylornithine aminotransferase	Ornithine/acetylornithine aminotransferase	K00819	step1_Organic_carbon_oxidation	0.034647	0.030472	0	0.123701	0.252073	0.534654	0	0	0	0	0.095383	0.107355	0	0	0	0	0.054275	0.04435	0	0	0
T1_3.326274_1	k__Bacteria; p__Firmicutes; c__Bacilli; o__Bacillales; f__Paenibacillaceae; g__Paenibacillus; s__Paenibacillus assamensis	chitiniase	Chitin degrading	K01183	step1_Organic_carbon_oxidation	0	0	0	0	0.17631	0.799261	0	0	0	0	0.077453	0	0	0	0	0	0	0	0	0	0
T1_3.326517_1	k__Bacteria; p__Proteobacteria; c__Alphaproteobacteria; o__Sphingomonadales; f__Erythrobacteraceae; g__Tsuneonella; s__Tsuneonella rigui	hexosaminidase	Chitin degrading	K01207	step1_Organic_carbon_oxidation	0	0	0	0	0.233152	0.909183	0	0	0	0	0	0	0	0	0	0	0	0	0	0	0
T1_3.326701_1	k__Bacteria; p__Proteobacteria; c__Alphaproteobacteria; o__Caulobacterales; f__Caulobacteraceae; g__Phenylobacterium	acyl-CoA dehydrogenase	Fatty acid degradation	K00249	step1_Organic_carbon_oxidation	0	0	0	0	0.08678	0.779686	0	0.060631	0	0.224507	0.113691	0.084924	0	0	0	0.130939	0	0.212136	0	0.137383	0
T1_3.326813_1	k__Bacteria; p__Acidobacteria	aspB	Metabolism of organic sulfur | Cysteine <-> 3-mercaptopyruvate	K00812	step1_Organic_carbon_oxidation	0	0	0	0	0	1.729231	0	0	0	0	0	0	0	0	0	0	0	0	0	0	0
T1_3.327006_1	k__Bacteria; p__Actinobacteria; c__Actinomycetia; o__Propionibacteriales; f__Nocardioidaceae; g__Aeromicrobium; s__Aeromicrobium camelliae	acs	Acetate to acetyl-CoA	K01895	step6_Fermentation	0	0	0	0.16052	0.742196	0.520008	0	0.064782	0.06173	0	0	0	0.091455	0	0	0	0	0.113264	0	0	0
T1_3.327349_2	k__Bacteria	cellulase	Cellulose degrading	K01779	step1_Organic_carbon_oxidation	0.171956	0.106356	0	0.142364	0.281576	0.589945	0.037425	0.09253	0.142289	0.058183	0	0.044327	0	0.141382	0	0	0	0	0	0	0
T1_3.327422_1	k__Bacteria; p__Proteobacteria; c__Alphaproteobacteria; o__Hyphomicrobiales; f__Hyphomicrobiaceae; g__Hyphomicrobium	acs	Acetate to acetyl-CoA	K01895	step6_Fermentation	0	0.148251	0.173786	0.248415	0.153479	0.348451	0	0.030728	0	0	0.057757	0.043307	0.044187	0.039408	0	0	0	0.053742	0	0	0
T1_3.328033_1	k__Bacteria; p__Chloroflexi; c__NA; o__NA; f__NA; g__NA; s__Chloroflexi bacterium CSP1-4	mannan endo-1,4-beta-mannosidase	Endohemicellulases	K01218	step1_Organic_carbon_oxidation	0.275646	0.106841	0.255424	0.410514	0.159848	0.655227	0	0.041846	0	0.038428	0	0	0	0	0	0	0	0	0	0	0
T1_3.328034_4	k__Bacteria; p__Deinococcus-Thermus; c__Deinococci; o__Deinococcales; f__Deinococcaceae; g__Deinococcus	beta-galactosidase	Other oligosaccharide degrading	K01190	step1_Organic_carbon_oxidation	0.030701	0	0.014485	0.190216	0	1.769553	0.285712	0.03341	0.053743	0.083226	0.126606	0.015863	0.032583	0.173543	0.045046	0.072658	0.072275	0.058777	0.092448	0.012659	0.085699
T1_3.328048_1	k__Bacteria; p__Proteobacteria; c__Gammaproteobacteria; o__Nevskiales; f__Steroidobacteraceae; g__Steroidobacter	isoamylase	Amylolytic enzymes	K01214	step1_Organic_carbon_oxidation	0	0	0.064266	0.286677	0.258418	0.925197	0	0	0	0.275261	0	0	0	0.063161	0	0	0	0.173324	0.068291	0	0
T1_3.328314_3	k__Bacteria; p__Acidobacteria; c__NA; o__NA; f__NA; g__NA; s__Acidobacteria bacterium	acs	Acetate to acetyl-CoA	K01895	step6_Fermentation	0	0	0.945917	0	0	1.693298	0	0	0	0	0	0	0	0.436715	0	0	0	0	0	0	0
T1_3.328956_1	k__Bacteria; p__Proteobacteria; c__Betaproteobacteria; o__Burkholderiales	frmA	Formaldehyde oxidation	K00121	step1_Organic_carbon_oxidation	0	0	0.106058	0.101195	0.699456	0.7793	0	0	0	0	0	0	0	0	0	0	0	0	0.112128	0	0
T1_3.329429_1	k__Bacteria; p__Proteobacteria; c__Betaproteobacteria; o__Burkholderiales; f__NA; g__Aquabacterium; s__Aquabacterium tepidiphilum	beta-mannosidase	Other oligosaccharide degrading	K01192	step1_Organic_carbon_oxidation	0	0	0	0	0.563786	1.037793	0	0	0	0	0.242381	0	0	0	0	0	0	0	0	0	0
T1_3.330212_1	k__Bacteria; p__Acidobacteria; c__Blastocatellia; o__NA; f__NA; g__NA; s__Blastocatellia bacterium	hexosaminidase	Chitin degrading	K01207	step1_Organic_carbon_oxidation	0.129422	0.056599	0.02734	0.331182	0.298555	0.703717	0	0	0	0	0	0.044573	0	0	0	0	0	0	0	0.036243	0
T1_3.330244_1	k__Bacteria; p__Gemmatimonadetes; c__NA; o__NA; f__NA; g__NA; s__Gemmatimonadetes bacterium	hexosaminidase	Chitin degrading	K01207	step1_Organic_carbon_oxidation	0	0	0	0.275433	0.189931	0.506042	0	0	0	0	0	0	0	0	0	0	0	0	0	0	0
T1_3.330339_2	k__Bacteria; p__Proteobacteria; c__Gammaproteobacteria; o__Xanthomonadales; f__Xanthomonadaceae; g__Arenimonas; s__Arenimonas sp. SCN 70-307*	acs	Acetate to acetyl-CoA	K01895	step6_Fermentation	0	0	0	0.332337	0	3.738826	0	0	0	0	0	0	0	0	0	0	0	0	0	0	0
T1_3.330347_3	k__Bacteria; p__Proteobacteria; c__Gammaproteobacteria; o__Xanthomonadales; f__Xanthomonadaceae; g__NA; s__Xanthomonadaceae bacterium	hexosaminidase	Chitin degrading	K01207	step1_Organic_carbon_oxidation	0	0	0	0.217942	0.692511	0.89254	0	0	0	0	0	0	0	0	0	0	0	0	0	0	0
T1_3.330722_1	k__Bacteria	beta-xylosidase	Other oligosaccharide degrading	K01198	step1_Organic_carbon_oxidation	0	0	0	0.075855	0.087727	0.492942	0	0	0	0	0	0	0	0	0	0	0	0	0	0	0
T1_3.330826_2	k__Bacteria; p__Proteobacteria; c__Alphaproteobacteria; o__Sphingomonadales; f__Sphingomonadaceae; g__Sphingomonas; s__Sphingomonas sp. K2R01-6	branched-chain amino acid aminotransferase/4-amino-4-deoxychorismate lyase	Branched-chain amino acid aminotransferase/4-amino-4-deoxychorismate lyase	K00826	step1_Organic_carbon_oxidation	0	0	0.231346	0.598624	0.253131	1.635993	0.552168	0.174915	0	0	0	0	0.238595	0	0	0	0	0	0	0	0
T1_3.330839_1	k__Bacteria; p__Acidobacteria	porA	Pyruvate oxidation	K00169	step6_Fermentation	0	0.25169	0	0.767086	0.393622	0.881183	0	0	0	0	0	0	0	0	0	0	0	0	0	0	0
T1_3.330903_1	k__Bacteria	frmA	Formaldehyde oxidation	K00121	step1_Organic_carbon_oxidation	0.089892	0.080895	0	0.082172	0.101993	0.212752	0	0	0	0	0	0	0	0.084097	0	0	0	0	0	0	0
T1_3.331121_1	k__Bacteria	beta-xylosidase	Other oligosaccharide degrading	K01198	step1_Organic_carbon_oxidation	0	0	0.045609	0.149969	0.599615	1.002448	0.014022	0	0.067567	0	0	0	0.02553	0	0	0	0	0	0	0	0
T1_3.332045_1	k__Bacteria; p__Proteobacteria; c__Alphaproteobacteria; o__Sphingomonadales; f__Sphingomonadaceae; g__Sphingomonas	beta-galactosidase	Other oligosaccharide degrading	K01190	step1_Organic_carbon_oxidation	0	0	0	0	0.079089	0.356143	0	0	0	0	0	0	0	0	0	0	0	0	0	0	0
T1_3.332101_2	k__Bacteria; p__Proteobacteria; c__Alphaproteobacteria; o__Hyphomicrobiales; f__Xanthobacteraceae; g__Pseudolabrys; s__Pseudolabrys taiwanensis	isoamylase	Amylolytic enzymes	K01214	step1_Organic_carbon_oxidation	0.108682	0.325002	0.228211	0.32853	0.259382	0.670304	0.030299	0.018948	0.073009	0.070538	0.03584	0.107659	0.082681	0.208357	0.057315	0.041157	0	0	0.052405	0	0
T1_3.332205_1	k__Bacteria	acyl-CoA dehydrogenase	Fatty acid degradation	K00249	step1_Organic_carbon_oxidation	0	0.395968	0.060688	0.114937	0.53332	0.526967	0	0	0	0	0	0	0	0.059572	0.093819	0	0	0	0.064342	0	0.070338
T1_3.332907_1	k__Bacteria	fdoG	Formate oxidation	K00123	step1_Organic_carbon_oxidation	0	0	0.189405	0	0.413988	1.143024	0	0	0	0	0	0	0	0	0	0	0	0	0	0	0
T1_3.332907_2	k__Bacteria; p__Proteobacteria; c__NA; o__NA; f__NA; g__NA; s__Proteobacteria bacterium	fdoH	Formate oxidation	K00124	step1_Organic_carbon_oxidation	0	0	0	0	1.186051	2.727619	0	0	0	0	0	0	0	0	0	0	0	0	0	0	0
T1_3.332945_1	k__Bacteria; p__Proteobacteria; c__Alphaproteobacteria; o__Sphingomonadales; f__Sphingomonadaceae; g__Sphingomonas; s__Sphingomonas sp. HMF7854	acs	Acetate to acetyl-CoA	K01895	step6_Fermentation	0	0	0	0.076793	0.050951	0.543544	0.024914	0	0.030054	0	0	0	0	0	0.031562	0	0	0	0	0	0
T1_3.333050_2	k__Bacteria; p__Proteobacteria; c__Deltaproteobacteria; o__Myxococcales; f__NA; g__NA; s__Myxococcales bacterium	acyl-CoA dehydrogenase	Fatty acid degradation	K00249	step1_Organic_carbon_oxidation	0.522145	0	0	0	0.826203	0.552222	0	0	0	0	0	0	0	0	0	0.814569	0	0	0	0	0.278513
T1_3.333236_1	k__Bacteria	adh	Alcohol utilization	K00001	step6_Fermentation	0	0	0	2.015705	0	2.564732	0	0	0	0	0	0	0	0	0	0	0	0	0	0	0
T1_3.333261_1	k__Bacteria; p__Actinobacteria; c__Actinomycetia; o__Streptosporangiales; f__Thermomonosporaceae	frmA	Formaldehyde oxidation	K00121	step1_Organic_carbon_oxidation	0	0	0	0.240779	0.185549	1.664025	0	0	0	0	0.121389	0	0	0.164451	0	0	0	0.113264	0	0.14656	0.290712
T1_3.333512_1	k__Bacteria; p__Gemmatimonadetes; c__NA; o__NA; f__NA; g__NA; s__Gemmatimonadetes bacterium	adh	Alcohol utilization	K00001	step6_Fermentation	0.051358	0	0.146734	0.323251	0	1.278961	0	0.037568	0	0	0	0.053021	0	0	0	0	0	0	0	0	0
T1_3.333655_1	k__Bacteria; p__Proteobacteria; c__Betaproteobacteria	acyl-CoA dehydrogenase	Fatty acid degradation	K00249	step1_Organic_carbon_oxidation	0.396697	0.155694	0.209495	0.790122	0.321589	0.836685	0.02562	0	0	0	0.121426	0.045514	0	0.04141	0	0	0	0	0	0	0
T1_3.333903_1	k__Bacteria	acs	Acetate to acetyl-CoA	K01895	step6_Fermentation	0	0	0	0.470436	0	2.972753	0	0	0	0	0	0	0	0	0	0	0	0	0	0	0
T1_3.334258_1	k__Bacteria; p__Proteobacteria; c__Alphaproteobacteria; o__Hyphomicrobiales; f__NA; g__NA; s__Hyphomicrobiales bacterium	hexosaminidase	Chitin degrading	K01207	step1_Organic_carbon_oxidation	0	0	0	0.456093	1.018015	2.286369	0.573955	2.162243	0.636277	0.610199	0.636585	0	1.900592	0	0.693128	0.745437	0.701865	0	0.484968	1.155406	0
T1_3.335186_1	k__Bacteria; p__Bacteroidetes; c__Cytophagia; o__Cytophagales; f__Fulvivirgaceae; g__Chryseolinea; s__Chryseolinea flava	glucoamylase	Amylolytic enzymes	K01178	step1_Organic_carbon_oxidation	0	0	0	0.214318	0.666227	0.73124	0	0	0	0	0	0	0	0	0	0	0	0	0	0	0
T1_3.335342_1	k__Bacteria; p__Acidobacteria; c__NA; o__NA; f__NA; g__NA; s__Acidobacteria bacterium	hexosaminidase	Chitin degrading	K01207	step1_Organic_carbon_oxidation	0.275999	0	0	0	0.29169	0.640868	0	0	0	0.251034	0	0	0	0	0	0	0	0	0	0	0
T1_3.335720_1	k__Bacteria	acs	Acetate to acetyl-CoA	K01895	step6_Fermentation	0	0	0	0	0.699456	0.7793	0	0	0	0	0.151876	0	0	0	0	0	0	0	0	0	0
T1_3.335827_1	k__Bacteria; p__Proteobacteria; c__Alphaproteobacteria; o__Sphingomonadales; f__Sphingomonadaceae; g__Sphingorhabdus; s__Sphingorhabdus sp. GY_G	phosphoserine aminotransferase	Phosphoserine aminotransferase	K00831	step1_Organic_carbon_oxidation	0	0	0	0	0.09723	0.979743	0	0	0	0	0	0	0	0.086051	0	0	0	0	0	0	0
T1_3.336052_1	k__Bacteria; p__Proteobacteria; c__Alphaproteobacteria; o__Sphingomonadales; f__Sphingomonadaceae	mauA	Methyl amine -> formaldehyde	K15228	step1_Organic_carbon_oxidation	0	0	0	0	0	1.425186	0	0	0	0	0	0	0	0	0	0	0	0	0	0	0
T1_3.336056_2	k__Bacteria; p__Proteobacteria; c__Alphaproteobacteria; o__Hyphomicrobiales; f__NA; g__NA; s__Hyphomicrobiales bacterium	beta-mannosidase	Other oligosaccharide degrading	K01192	step1_Organic_carbon_oxidation	0	0	0	1.595317	0.3606	1.594816	0.198739	0.753126	0.229843	0	0	0	0	0.313518	0.494919	0	0.511244	0	0.693467	0	0.361418
T1_3.336247_2	k__Bacteria; p__Actinobacteria; c__Actinomycetia; o__Propionibacteriales; f__Nocardioidaceae; g__Marmoricola; s__Marmoricola pocheonensis	aspB	Metabolism of organic sulfur | Cysteine <-> 3-mercaptopyruvate	K00812	step1_Organic_carbon_oxidation	0	0	0.556833	1.419586	1.280482	0	0	0	0	0	0	0	0	0	0	0	0	0	0	0	0
T1_3.336409_10	k__Bacteria; p__Proteobacteria; c__Deltaproteobacteria; o__Myxococcales; f__Nannocystaceae; g__Plesiocystis; s__Plesiocystis pacifica	aspB	Metabolism of organic sulfur | Cysteine <-> 3-mercaptopyruvate	K00812	step1_Organic_carbon_oxidation	0	0	0	0.078556	0	1.675906	0.068388	0.064203	0.020603	0.039905	0	0	0.031087	0.027664	0.021612	0.04647	0	0	0	0.049361	0.065501
T1_3.336757_1	k__Bacteria; p__Proteobacteria; c__Gammaproteobacteria; o__Xanthomonadales; f__Xanthomonadaceae; g__Vulcaniibacterium; s__Vulcaniibacterium tengchongense	beta-xylosidase	Other oligosaccharide degrading	K01198	step1_Organic_carbon_oxidation	0	0	0	0	0	0.614917	0.245603	0.137701	0.064631	0	0	0	0	0	0	0	0	0	0	0	0
T1_3.337102_1	k__Bacteria; p__Proteobacteria; c__Deltaproteobacteria; o__Myxococcales; f__Polyangiaceae; g__Chondromyces; s__Chondromyces apiculatus	alpha-amylase	Amylolytic enzymes	K01176	step1_Organic_carbon_oxidation	0	0	0	0.183563	0.243707	0.609704	0	0	0	0	0.12875	0	0	0	0	0	0	0	0	0	0
T1_3.337227_2	k__Bacteria; p__Proteobacteria; c__Gammaproteobacteria; o__Xanthomonadales; f__Xanthomonadaceae; g__Lysobacter	aspB	Metabolism of organic sulfur | Cysteine <-> 3-mercaptopyruvate	K00812	step1_Organic_carbon_oxidation	0.098946	0	0.285885	0.816794	0.314173	1.521364	0.057427	0.803744	0.138997	0	0	0.102005	0	0	0	0	0	0	0	0	0
T1_3.337479_1	k__Bacteria; p__Proteobacteria; c__Alphaproteobacteria; o__Caulobacterales; f__Caulobacteraceae	pflD	Pyruvate <=> acetyl-CoA + formate	K00656	step6_Fermentation	0	0	0	0.267273	0.355283	0.70807	0.148667	0.248952	0	0	0	0	0.179624	0.040053	0	0	0	0	0	0	0
T1_3.337621_1	k__Bacteria; p__Acidobacteria; c__NA; o__NA; f__NA; g__NA; s__Acidobacteria bacterium	arabinosidase	Hemicullulose debranching	K01209	step1_Organic_carbon_oxidation	0	0	0	0	0	1.018558	0	0	0	0	0.237981	0.177235	0	0	0	0	0	0	0	0	0
T1_3.337704_1	k__Bacteria	acyl-CoA dehydrogenase	Fatty acid degradation	K00249	step1_Organic_carbon_oxidation	0.092	0.248639	0	0	0	0.217721	0.053408	0.20362	0	0.125517	0	0	0	0	0	0	0	0	0	0	0
T1_3.338136_1	k__Bacteria; p__Proteobacteria	branched-chain amino acid aminotransferase/4-amino-4-deoxychorismate lyase	Branched-chain amino acid aminotransferase/4-amino-4-deoxychorismate lyase	K00826	step1_Organic_carbon_oxidation	0.050688	0	0	0.045563	0.052936	1.262331	0	0	0	0.137845	0.209553	0.156993	0	0	0	0	0	0.130085	0.101878	0.084884	0.056247
T1_3.338317_1	k__Bacteria; p__Acidobacteria; c__NA; o__NA; f__NA; g__NA; s__Acidobacteria bacterium	adh	Alcohol utilization	K00001	step6_Fermentation	0.213894	0.096862	0	0.098386	0	1.137858	0	0	0	0	0	0	0	0	0	0	0	0	0	0	0
T1_3.338571_1	k__Bacteria	acyl-CoA dehydrogenase	Fatty acid degradation	K00249	step1_Organic_carbon_oxidation	0.102715	0	0	0.36943	0.053646	0.609029	0	0.262974	0.072053	0.069837	0	0.053021	0	0.048216	0.075722	0	0.16073	0.263633	0	0	0
T1_3.338955_1	k__Bacteria; p__Proteobacteria; c__Alphaproteobacteria; o__Rhodospirillales; f__Stellaceae; g__Stella; s__Stella humosa	branched-chain amino acid aminotransferase/4-amino-4-deoxychorismate lyase	Branched-chain amino acid aminotransferase/4-amino-4-deoxychorismate lyase	K00826	step1_Organic_carbon_oxidation	0	0.473905	0.103163	0	0	0.908551	0	0	0	0	0	0	0	0	0	0	0	0	0	0	0
T1_3.339005_1	k__Bacteria	arabinosidase	Hemicullulose debranching	K01209	step1_Organic_carbon_oxidation	0.058728	0	0	0.370844	0.430354	0.556907	0	0.129097	0	0	0.161957	0.060619	0	0	0	0	0.183714	0	0	0	0
T1_3.339183_1	k__Bacteria; p__Gemmatimonadetes; c__NA; o__NA; f__NA; g__NA; s__Gemmatimonadetes bacterium	fdoG	Formate oxidation	K00123	step1_Organic_carbon_oxidation	0.219802	0.199225	0	0.607168	0.349728	1.298833	0	0.081268	0	0	0	0	0	0	0	0	0	0	0	0	0
T1_3.339245_1	k__Bacteria; p__Proteobacteria; c__Alphaproteobacteria; o__Rhodospirillales; f__NA; g__Enhydrobacter; s__Enhydrobacter aerosaccus	fdoG	Formate oxidation	K00123	step1_Organic_carbon_oxidation	0.183999	0.497235	0.176977	0	0	0.762022	0	0	0	0.376551	0.127107	0.094876	0	0	0	0.292938	0.143589	0	0	0	0
T1_3.339279_1	k__Bacteria	branched-chain amino acid aminotransferase/4-amino-4-deoxychorismate lyase	Branched-chain amino acid aminotransferase/4-amino-4-deoxychorismate lyase	K00826	step1_Organic_carbon_oxidation	0.357019	0.322547	0	0.44777	0.98256	2.034793	0	0	0	0	0.465814	0	0	0	0	0	1.041967	0	0	0	0
T1_3.339319_1	k__Bacteria	frmA	Formaldehyde oxidation	K00121	step1_Organic_carbon_oxidation	0	0.056097	0	0.284737	0.264188	0.896056	0	0	0	0	0	0	0	0	0	0	0	0	0	0	0
T1_3.339410_1	k__Bacteria; p__Proteobacteria; c__Deltaproteobacteria; o__Myxococcales; f__Polyangiaceae; g__Sorangium; s__Sorangium cellulosum	cellobiosidase	Cellulose degrading	K19668	step1_Organic_carbon_oxidation	0	0	0	0.335904	0.382591	0.23553	0	0	0	0	0	0	0	0	0	0	0	0	0	0	0
T1_3.339435_1	k__Bacteria	fghA	Formaldehyde oxidation	K01070	step1_Organic_carbon_oxidation	0	0	0	0.246973	0	0.314739	0	0	0	0	0	0	0	0	0	0	0	0	0	0	0
T1_3.339461_1	k__Bacteria; p__Bacteroidetes; c__Cytophagia; o__Cytophagales; f__Fulvivirgaceae; g__Chryseolinea; s__Chryseolinea flava	chitiniase	Chitin degrading	K01183	step1_Organic_carbon_oxidation	0	0	0	0.473011	0.145903	0.57542	0	0	0	0	0	0	0	0	0	0	0	0	0	0	0
T1_3.339482_1	k__Bacteria; p__Proteobacteria; c__Betaproteobacteria; o__Burkholderiales	acyl-CoA dehydrogenase	Fatty acid degradation	K00249	step1_Organic_carbon_oxidation	0.086899	0.078133	0	0.158678	0.183438	0.617118	0	0	0	0	0.24007	0.089628	0	0	0	0.138288	0.271351	0	0.088375	0	0
T1_3.339911_2	k__Bacteria; p__Proteobacteria; c__Alphaproteobacteria; o__Hyphomicrobiales; f__Bradyrhizobiaceae; g__Bradyrhizobium	acyl-CoA dehydrogenase	Fatty acid degradation	K00249	step1_Organic_carbon_oxidation	0	1.379104	0	0.921758	0.514954	0.579633	0	0	0	0	0	0	0	0	0	0	0	0	0	0	0
T1_3.339954_1	k__Bacteria; p__Proteobacteria; c__Alphaproteobacteria; o__Hyphomicrobiales; f__Bradyrhizobiaceae	pflD	Pyruvate <=> acetyl-CoA + formate	K00656	step6_Fermentation	0	0.069347	0	0.21124	0.815011	0.916803	0	0	0.054376	0.105529	0.106892	0	0	0	0	0	0	0	0.078614	0	0
T1_3.340015_1	k__Bacteria; p__Proteobacteria	frmA	Formaldehyde oxidation	K00121	step1_Organic_carbon_oxidation	0	0	0	0.244251	0.180489	0.201001	0.049286	0.156866	0.217997	0	0	0.043778	0	0	0	0	0	0.054332	0	0	0
T1_3.340046_1	k__Bacteria; p__Proteobacteria; c__Alphaproteobacteria; o__Hyphomicrobiales; f__Bradyrhizobiaceae; g__Bradyrhizobium	phosphoserine aminotransferase	Phosphoserine aminotransferase	K00831	step1_Organic_carbon_oxidation	0.123031	0.109462	0.176214	0.2778	0.580059	0.510343	0.142968	0.090207	0.172699	0	0	0	0	0.057698	0	0	0.096199	0	0	0	0
T1_3.340155_1	k__Bacteria; p__Proteobacteria; c__Deltaproteobacteria; o__Myxococcales; f__NA; g__Minicystis*; s__Minicystis rosea*	aminotransferase class I and II	Aminotransferase class I and II	K05825	step1_Organic_carbon_oxidation	0	0	0	0.478572	0.441387	0.861955	0	0	0	0	0	0	0	0	0	0	0	0	0	0	0
T1_3.340170_2	k__Bacteria; p__Proteobacteria	phosphoserine aminotransferase	Phosphoserine aminotransferase	K00831	step1_Organic_carbon_oxidation	0	0	0	0	0.422206	0.931547	0	0	0	0	0	0	0	0	0	0	0	0	0	0	0
T1_3.340267_2	k__Bacteria; p__Proteobacteria; c__Alphaproteobacteria; o__Caulobacterales; f__Caulobacteraceae; g__Phenylobacterium	aspB	Metabolism of organic sulfur | Cysteine <-> 3-mercaptopyruvate	K00812	step1_Organic_carbon_oxidation	0	0	0	0.319063	0	3.189633	0	0	0.229843	0	0	0	0	0	0	0	0	0	0	0	0
T1_3.340305_1	k__Bacteria; p__Proteobacteria; c__Alphaproteobacteria; o__Hyphomicrobiales; f__Bradyrhizobiaceae; g__Bradyrhizobium; s__Bradyrhizobium algeriense	serine-pyruvate aminotransferase/archaeal aspartate aminotransferase	Serine-pyruvate aminotransferase/archaeal aspartate aminotransferase	K00830	step1_Organic_carbon_oxidation	0.137126	0.367097	0.32792	0.248471	0.21596	0.652384	0	0.050351	0.096275	0.280139	0.094604	0.353761	0.143453	0.064267	0	0.217746	0.214347	0.440877	0	0	0.227556
T1_3.340410_2	k__Bacteria	aspB	Metabolism of organic sulfur | Cysteine <-> 3-mercaptopyruvate	K00812	step1_Organic_carbon_oxidation	0	0	0	0.082172	0.379813	0.531881	0	0	0	0	0	0	0	0	0	0	0	0.11588	0	0.074944	0
T1_3.340746_1	k__Bacteria	phosphoserine aminotransferase	Phosphoserine aminotransferase	K00831	step1_Organic_carbon_oxidation	0	0	0	0	0.765529	1.499686	0.423094	0	0	0	0	0	0	0	0	0	0	0	0.368083	0	0
T1_3.341025_2	k__Bacteria; p__Acidobacteria; c__NA; o__NA; f__NA; g__NA; s__Acidobacteria bacterium	arabinosidase	Hemicullulose debranching	K01209	step1_Organic_carbon_oxidation	0.978508	0	0	0	0.517104	1.142166	0	0	0	0	0	0	0	0	0	0	0	0	0	0	0
T1_3.341027_2	k__Bacteria; p__Proteobacteria; c__Alphaproteobacteria; o__Sphingomonadales; f__Sphingomonadaceae; g__Sphingomonas; s__Sphingomonas sp. Root710	acs	Acetate to acetyl-CoA	K01895	step6_Fermentation	0	0	0	0.366366	0.825429	2.264824	0	0	0	0	0	0	0	0	0	0	0	0	0	0	0
T1_3.341150_1	k__Bacteria; p__Proteobacteria; c__Deltaproteobacteria; o__Myxococcales; f__Polyangiaceae; g__Chondromyces; s__Chondromyces crocatus	acetate => acetaldehyde	Acetate => Acetaldehyde	K00129	step1_Organic_carbon_oxidation	0	0	0	0.341603	0.195274	1.293235	0	0	0	0	0	0	0	0	0	0	0	0	0	0	0
T1_3.341257_1	k__Bacteria	frmA	Formaldehyde oxidation	K00121	step1_Organic_carbon_oxidation	0	0	0	0	0	1.237291	0	0	0	0	0	0	0	0	0	0	0	0	0	0	0
T1_3.341291_1	k__Bacteria; p__Proteobacteria; c__Betaproteobacteria; o__NA; f__NA; g__NA; s__Betaproteobacteria bacterium 13_1_40CM_4_64_4	fdoG	Formate oxidation	K00123	step1_Organic_carbon_oxidation	0.265121	0.332642	0.42651	0.251701	0.117268	0.43137	0.032844	0.020547	0.039558	0.076614	0.03884	0	0	0.079686	0	0	0	0	0	0	0
T1_3.341392_1	k__Bacteria; p__Acidobacteria; c__NA; o__NA; f__NA; g__NA; s__Acidobacteria bacterium	branched-chain amino acid aminotransferase/4-amino-4-deoxychorismate lyase	Branched-chain amino acid aminotransferase/4-amino-4-deoxychorismate lyase	K00826	step1_Organic_carbon_oxidation	0	0	0.309391	0.220273	0.084947	0.668184	0	0.118719	0	0	0	0	0	0	0	0	0	0	0	0	0
T1_3.341506_2	k__Bacteria; p__Proteobacteria; c__Alphaproteobacteria; o__Rhodospirillales; f__Rhodospirillaceae	hexosaminidase	Chitin degrading	K01207	step1_Organic_carbon_oxidation	0	0	0	0.361551	0	0.754087	0	0	0	0	0.450841	0	0	0	0	0	0	0	0	0	0
T1_3.341583_1	k__Bacteria; p__Planctomycetes; c__NA; o__NA; f__NA; g__NA; s__Planctomycetes bacterium RBG_13_60_9	isoamylase	Amylolytic enzymes	K01214	step1_Organic_carbon_oxidation	0	0	0	0	0	0.69154	0	0	0	0	0	0	0	0	0	0	0	0	0	0	0
T1_3.341713_1	k__Bacteria; p__Actinobacteria; c__Actinomycetia	acs	Acetate to acetyl-CoA	K01895	step6_Fermentation	0.456882	0.083897	0.268677	0.190142	0	1.310969	0.314365	0	0.065396	0	0	0.095997	0.096747	0	0	0.148224	0	0	0	0	0
T1_3.341887_2	k__Bacteria; p__Proteobacteria; c__Alphaproteobacteria; o__Hyphomicrobiales; f__Bradyrhizobiaceae; g__Bradyrhizobium	adh	Alcohol utilization	K00001	step6_Fermentation	1.668982	0	0.318109	0	0	0.765439	0	0	0	0	0.439464	0	0	0	0	0	0	0	0	0	0
T1_3.343110_2	k__Bacteria	branched-chain amino acid aminotransferase/4-amino-4-deoxychorismate lyase	Branched-chain amino acid aminotransferase/4-amino-4-deoxychorismate lyase	K00826	step1_Organic_carbon_oxidation	0	0	0	0	0.125898	0.684045	0.01763	0.198661	0.148732	0	0	0	0	0	0	0	0	0	0	0	0
T1_3.343495_1	k__Bacteria; p__Gemmatimonadetes; c__NA; o__NA; f__NA; g__NA; s__Gemmatimonadetes bacterium	hexosaminidase	Chitin degrading	K01207	step1_Organic_carbon_oxidation	0	0.095533	0	0.291068	0.223689	0.748567	0	0	0	0	0	0	0	0	0	0	0	0	0	0	0
T1_3.343755_1	k__Bacteria; p__Bacteroidetes; c__Bacteroidia; o__Bacteroidales; f__Bacteroidaceae	beta-galactosidase	Other oligosaccharide degrading	K01190	step1_Organic_carbon_oxidation	0	0	0	0.094053	0.146015	0.500202	0	0	0	0	0	0	0	0	0	0	0	0	0	0	0
T1_3.343894_2	k__Bacteria	acyl-CoA dehydrogenase	Fatty acid degradation	K00249	step1_Organic_carbon_oxidation	0	0	0	0	0	1.078894	0	0	0	0	0	0	0	0	0	0	0	0	0	0	0
T1_3.343946_2	k__Bacteria; p__Proteobacteria; c__Alphaproteobacteria; o__Sphingomonadales; f__Sphingomonadaceae; g__Sphingomonas; s__Sphingomonas sp. Root241	fghA	Formaldehyde oxidation	K01070	step1_Organic_carbon_oxidation	0	0	0	0	2.059814	2.31853	0	0	0	0	0	0	0	0	0	0	0	0	0	0	0
T1_3.344022_2	k__Bacteria; p__Proteobacteria; c__Alphaproteobacteria; o__Sphingomonadales; f__Sphingomonadaceae; g__Sphingomonas; s__Sphingomonas sp. URHD0057	fghA	Formaldehyde oxidation	K01070	step1_Organic_carbon_oxidation	0.197893	0.17872	0	0.090755	0.104724	0.351084	0	0.146135	0	0	0	0	0	0	0	0	0	0	0	0	0
T1_3.344146_2	k__Bacteria; p__Bacteroidetes; c__Chitinophagia; o__Chitinophagales; f__Chitinophagaceae; g__Chitinophaga; s__Chitinophaga barathri	aspB	Metabolism of organic sulfur | Cysteine <-> 3-mercaptopyruvate	K00812	step1_Organic_carbon_oxidation	0	0	0	0.02415	0.140752	1.063804	0.015784	0.414676	0.11411	0	0	0.028042	0	0	0	0	0	0	0	0	0
T1_3.344172_1	k__Bacteria; p__Proteobacteria; c__Gammaproteobacteria; o__Xanthomonadales; f__Xanthomonadaceae	beta-mannosidase	Other oligosaccharide degrading	K01192	step1_Organic_carbon_oxidation	0	0	0	0.248397	0.476588	0.595043	0.077425	0.062583	0.042357	0	0	0	0	0	0.008873	0	0	0	0	0	0
T1_3.344498_1	k__Bacteria; p__Acidobacteria; c__NA; o__NA; f__NA; g__NA; s__Acidobacteria bacterium	arabinosidase	Hemicullulose debranching	K01209	step1_Organic_carbon_oxidation	0	0.136901	0	0	0.797593	0.70649	0	0	0	0	0	0	0	0	0	0	0	0	0	0	0
T1_3.344507_1	k__Bacteria	4-aminobutyrate aminotransferase and related aminotransferases	4-aminobutyrate aminotransferase and related aminotransferases	K00823	step1_Organic_carbon_oxidation	0	0.204244	0.766881	0.724838	0.060091	0.544608	0	0	0	0	0.079176	0	0	0	0	0	0	0	0	0	0
T1_3.344569_2	k__Bacteria; p__Proteobacteria; c__Gammaproteobacteria	frmA	Formaldehyde oxidation	K00121	step1_Organic_carbon_oxidation	0	0	0	0.104147	0.119936	1.335189	0.065552	0	0	0.308322	0.156159	0	0	0	0	0	0.176051	0	0.23064	0	0
T1_3.344631_1	k__Bacteria; p__Proteobacteria; c__Deltaproteobacteria; o__Myxococcales; f__Archangiaceae; g__Archangium; s__Archangium gephyra	chitiniase	Chitin degrading	K01183	step1_Organic_carbon_oxidation	0	0	0	0.120942	0	1.266259	0	0	0	0	0	0	0	0	0	0	0	0	0	0	0
T1_3.345074_2	k__Bacteria; p__Proteobacteria; c__Alphaproteobacteria; o__NA; f__NA; g__NA; s__Alphaproteobacteria bacterium RIFCSPHIGHO2_12_FULL_66_14	adh	Alcohol utilization	K00001	step6_Fermentation	0.609981	0	0.292272	0.281319	0	1.056358	0	0	0	0	0.405745	0	0.29796	0	0	0	0	0	0	0	0
T1_3.345099_1	k__Bacteria; p__Proteobacteria; c__Betaproteobacteria; o__Burkholderiales; f__Oxalobacteraceae; g__Massilia; s__Massilia alkalitolerans	adh	Alcohol utilization	K00001	step6_Fermentation	1.688254	0.387275	0.204314	0.39301	0	0.353057	0.36552	0.155323	0	0	0	0	0	0	0	0	0	0	0	0	0
T1_3.345397_1	k__Bacteria; p__Proteobacteria; c__Gammaproteobacteria; o__Xanthomonadales; f__NA; g__NA; s__Xanthomonadales bacterium	acyl-CoA dehydrogenase	Fatty acid degradation	K00249	step1_Organic_carbon_oxidation	0	0	0	0.230096	0.354765	0.398204	0	0.123912	0	0.114686	0.116149	0.086747	0	0	0	0	0.131327	0.10837	0	0	0.092796
T1_3.345739_1	k__Bacteria; p__Proteobacteria; c__Betaproteobacteria; o__Burkholderiales; f__Comamonadaceae; g__Variovorax; s__Variovorax sp. HW608	acs	Acetate to acetyl-CoA	K01895	step6_Fermentation	0	0	0	0.264929	0	0.45672	0	0.071255	0	0	0.133369	0	0.200429	0	0	0	0	0	0	0	0
T1_3.345745_1	k__Bacteria; p__Proteobacteria; c__Alphaproteobacteria; o__Caulobacterales; f__Caulobacteraceae; g__Asticcacaulis; s__Asticcacaulis sp. YBE204	beta-xylosidase	Other oligosaccharide degrading	K01198	step1_Organic_carbon_oxidation	0	0	0	0	0	0.916779	0	0	0	0	0	0	0	0	0	0	0.579262	0	0	0	0
T1_3.346425_1	k__Bacteria; p__Proteobacteria; c__Deltaproteobacteria; o__Myxococcales; f__NA; g__NA; s__Myxococcales bacterium	histidinol-phosphate/aromatic aminotransferase	Histidinol-phosphate/aromatic aminotransferase	K00817	step1_Organic_carbon_oxidation	0	0	0	0.345035	0.398447	1.671976	0	0	0	0	0	0	0	0	0	0	0	0	0	0	0
T1_3.346453_2	k__Bacteria; p__Bacteroidetes; c__Chitinophagia; o__Chitinophagales; f__Chitinophagaceae; g__Chitinophaga; s__Chitinophaga barathri	ubiX	Phenol => Benzoyl-CoA	K03186	step1_Organic_carbon_oxidation	0	0	0	0	0.171707	0.67513	0	0.179966	0.171668	0	0	0	0	0	0	0	0	0	0	0	0
T1_3.346548_1	k__Bacteria; p__Proteobacteria; c__Alphaproteobacteria; o__Caulobacterales; f__Caulobacteraceae; g__Phenylobacterium	phosphoserine aminotransferase	Phosphoserine aminotransferase	K00831	step1_Organic_carbon_oxidation	0.472327	0	0.153154	0.146858	0.336434	0.558242	0	0.46759	0.110264	0	0	0.161964	0	0	0	0	0	0	0	0	0
T1_3.346622_1	k__Bacteria; p__Acidobacteria; c__Blastocatellia; o__NA; f__NA; g__NA; s__Blastocatellia bacterium	porA	Pyruvate oxidation	K00169	step6_Fermentation	0.260697	0	0	0.476034	0.275156	0.925677	0	0	0	0	0	0	0	0	0	0	0	0	0	0	0
T1_3.346702_1	k__Bacteria; p__Proteobacteria; c__Alphaproteobacteria; o__Caulobacterales; f__Caulobacteraceae; g__Phenylobacterium; s__Phenylobacterium sp. SCN 70-31	fdoG	Formate oxidation	K00123	step1_Organic_carbon_oxidation	0	0	0	0.26119	0.050592	1.09242	0	0.141744	0.034	0	0.066792	0	0.101973	0	0.071444	0	0	0	0	0	0
T1_3.347218_1	k__Bacteria; p__Proteobacteria; c__Betaproteobacteria; o__Burkholderiales; f__Burkholderiaceae; g__Limnobacter	branched-chain amino acid aminotransferase/4-amino-4-deoxychorismate lyase	Branched-chain amino acid aminotransferase/4-amino-4-deoxychorismate lyase	K00826	step1_Organic_carbon_oxidation	0	0	0	0.170802	1.757463	1.508775	0	0	0	0	0	0	0	0	0	0	0	0	0	0	0
T1_3.347569_1	k__Bacteria; p__Acidobacteria; c__NA; o__NA; f__NA; g__NA; s__Acidobacteria bacterium	glucoamylase	Amylolytic enzymes	K01178	step1_Organic_carbon_oxidation	0	0	0	0.416733	0.258931	0.501506	0	0	0	0	0	0	0	0	0	0	0	0	0	0	0
T1_3.347741_1	k__Bacteria	aminotransferase class I and II	Aminotransferase class I and II	K05825	step1_Organic_carbon_oxidation	0.082323	0	0.079011	0.450172	0.17356	0.682225	0	0.181893	0.057826	0.336761	0	0	0.085806	0.077069	0.182817	0.130939	0.257144	0.424272	0.083659	0.41215	0
T1_3.348371_1	k__Bacteria; p__Acidobacteria; c__NA; o__NA; f__NA; g__NA; s__Acidobacteria bacterium	acyl-CoA dehydrogenase	Fatty acid degradation	K00249	step1_Organic_carbon_oxidation	0.144771	0	0	1.074734	0.462361	1.195165	0	0	0	0	0	0	0	0	0	0	0	0	0	0	0
T1_3.348624_2	k__Bacteria; p__Proteobacteria; c__Gammaproteobacteria; o__Xanthomonadales; f__Xanthomonadaceae	branched-chain amino acid aminotransferase/4-amino-4-deoxychorismate lyase	Branched-chain amino acid aminotransferase/4-amino-4-deoxychorismate lyase	K00826	step1_Organic_carbon_oxidation	0	0	0.077348	0.637452	1.098673	1.145458	0.046821	0.05943	0	0	0.111333	0	0	0	0	0	0	0	0	0.067286	0
T1_3.348782_1	k__Bacteria; p__Proteobacteria; c__Alphaproteobacteria; o__Sphingomonadales; f__Erythrobacteraceae; g__Tsuneonella; s__Tsuneonella rigui	histidinol-phosphate/aromatic aminotransferase	Histidinol-phosphate/aromatic aminotransferase	K00817	step1_Organic_carbon_oxidation	0	0	0	0.093168	0	1.200081	0	0	0	0	0	0	0	0	0	0	0	0	0	0	0
T1_3.349030_2	k__Bacteria; p__Proteobacteria; c__Alphaproteobacteria; o__Hyphomicrobiales; f__Bradyrhizobiaceae; g__Bradyrhizobium	histidinol-phosphate/aromatic aminotransferase	Histidinol-phosphate/aromatic aminotransferase	K00817	step1_Organic_carbon_oxidation	0.323746	0	0.074981	0.355714	0.329352	0.74076	0.045417	0	0	0	0.215941	0	0.163197	0	0	0.124322	0.36648	0.302139	0	0	0
T1_3.349061_1	k__Bacteria; p__Proteobacteria; c__Alphaproteobacteria; o__NA; f__NA; g__NA; s__Alphaproteobacteria bacterium 64-11	acs	Acetate to acetyl-CoA	K01895	step6_Fermentation	0	0	0	0.249484	0.146815	0.860844	0	0.067075	0	0	0	0	0	0	0	0	0	0	0	0	0
T1_3.349136_1	k__Bacteria	ack	Acetogenesis	K00925	step6_Fermentation	0	0	0	0.439193	0	1.099057	0	0	0	0	0	0	0	0	0	0	0	0	0	0	0
T1_3.349368_1	k__Bacteria; p__Proteobacteria; c__Alphaproteobacteria; o__Sphingomonadales; f__Sphingomonadaceae; g__Sphingomonas	frmA	Formaldehyde oxidation	K00121	step1_Organic_carbon_oxidation	0	0.32629	0	0.11053	0.635948	1.979416	0	0.088578	0	0	0	0.246503	0	0	0	0.190776	0.416395	0	0	0	0
T1_3.349387_1	k__Bacteria	beta-glucuronidase	Hemicullulose debranching	K01195	step1_Organic_carbon_oxidation	0	0	0	0.293504	0.682379	0.775987	0	0	0	0	0	0	0	0	0	0	0	0	0	0	0
T1_3.349424_9	k__Bacteria; p__Proteobacteria; c__Betaproteobacteria; o__Burkholderiales; f__NA; g__Methylibium; s__Methylibium sp. NZG	serine-pyruvate aminotransferase/archaeal aspartate aminotransferase	Serine-pyruvate aminotransferase/archaeal aspartate aminotransferase	K00830	step1_Organic_carbon_oxidation	0.099485	0.043592	0.188316	1.15653	0.902642	1.389179	0	0.018093	0.017433	0.067518	0	0	0	0	0	0	0	0	0	0	0
T1_3.349742_1	k__Bacteria; p__Actinobacteria; c__NA; o__NA; f__NA; g__NA; s__Actinobacteria bacterium 13_1_20CM_4_69_9	histidinol-phosphate/aromatic aminotransferase	Histidinol-phosphate/aromatic aminotransferase	K00817	step1_Organic_carbon_oxidation	0.19536	0.290135	0.373428	0	0.068303	0.617292	0.227	0.143357	0	0	0.269504	0.067206	0.068189	0	0	0	0	0	0	0	0
T1_3.350125_1	k__Bacteria; p__Chloroflexi; c__Ktedonobacteria; o__Ktedonobacterales; f__Ktedonobacteraceae; g__Ktedonobacter; s__Ktedonobacter racemifer	beta-mannosidase	Other oligosaccharide degrading	K01192	step1_Organic_carbon_oxidation	0	0	0.060688	0.154943	0.08199	0.934594	0	0	0	0	0.087623	0	0	0	0	0	0	0	0	0	0
T1_3.350270_1	k__Bacteria; p__Proteobacteria; c__Alphaproteobacteria; o__Hyphomicrobiales; f__Bradyrhizobiaceae; g__Bradyrhizobium	Form II	CBB cycle - Rubisco	K01601	step2_Carbon_fixation	0.337386	0.231076	0.426895	0.368528	0.428956	0.934327	0.108965	0.082004	0.105113	0.050913	0	0.116148	0.079093	0	0.027584	0	0.058714	0.096015	0.075567	0.031436	0.041695
T1_3.350408_1	k__Bacteria; p__Proteobacteria; c__Gammaproteobacteria; o__Xanthomonadales	phosphoserine aminotransferase	Phosphoserine aminotransferase	K00831	step1_Organic_carbon_oxidation	0.068563	0.244731	0	0.310589	0.43192	0.649802	0.039831	0	0.144413	0	0	0	0	0	0	0	0	0	0	0	0
T1_3.350559_1	k__Bacteria; p__Actinobacteria; c__Actinomycetia; o__Pseudonocardiales; f__Pseudonocardiaceae; g__Kibdelosporangium	acyl-CoA dehydrogenase	Fatty acid degradation	K00249	step1_Organic_carbon_oxidation	0	0	0.05647	0.106783	0.247821	0.701415	0	0	0.041527	0	0	0	0	0	0	0	0	0	0	0.24751	0.065569
T1_3.350582_1	k__Bacteria; p__Bacteroidetes	histidinol-phosphate/aromatic aminotransferase	Histidinol-phosphate/aromatic aminotransferase	K00817	step1_Organic_carbon_oxidation	0	0	0	0	0	0.61149	0	0	0	0	0	0	0	0	0	0	0	0	0	0	0
T1_3.350962_1	k__Bacteria	acyl-CoA dehydrogenase	Fatty acid degradation	K00249	step1_Organic_carbon_oxidation	0.088874	0.079968	0.085426	0.243618	0	1.577646	0	0	0	0	0	0	0	0	0	0.14145	0	0	0	0	0
T1_3.350968_2	k__Bacteria; p__Proteobacteria; c__Gammaproteobacteria	beta-xylosidase	Other oligosaccharide degrading	K01198	step1_Organic_carbon_oxidation	0.055739	0.01623	0	0.098808	0.288287	0.684357	0.010806	0	0	0	0.051091	0	0	0	0	0	0	0	0	0	0
T1_3.351284_1	k__Bacteria; p__NA; c__NA; o__NA; f__NA; g__NA; s__uncultured bacterium	adh	Alcohol utilization	K00001	step6_Fermentation	0.116238	0.345914	0.131888	0.330359	0.698351	0.662743	0.027039	0.33793	0.179131	0.094598	0.095923	0.096074	0	0	0.068293	0	0.182249	0.088811	0	0	0.051843
T1_3.351476_1	k__Bacteria	acyl-CoA dehydrogenase	Fatty acid degradation	K00249	step1_Organic_carbon_oxidation	0	0.113492	0.040566	0.166759	0.133975	0.559401	0	0	0	0	0	0	0	0	0	0	0	0	0	0	0
T1_3.351531_1	k__Bacteria; p__Acidobacteria; c__Blastocatellia; o__NA; f__NA; g__NA; s__Blastocatellia bacterium	phosphoserine aminotransferase	Phosphoserine aminotransferase	K00831	step1_Organic_carbon_oxidation	0.144778	0.129401	0	0.131388	0	0.342954	0	0	0	0	0.299724	0	0	0	0	0	0	0	0	0	0
T1_3.351689_2	k__Bacteria; p__Proteobacteria; c__Deltaproteobacteria; o__Myxococcales; f__Polyangiaceae; g__Chondromyces; s__Chondromyces apiculatus	branched-chain amino acid aminotransferase/4-amino-4-deoxychorismate lyase	Branched-chain amino acid aminotransferase/4-amino-4-deoxychorismate lyase	K00826	step1_Organic_carbon_oxidation	0	0	0	0.359321	0	2.696734	0	0	0	0	1.021639	0	0	0	0	0	0	0	0	0	0
T1_3.351887_1	k__Bacteria; p__Proteobacteria; c__Alphaproteobacteria; o__Sphingomonadales; f__Sphingomonadaceae; g__Sphingomonas; s__Sphingomonas edaphi	acyl-CoA dehydrogenase	Fatty acid degradation	K00249	step1_Organic_carbon_oxidation	0.098946	0	0.095295	0.460329	0.418897	1.17028	0	0	0	0	0	0	0	0	0	0	0	0	0	0	0
T1_3.352027_1	k__Bacteria; p__Proteobacteria	acyl-CoA dehydrogenase	Fatty acid degradation	K00249	step1_Organic_carbon_oxidation	0.21106	0	0.203529	1.261397	0	0.499045	0	0.077993	0.370584	0	0.72923	0.10877	0.109305	0	0	0.168144	0	0.27224	0	0.087809	0
T1_3.352450_1	k__Bacteria; p__Gemmatimonadetes; c__NA; o__NA; f__NA; g__NA; s__Gemmatimonadetes bacterium	fdoG	Formate oxidation	K00123	step1_Organic_carbon_oxidation	0.059175	0.052595	0.11294	0.106783	0	0.631274	0	0.043364	0	0	0.163195	0	0	0.054373	0	0	0.185107	0.076027	0.119774	0.049502	0
T1_3.352681_2	k__Bacteria; p__Proteobacteria; c__Alphaproteobacteria; o__Sphingomonadales; f__Sphingomonadaceae; g__Sphingomonas	histidinol-phosphate/aromatic aminotransferase	Histidinol-phosphate/aromatic aminotransferase	K00817	step1_Organic_carbon_oxidation	0	0	0	0	0.682902	0.286978	0	0	0	0.165705	0	0	0	0	0	0	0	0	0	0	0
T1_3.352826_1	k__Bacteria; p__Proteobacteria; c__Betaproteobacteria; o__Rhodocyclales; f__Rhodocyclaceae; g__Azospira; s__Azospira oryzae	branched-chain amino acid aminotransferase/4-amino-4-deoxychorismate lyase	Branched-chain amino acid aminotransferase/4-amino-4-deoxychorismate lyase	K00826	step1_Organic_carbon_oxidation	0	0	0	0.205307	0.236474	0.921777	0	0	0	0	0	0	0	0	0	0	0	0	0	0	0
T1_3.353180_1	k__Bacteria; p__Chloroflexi; c__NA; o__NA; f__NA; g__NA; s__Chloroflexi bacterium RBG_16_68_14	cellulase	Cellulose degrading	K01779	step1_Organic_carbon_oxidation	0.717219	0	0	0.976048	0.376863	1.019436	0	0	0	0	0.296952	0	0	0	0	0	0	0	0	0	0
T1_3.353393_1	k__Bacteria; p__Acidobacteria; c__NA; o__NA; f__NA; g__NA; s__Acidobacteria bacterium	beta-mannosidase	Other oligosaccharide degrading	K01192	step1_Organic_carbon_oxidation	0.047878	0	0.045557	0.183581	0.049959	0.567895	0	0	0	0	0	0	0	0	0	0	0	0	0	0	0
T1_3.353417_1	k__Bacteria	pta	Acetogenesis	K00625	step6_Fermentation	0	0	0	0.27055	0.313264	1.146445	0	0	0	0	0	0	0	0	0	0	0	0	0	0	0
T1_3.353577_1	k__Bacteria; p__Proteobacteria; c__Alphaproteobacteria; o__Rhodospirillales; f__Acetobacteraceae; g__Humitalea; s__Humitalea rosea*	aspB	Metabolism of organic sulfur | Cysteine <-> 3-mercaptopyruvate	K00812	step1_Organic_carbon_oxidation	0.051358	0.409448	0.048929	0.277072	0.160937	0.730835	0.029853	0.150271	0.10808	0	0	0	0.161929	0	0	0.08138	0	0	0	0.128999	0
T1_3.353591_1	k__Bacteria; p__Actinobacteria; c__Actinomycetia	acyl-CoA dehydrogenase	Fatty acid degradation	K00249	step1_Organic_carbon_oxidation	0	0	0.063315	0.119882	0.903343	1.02011	0	0.243057	0.185979	0	0.09137	0	0	0	0	0	0	0	0	0	0
T1_3.353761_1	k__Bacteria; p__Actinobacteria; c__Actinomycetia; o__Propionibacteriales; f__Nocardioidaceae; g__Nocardioides	acyl-CoA dehydrogenase	Fatty acid degradation	K00249	step1_Organic_carbon_oxidation	0	0	0	0.299983	0.147121	0.780667	0	0.034353	0.032969	0.191698	0	0	0.049464	0	0.034635	0	0	0	0	0	0
T1_3.353889_1	k__Bacteria; p__Proteobacteria; c__Gammaproteobacteria; o__NA; f__NA; g__NA; s__Gammaproteobacteria bacterium 13_2_20CM_66_19	serine-pyruvate aminotransferase/archaeal aspartate aminotransferase	Serine-pyruvate aminotransferase/archaeal aspartate aminotransferase	K00830	step1_Organic_carbon_oxidation	0	0	0	0	0	0.636412	0	0	0	0	0	0	0	0	0	0	0	0	0	0	0
T1_3.353900_1	k__Bacteria; p__Proteobacteria	branched-chain amino acid aminotransferase/4-amino-4-deoxychorismate lyase	Branched-chain amino acid aminotransferase/4-amino-4-deoxychorismate lyase	K00826	step1_Organic_carbon_oxidation	0	0	0	0.205061	0.617168	0.274771	0	0	0	0	0.160647	0	0	0	0	0	0	0	0	0	0
T1_3.354031_2	k__Bacteria; p__Acidobacteria; c__NA; o__NA; f__NA; g__NA; s__Acidobacteria bacterium	branched-chain amino acid aminotransferase/4-amino-4-deoxychorismate lyase	Branched-chain amino acid aminotransferase/4-amino-4-deoxychorismate lyase	K00826	step1_Organic_carbon_oxidation	0.194959	0	0	0.453312	0.162317	0.694098	0	0	0	0	0	0	0	0	0	0	0	0	0	0	0
T1_3.354381_2	k__Bacteria; p__Proteobacteria; c__Betaproteobacteria; o__NA; f__NA; g__NA; s__Betaproteobacteria bacterium RIFCSPLOWO2_02_FULL_67_26	fdoG	Formate oxidation	K00123	step1_Organic_carbon_oxidation	0.515668	0.46347	0	1.270191	0.272058	1.205502	0	0.063339	0	0	0.356135	0.086797	0	0	0	0	0	0	0	0	0
T1_3.354594_2	k__Bacteria; p__Ignavibacteriae; c__Ignavibacteria; o__Ignavibacteriales; f__Melioribacteraceae; g__Melioribacter; s__Melioribacter roseus	ornithine/acetylornithine aminotransferase	Ornithine/acetylornithine aminotransferase	K00819	step1_Organic_carbon_oxidation	0	0	0	0	0.368842	1.629692	0	0	0	0	0.237981	0	0	0	0	0	0	0	0	0	0
T1_3.354675_1	k__Bacteria; p__Proteobacteria; c__NA; o__NA; f__NA; g__NA; s__Proteobacteria bacterium	4-aminobutyrate aminotransferase and related aminotransferases	4-aminobutyrate aminotransferase and related aminotransferases	K00823	step1_Organic_carbon_oxidation	0	0	0	0	0	0.921777	0	0	0	0	0	0	0	0	0	0	0	0	0	0	0
T1_3.354759_1	k__Bacteria; p__Proteobacteria	acyl-CoA dehydrogenase	Fatty acid degradation	K00249	step1_Organic_carbon_oxidation	0	0	0	0	0	0	0	0	0	0	0	0	0	0	0	0	0	0	0	0.247177	0
T1_3.354791_1	k__Eukaryota; p__Ascomycota; c__Dothideomycetes; o__Pleosporales; f__Pleosporaceae; g__Stemphylium; s__Stemphylium lycopersici	chitiniase	Chitin degrading	K01183	step1_Organic_carbon_oxidation	0	0	0	0	0	0	0	0	0.678378	0	0	0	0	0	0	0	0	0	0	0	0
T1_3.354890_1	k__Bacteria; p__Proteobacteria; c__Deltaproteobacteria; o__Myxococcales; f__Polyangiaceae; g__Sorangium; s__Sorangium cellulosum	chitiniase	Chitin degrading	K01183	step1_Organic_carbon_oxidation	0	0	0	0.162723	0	0.525186	0	0	0	0	0.395568	0	0	0	0	0	0	0.033418	0	0	0
T1_3.354964_1	k__Bacteria	branched-chain amino acid aminotransferase/4-amino-4-deoxychorismate lyase	Branched-chain amino acid aminotransferase/4-amino-4-deoxychorismate lyase	K00826	step1_Organic_carbon_oxidation	0	0	0	0.358344	0.413609	0.577932	0	0	0	0	0	0	0	0	0	0	0	0	0.099544	0	0
T1_3.355027_1	k__Bacteria; p__Verrucomicrobia; c__Spartobacteria; o__Chthoniobacterales; f__Chthoniobacteraceae; g__Chthoniobacter; s__Chthoniobacter flavus	chitiniase	Chitin degrading	K01183	step1_Organic_carbon_oxidation	0	0	0	0.18151	0.209449	1.17028	0	0	0	0	0	0	0	0	0	0	0	0	0	0	0
T5_3.271427_2	k__Bacteria; p__Proteobacteria; c__Betaproteobacteria	fdoG	Formate oxidation	K00123	step1_Organic_carbon_oxidation	0	0	0	0	0	0	0	0	0	0.255597	0.323828	0.388303	0	0	0	1.265674	0.588657	1.266063	0	0	0
T5_3.272362_1	k__Bacteria; p__Acidobacteria; c__NA; o__NA; f__NA; g__NA; s__Acidobacteria bacterium SCN 69-37	aspB	Metabolism of organic sulfur | Cysteine <-> 3-mercaptopyruvate	K00812	step1_Organic_carbon_oxidation	0	0	0	0	0	0	0	0	0	0.449015	0.227382	0.169848	0	0	0	0.523757	0.257144	0.53034	0	0	0
T5_3.272478_1	k__Bacteria; p__Chloroflexi	isoamylase	Amylolytic enzymes	K01214	step1_Organic_carbon_oxidation	0	0	0	0	0	0	0	0	0	0.405037	0	0	0	0	0	0	0.154325	0.765576	0	0.164785	0
T5_3.272603_1	k__Bacteria	serine-pyruvate aminotransferase/archaeal aspartate aminotransferase	Serine-pyruvate aminotransferase/archaeal aspartate aminotransferase	K00830	step1_Organic_carbon_oxidation	0	0	0	0.044963	0	0.237359	0	0	0	0.408186	0.137898	0	0	0	0	0.39636	0.548119	0.706191	0	0	0
T5_3.272915_2	k__Bacteria; p__Proteobacteria; c__Betaproteobacteria; o__Burkholderiales; f__Comamonadaceae; g__Hydrogenophaga	acyl-CoA dehydrogenase	Fatty acid degradation	K00249	step1_Organic_carbon_oxidation	0	0	0	0	0	0	0	0	0.040297	0.507281	0.158557	0.23711	0	0	0	0.637458	0.179726	0.885144	0	0	0
T5_3.273701_2	k__Bacteria; p__Acidobacteria; c__NA; o__NA; f__NA; g__NA; s__Acidobacteria bacterium	acs	Acetate to acetyl-CoA	K01895	step6_Fermentation	0.077209	0	0	0	0	0	0	0	0	0.058617	0.106335	0.039987	0	0	0.056821	0.122055	0.424376	0.634294	0	0	0
T5_3.274015_2	k__Bacteria; p__Acidobacteria; c__NA; o__NA; f__NA; g__NA; s__Acidobacteria bacterium	ubiX	Phenol => Benzoyl-CoA	K03186	step1_Organic_carbon_oxidation	0	0	0	0	0	0	0	0	0	0.577007	0.597866	0	0	0	0	1.403023	1.987347	2.202097	0	0	1.887882
T5_3.274474_1	k__Bacteria; p__Proteobacteria	frmA	Formaldehyde oxidation	K00121	step1_Organic_carbon_oxidation	0.095756	0	0.091113	0	0	0	0	0	0.03358	0	0.065966	0.148301	0.050367	0	0.035279	0	0.224813	0.614109	0	0	0
T5_3.274888_1	k__Bacteria; p__Acidobacteria; c__NA; o__NA; f__NA; g__NA; s__Acidobacteria bacterium	hexosaminidase	Chitin degrading	K01207	step1_Organic_carbon_oxidation	0	0	0	0	0	0	0	0	0	0	0	0	0	0	0	0	0	0.973497	0	0	0
T5_3.274905_2	k__Bacteria	acyl-CoA dehydrogenase	Fatty acid degradation	K00249	step1_Organic_carbon_oxidation	0	0	0	0	0	0	0	0	0	0	1.52263	0	0	0	0	0	0	2.117723	0	0	0
T5_3.275331_1	k__Bacteria; p__Proteobacteria; c__Deltaproteobacteria; o__Myxococcales; f__NA; g__Enhygromyxa; s__Enhygromyxa salina	acs	Acetate to acetyl-CoA	K01895	step6_Fermentation	0	0	0	0	0	0.135157	0	0	0	0	0.785933	0.176531	0	0	0	0.542357	0.445862	0.585731	0.115335	0	0
T5_3.275494_1	k__Bacteria	adh	Alcohol utilization	K00001	step6_Fermentation	0	0	0	0	0	0	0	0	0	0	0	2.257492	0	0	0	0	0.670277	1.673436	0	0.367817	0
T5_3.275515_2	k__Bacteria; p__Gemmatimonadetes; c__NA; o__NA; f__NA; g__NA; s__Gemmatimonadetes bacterium SCN 70-22	hexosaminidase	Chitin degrading	K01207	step1_Organic_carbon_oxidation	0	0	0	0	0	0	0	0	0	0.577007	1.793597	1.341724	0	0	0.326138	2.104534	1.987347	1.101049	0.913565	0	0
T5_3.275642_1	k__Bacteria; p__Proteobacteria; c__Alphaproteobacteria; o__Hyphomicrobiales; f__Rhizobiaceae	frmA	Formaldehyde oxidation	K00121	step1_Organic_carbon_oxidation	0	0	0	0	0.083191	0.09353	0.09175	0	0	0.215364	0	0	0	0	0	0	0	0.508702	0	0	0
T5_3.275873_1	k__Bacteria; p__Proteobacteria; c__Betaproteobacteria; o__Burkholderiales; f__Comamonadaceae; g__NA; s__Comamonadaceae bacterium	fdoG	Formate oxidation	K00123	step1_Organic_carbon_oxidation	0	0	0	0	0	0	0.086502	0	0	0.101472	0.411156	0.076832	0.077779	0.06976	0.165201	0.198431	0.232709	0.671048	0.07557	0.186563	0
T5_3.275935_1	k__Bacteria; p__Proteobacteria; c__Betaproteobacteria; o__NA; f__NA; g__NA; s__Betaproteobacteria bacterium RIFCSPLOWO2_12_FULL_68_19	fdoG	Formate oxidation	K00123	step1_Organic_carbon_oxidation	0	0.061183	0	0.186353	0	0	0	0	0	0.09338	0.378417	0.070752	0	0.128533	0.050665	0.435492	0	0.882032	0	0.057296	0
T5_3.276073_1	k__Bacteria; p__Proteobacteria; c__Alphaproteobacteria; o__Hyphomicrobiales; f__Xanthobacteraceae; g__Pseudolabrys	aspB	Metabolism of organic sulfur | Cysteine <-> 3-mercaptopyruvate	K00812	step1_Organic_carbon_oxidation	0.133324	0	0	0.246973	0.141825	0	0	0	0	0.545069	0	0.411217	0.136996	1.117835	0.296451	0	0.414293	0.514885	0.272566	0	0.875697
T5_3.276296_2	k__Bacteria	branched-chain amino acid aminotransferase/4-amino-4-deoxychorismate lyase	Branched-chain amino acid aminotransferase/4-amino-4-deoxychorismate lyase	K00826	step1_Organic_carbon_oxidation	0	0	0	0	0	0	0	0	0	0	0.702867	0	0	0	0	0	1.557569	3.227217	0.532723	0.428186	0
T5_3.276628_1	k__Bacteria; p__Proteobacteria; c__Betaproteobacteria; o__Burkholderiales	mauB	Methyl amine -> formaldehyde	K15229	step1_Organic_carbon_oxidation	0	0	0	0	0	0	0	0	0	0.675062	0	0	0	0	0	0	0.462976	1.017141	0.604865	0.082392	0
T5_3.276780_1	k__Bacteria; p__Acidobacteria; c__NA; o__NA; f__NA; g__NA; s__Acidobacteria bacterium	aminotransferase class I and II	Aminotransferase class I and II	K05825	step1_Organic_carbon_oxidation	0	0	0	0	0	0	0	0	0	0.190541	0.450624	0.241232	0	0	0	0.592011	0.511988	0.79944	0	0	0
T5_3.276941_1	k__Bacteria; p__Chloroflexi; c__Anaerolineae; o__Aggregatilineales; f__Aggregatilineaceae*; g__Aggregatilinea*; s__Aggregatilinea lenta*	acs	Acetate to acetyl-CoA	K01895	step6_Fermentation	0	0	0	0	0	0	0	0	0	0	0	0	0.158477	0.577156	0	0	0	0.976172	0.448639	0	0.338632
T5_3.276981_1	k__Bacteria; p__Proteobacteria; c__Betaproteobacteria; o__Burkholderiales; f__Comamonadaceae; g__Hydrogenophaga	acs	Acetate to acetyl-CoA	K01895	step6_Fermentation	0	0	0.077348	0	0.169893	0.095455	0	0	0.113262	0	0.880224	0.16635	0	0	0	0.641056	0.753458	2.700369	0.081908	0.067286	0
T5_3.277279_1	k__Bacteria; p__Proteobacteria	phosphoserine aminotransferase	Phosphoserine aminotransferase	K00831	step1_Organic_carbon_oxidation	0	0	0	0	0	0	0	0	0	0	0	0	0	0	0	0	0	2.257347	0.93699	0	0
T5_3.277336_1	k__Bacteria; p__Acidobacteria; c__NA; o__NA; f__NA; g__NA; s__Acidobacteria bacterium RIFCSPLOWO2_12_FULL_67_14b	histidinol-phosphate/aromatic aminotransferase	Histidinol-phosphate/aromatic aminotransferase	K00817	step1_Organic_carbon_oxidation	0	0	0	0	0	0	0	0	0	0.233478	0.488576	0.046849	0	0	0	0.574641	0.447099	0.872421	0.175952	0	0
T5_3.277402_7	k__Bacteria; p__Proteobacteria; c__Deltaproteobacteria; o__Myxococcales; f__Nannocystaceae; g__Nannocystis; s__Nannocystis exedens	phosphoserine aminotransferase	Phosphoserine aminotransferase	K00831	step1_Organic_carbon_oxidation	0	0	0	0.412229	0.404803	0.029001	0	0	0	0.198727	0.537349	0.302699	0	0	0	0.694153	0.842042	1.257146	0.443311	0.205058	0
T5_3.277505_1	k__Bacteria; p__Proteobacteria; c__Alphaproteobacteria; o__Hyphomicrobiales; f__Phyllobacteriaceae; g__Mesorhizobium; s__Mesorhizobium oceanicum	acs	Acetate to acetyl-CoA	K01895	step6_Fermentation	0	0	0	0	0	0	0	0	0	0	0.10085	0.226179	0.229042	0	0	0	0	0.658364	0.148271	0.12206	0
T5_3.277626_1	k__Bacteria	alpha-amylase	Amylolytic enzymes	K01176	step1_Organic_carbon_oxidation	0	0	0	0	0	0	0	0	0	0	0	0	0	0	0	0	0	1.005872	0	0	0
T5_3.277711_3	k__Bacteria; p__Actinobacteria; c__Actinomycetia; o__NA; f__NA; g__NA; s__Actinomycetia bacterium	acs	Acetate to acetyl-CoA	K01895	step6_Fermentation	0	0	0	0	0	0	0	0	0	0	0	0.595383	0	0	0	0	0	0.734554	0	0.478951	0
T5_3.277765_1	k__Bacteria; p__Proteobacteria; c__Alphaproteobacteria; o__Hyphomicrobiales; f__Phyllobacteriaceae; g__Mesorhizobium	fdoG	Formate oxidation	K00123	step1_Organic_carbon_oxidation	0	0	0	0	0	0	0	0	0	0	0	0	0	0	0	0	0	0.443362	0	0.095256	0
T5_3.277859_1	k__Bacteria; p__Proteobacteria; c__Alphaproteobacteria; o__Hyphomicrobiales	acs	Acetate to acetyl-CoA	K01895	step6_Fermentation	0	0	0	0	0	0	0	0	0	0.09338	0	0.141505	0	0	0	0.217746	0.107173	0.529219	0.347549	0.114592	0.151704
T5_3.278113_1	k__Bacteria; p__Proteobacteria; c__Alphaproteobacteria; o__Hyphomicrobiales; f__NA; g__Pseudorhodoplanes; s__Pseudorhodoplanes sinuspersici	serine-pyruvate aminotransferase/archaeal aspartate aminotransferase	Serine-pyruvate aminotransferase/archaeal aspartate aminotransferase	K00830	step1_Organic_carbon_oxidation	0	0	0	0	0	0	0	0	0.119432	0.463751	0.234838	0.175373	0	0	0	0.135256	0.132747	0.87647	0.259285	0	0
T5_3.278165_1	k__Bacteria; p__Proteobacteria; c__Alphaproteobacteria; o__Hyphomicrobiales; f__Hyphomicrobiaceae; g__Hyphomicrobium; s__Hyphomicrobium sp. CS1GBMeth3	hexosaminidase	Chitin degrading	K01207	step1_Organic_carbon_oxidation	0	0	0	0	0	0	0	0	0	0	0	0	0	0.892168	0.350144	2.260949	0.709647	0.592374	0	0	0
T5_3.278202_2	k__Bacteria; p__Proteobacteria; c__Gammaproteobacteria; o__Methylococcales; f__Methylococcaceae; g__Methylocaldum	histidinol-phosphate/aromatic aminotransferase	Histidinol-phosphate/aromatic aminotransferase	K00817	step1_Organic_carbon_oxidation	0	0	0	0	0	0	0	0	0	0	0	0	0	0	0	0	0	1.310031	0.210987	0	0
T5_3.278217_1	k__Bacteria; p__Verrucomicrobia; c__Opitutae; o__Opitutales; f__Opitutaceae; g__Oleiharenicola; s__Oleiharenicola lentus	arabinosidase	Hemicullulose debranching	K01209	step1_Organic_carbon_oxidation	0	0	0	0	0	0	0	0	0	0.505641	0.878447	0.163834	0	0	0	0.589246	0.332404	0.681764	0.161067	0.133379	0
T5_3.278247_2	k__Bacteria; p__Proteobacteria; c__Alphaproteobacteria; o__NA; f__NA; g__NA; s__Alphaproteobacteria bacterium	phosphoserine aminotransferase	Phosphoserine aminotransferase	K00831	step1_Organic_carbon_oxidation	0	0	0	0	0	0	0	0	0	0	0.384547	0.103289	0	0	0	0.679091	0.638212	0.729598	0	0	0
T5_3.278339_1	k__Bacteria; p__Proteobacteria; c__Betaproteobacteria; o__NA; f__NA; g__NA; s__Betaproteobacteria bacterium RIFCSPHIGHO2_12_FULL_69_13	fdoG	Formate oxidation	K00123	step1_Organic_carbon_oxidation	0	0	0	0	0	0	0	0	0	0.376551	0.254213	0.379503	0.191282	0	0	0.43761	0.717946	0.830258	0	0.3834	0.101387
T5_3.278355_2	k__Bacteria	aspB	Metabolism of organic sulfur | Cysteine <-> 3-mercaptopyruvate	K00812	step1_Organic_carbon_oxidation	0	0	0	0	0	0	0	0	0	0.412367	0.798208	0.22832	0	0	0	0.567483	0.43299	0.883174	0.027794	0.046388	0
T5_3.278874_1	k__Bacteria; p__Proteobacteria; c__NA; o__NA; f__NA; g__NA; s__Proteobacteria bacterium	fdoG	Formate oxidation	K00123	step1_Organic_carbon_oxidation	0	0	0	0	0	0	0	0	0	0	0.324095	0.129988	0	0	0	0.085653	0.095823	0.67109	0.047757	0	0
T5_3.278874_2	k__Bacteria	fdoH	Formate oxidation	K00124	step1_Organic_carbon_oxidation	0	0	0	0	0	0	0	0	0	0.73372	0.374007	0	0	0	0	0	0	0.924232	0	0	0
T5_3.279006_1	k__Bacteria; p__NA; c__NA; o__NA; f__NA; g__NA; s__bacterium HR30	acs	Acetate to acetyl-CoA	K01895	step6_Fermentation	0	0	0	0	0	0.098495	0	0	0	0.226915	0.344723	0	0	0	0	0.264696	0.389804	0.643244	0	0.138836	0
T5_3.279432_1	k__Bacteria; p__Chloroflexi; c__NA; o__NA; f__NA; g__NA; s__Chloroflexi bacterium	ornithine/acetylornithine aminotransferase	Ornithine/acetylornithine aminotransferase	K00819	step1_Organic_carbon_oxidation	0	0	0	0	0	0	0	0	0	0	0	0.424598	0	0	0	0.219329	0	0.708804	0	0.114151	0
T5_3.279582_1	k__Bacteria; p__Proteobacteria; c__Deltaproteobacteria; o__Myxococcales; f__NA; g__NA; s__Myxococcales bacterium SG8_38	chitiniase	Chitin degrading	K01183	step1_Organic_carbon_oxidation	0	0	0	0	0	0	0	0	0	0	0	0	0.055421	0	0	0	0	0	0	0.213326	0
T5_3.279608_1	k__Bacteria; p__Proteobacteria; c__Betaproteobacteria; o__NA; f__NA; g__NA; s__Betaproteobacteria bacterium RIFCSPLOWO2_12_FULL_68_19	serine-pyruvate aminotransferase/archaeal aspartate aminotransferase	Serine-pyruvate aminotransferase/archaeal aspartate aminotransferase	K00830	step1_Organic_carbon_oxidation	0.137126	0.061183	0.131168	0.310589	0.071987	0	0	0	0	0.09338	0.378417	0	0	0	0	0.435492	0.32152	1.146642	0	0.114592	0.075852
T5_3.279686_1	k__Bacteria; p__Chloroflexi	fdoG	Formate oxidation	K00123	step1_Organic_carbon_oxidation	0	0	0	0	0	0	0	0	0	0.567288	0.229815	0.257478	0	0	0	0.794089	0.779608	0.857659	0	0	0
T5_3.279983_1	k__Bacteria; p__Acidobacteria; c__NA; o__NA; f__NA; g__NA; s__Acidobacteria bacterium	fdoG	Formate oxidation	K00123	step1_Organic_carbon_oxidation	0	0	0	0	0	0	0	0.011028	0	0.306082	0.322108	0.248019	0	0	0	0.143892	0.374342	0.44621	0.228852	0.063898	0
T5_3.280001_2	k__Bacteria	phosphoserine aminotransferase	Phosphoserine aminotransferase	K00831	step1_Organic_carbon_oxidation	0	0	0	0	0	0	0	0	0.038042	0.295014	0.224224	0.216495	0.170833	0.254464	0.03999	0.171901	0.339336	1.103435	0.438591	0.599732	0.07532
T5_3.280316_3	k__Bacteria; p__Proteobacteria; c__Betaproteobacteria; o__Nitrosomonadales; f__Thiobacillaceae; g__Thiobacillus	serine-pyruvate aminotransferase/archaeal aspartate aminotransferase	Serine-pyruvate aminotransferase/archaeal aspartate aminotransferase	K00830	step1_Organic_carbon_oxidation	0	0	0	0	0	0	0	0	0	0	0.03842	0	0	0	0.020521	0	0.350119	0.678478	0.224762	0.046886	0.062222
T5_3.280684_1	k__Bacteria; p__Proteobacteria; c__NA; o__NA; f__NA; g__NA; s__Proteobacteria bacterium	fdoH	Formate oxidation	K00124	step1_Organic_carbon_oxidation	0	0	0	0	0.119936	0.534075	0	0	0	0.154161	0.156159	0.232823	0	0	0	0.180087	0.176051	1.894285	0	0.187871	0
T5_3.280729_1	k__Bacteria; p__Proteobacteria; c__NA; o__NA; f__NA; g__NA; s__Proteobacteria bacterium	fdoG	Formate oxidation	K00123	step1_Organic_carbon_oxidation	0	0	0	0	0.053544	0	0	0	0	0.103265	0.209414	0.314548	0	0	0	0.280649	0.437485	0.953242	0.178606	0.192018	0.282803
T5_3.280791_1	k__Bacteria; p__Bacteroidetes; c__Cytophagia; o__Cytophagales; f__Cytophagaceae; g__Chryseotalea; s__Chryseotalea sanaruensis*	alpha-amylase	Amylolytic enzymes	K01176	step1_Organic_carbon_oxidation	0	0	0	0	0	0	0	0	0	0	0	0.097142	0	0	0	0.450039	0.294017	0.971727	0	0.078497	0
T5_3.280802_1	k__Bacteria; p__Acidobacteria	acs	Acetate to acetyl-CoA	K01895	step6_Fermentation	0	0	0	0	0	0	0	0	0	0.618528	0	0.091658	0.184933	0.126378	0.789972	0.282899	0.277477	0.458231	0	0	0.102832
T5_3.281064_1	k__Bacteria; p__Proteobacteria; c__Deltaproteobacteria; o__NA; f__NA; g__NA; s__Deltaproteobacteria bacterium	branched-chain amino acid aminotransferase/4-amino-4-deoxychorismate lyase	Branched-chain amino acid aminotransferase/4-amino-4-deoxychorismate lyase	K00826	step1_Organic_carbon_oxidation	0	0	0	0	0	0	0	0	0	1.290911	0.439464	0.986979	0	0	0	1.533452	1.476625	1.621826	0	0	0
T5_3.281169_1	k__Bacteria	glucoamylase	Amylolytic enzymes	K01178	step1_Organic_carbon_oxidation	0	0	0	0	0	0	0	0	0	0	0.352256	0.087686	0	0.079564	0	0	0.530987	0.766912	0.518571	0.070915	0
T5_3.281510_2	k__Bacteria; p__Proteobacteria; c__Alphaproteobacteria; o__Caulobacterales; f__Caulobacteraceae; g__Phenylobacterium	acyl-CoA dehydrogenase	Fatty acid degradation	K00249	step1_Organic_carbon_oxidation	0	0	0	0	0	0	0	0	0	0.124058	1.005037	0.093777	0	0	0	0.144758	0.141934	0.703378	0	0	0
T5_3.281537_1	k__Bacteria; p__Proteobacteria; c__Alphaproteobacteria; o__Hyphomicrobiales; f__Hyphomicrobiaceae; g__Hyphomicrobium; s__Hyphomicrobium sulfonivorans	fdoG	Formate oxidation	K00123	step1_Organic_carbon_oxidation	0	0	0.038378	0	0	0	0	0	0	0.109796	0.055649	0.083464	0	0	0.029747	0.383697	0	0.465966	0.16301	0	0
T5_3.281663_1	k__Bacteria	frmA	Formaldehyde oxidation	K00121	step1_Organic_carbon_oxidation	0	0.086004	0.183548	0	0.100845	0.112807	0	0.07038	0	0	0	0	0	0	0	0	0.297544	0.860595	0	0	0
T5_3.282293_1	k__Bacteria; p__Proteobacteria; c__Betaproteobacteria	serine-pyruvate aminotransferase/archaeal aspartate aminotransferase	Serine-pyruvate aminotransferase/archaeal aspartate aminotransferase	K00830	step1_Organic_carbon_oxidation	0	0	0	0.076699	0	0	0	0	0	0.114686	0.464597	0.173493	0	0	0	0.53515	0.78796	1.289719	0.085485	0	0
T5_3.282515_1	k__Bacteria	chitiniase	Chitin degrading	K01183	step1_Organic_carbon_oxidation	0	0	0	0	0	0	0	0	0	0.032406	0.326522	0.127699	0	0	0	0.230119	0.290684	0.746069	0.178382	0.051921	0.068935
T5_3.282659_1	k__Bacteria; p__Proteobacteria; c__Alphaproteobacteria; o__Sphingomonadales; f__Sphingomonadaceae; g__Sphingomonas; s__Sphingomonas sp. K2R01-6	branched-chain amino acid aminotransferase/4-amino-4-deoxychorismate lyase	Branched-chain amino acid aminotransferase/4-amino-4-deoxychorismate lyase	K00826	step1_Organic_carbon_oxidation	0	0	0	0	0	0.389353	0	0	0	0.081777	0.248592	0.124043	0.063005	0	0.221758	0.095318	0.187957	0.540486	0	0.100524	0
T5_3.282805_1	k__Bacteria; p__Planctomycetes	aspB	Metabolism of organic sulfur | Cysteine <-> 3-mercaptopyruvate	K00812	step1_Organic_carbon_oxidation	0	0	0	0	0	0	0	0	0	0.489262	0.501839	0.375631	0	0	0	0	0	1.386353	0	0	0
T5_3.283287_1	k__Bacteria	acyl-CoA dehydrogenase	Fatty acid degradation	K00249	step1_Organic_carbon_oxidation	0	0	0	0	0	0	0	0	0.064631	0.502068	0.508426	0.569255	0	0	0	0.439407	0.287179	0.948866	0	0	0
T5_3.283351_3	k__Bacteria; p__Proteobacteria; c__Alphaproteobacteria; o__Sphingomonadales; f__Sphingomonadaceae; g__Sphingomonas	acyl-CoA dehydrogenase	Fatty acid degradation	K00249	step1_Organic_carbon_oxidation	0	0	0	0	0.056103	0	0	0	0	0.036703	0.074429	0.223556	0.114469	0.178188	0.265602	0.427381	0.296776	0.598186	0.190476	0.090845	0.331555
T5_3.283517_2	k__Bacteria; p__Proteobacteria; c__Deltaproteobacteria; o__Myxococcales; f__Sandaracinaceae; g__Sandaracinus; s__Sandaracinus amylolyticus	alpha-amylase	Amylolytic enzymes	K01176	step1_Organic_carbon_oxidation	0	0	0	0.374172	0.128544	0.044392	0	0	0	0.303653	0.615936	0.38597	0	0	0	0.863938	0.917958	1.365881	0.961657	0.219868	0
T5_3.283663_1	k__Bacteria; p__Proteobacteria; c__NA; o__NA; f__NA; g__NA; s__Proteobacteria bacterium	ack	Acetogenesis	K00925	step6_Fermentation	0	0	0	0	0	0	0	0	0	0.1317	0.266738	0	0	0	0	1.383483	0.602317	0.622261	0.098306	0.160796	0
T5_3.283739_1	k__Bacteria; p__Verrucomicrobia; c__Opitutae; o__Opitutales; f__Opitutaceae; g__Oleiharenicola; s__Oleiharenicola lentus	branched-chain amino acid aminotransferase/4-amino-4-deoxychorismate lyase	Branched-chain amino acid aminotransferase/4-amino-4-deoxychorismate lyase	K00826	step1_Organic_carbon_oxidation	0	0	0	0	0	0	0	0	0	0.304437	0.151876	0	0	0	0	0.55848	0.185733	0.425198	0.370302	0	0
T5_3.284890_1	k__Bacteria; p__Actinobacteria; c__Actinomycetia; o__Micromonosporales; f__Micromonosporaceae*	beta-galactosidase	Other oligosaccharide degrading	K01190	step1_Organic_carbon_oxidation	0	0	0	0	0	0	0	0	0	0	0	0	0	0	0	0.036272	0.012037	1.095064	0.023064	0	0
T5_3.285408_1	k__Bacteria; p__Proteobacteria; c__Alphaproteobacteria; o__Hyphomicrobiales; f__NA; g__Pseudorhodoplanes; s__Pseudorhodoplanes sinuspersici	fdoG	Formate oxidation	K00123	step1_Organic_carbon_oxidation	0	0	0	0.205307	0	0	0	0	0	0.304061	0.307984	0.344411	0	0	0	0.355162	0	2.155439	0.113703	0.277953	0
T5_3.285443_1	k__Bacteria; p__Proteobacteria; c__Gammaproteobacteria; o__NA; f__NA; g__NA; s__Gammaproteobacteria bacterium HGW-Gammaproteobacteria-1	branched-chain amino acid aminotransferase/4-amino-4-deoxychorismate lyase	Branched-chain amino acid aminotransferase/4-amino-4-deoxychorismate lyase	K00826	step1_Organic_carbon_oxidation	0	0	0	0	0	0	0	0	0	0	0.094604	0	0	0.128533	0	0.544365	0.107173	0.617423	0.347549	0.057296	0
T5_3.285592_1	k__Bacteria; p__Chloroflexi; c__NA; o__NA; f__NA; g__NA; s__Chloroflexi bacterium RBG_16_72_14	porA	Pyruvate oxidation	K00169	step6_Fermentation	0.075183	0	0	0	0	0	0	0	0	0.819657	0.103785	0	0.078514	0.070428	0.055604	0	0.117471	0.774369	0.228929	0.062783	0
T5_3.285684_1	k__Bacteria; p__Proteobacteria; c__Gammaproteobacteria; o__Xanthomonadales; f__Xanthomonadaceae	acs	Acetate to acetyl-CoA	K01895	step6_Fermentation	0	0	0	0	0	0.154323	0	0	0	0.265991	0.089835	0.134412	0.204566	0.366357	0.048098	0	0.101813	0.5955	0.065977	0	0.360427
T5_3.285911_2	k__Bacteria; p__Actinobacteria; c__Actinomycetia; o__Streptomycetales; f__Streptomycetaceae; g__Streptomyces	acyl-CoA dehydrogenase	Fatty acid degradation	K00249	step1_Organic_carbon_oxidation	0	0	0	0	0	0	0	0	0	0	0	0	0	0	0	0	0	0.749486	0	0	0
T5_3.286038_1	k__Bacteria; p__Proteobacteria; c__Betaproteobacteria; o__NA; f__NA; g__NA; s__Betaproteobacteria bacterium SCGC AG-212-J23	acs	Acetate to acetyl-CoA	K01895	step6_Fermentation	0	0	0	0.131388	0	0	0	0	0	0.098622	0.399632	0.149387	0.151303	0	0.053517	0.460015	0	0.559122	0.073437	0.060643	0
T5_3.286238_1	k__Bacteria; p__Proteobacteria	acs	Acetate to acetyl-CoA	K01895	step6_Fermentation	0	0	0	0.168346	0.291585	0	0	0	0	0.125517	0.127107	0	0	0	0	0.292938	0	1.304691	0	0.07668	0
T5_3.286329_1	k__Bacteria; p__Proteobacteria; c__Alphaproteobacteria; o__Caulobacterales; f__Caulobacteraceae; g__Phenylobacterium	aspB	Metabolism of organic sulfur | Cysteine <-> 3-mercaptopyruvate	K00812	step1_Organic_carbon_oxidation	0	0	0.049241	0.511668	0.645498	0.18392	0.090134	0.037823	0.036267	0	0.242799	0.599247	0	0.048535	0	0.163849	0.109944	0.928895	0	0.043284	0
T5_3.286338_1	k__Bacteria	acyl-CoA dehydrogenase	Fatty acid degradation	K00249	step1_Organic_carbon_oxidation	0	0	0	0	0	0	0	0	0	0.443791	0.149824	0	0	0	0	0.345523	0.168947	0.559267	0.110585	0	0
T5_3.286573_1	k__Bacteria; p__Proteobacteria; c__Alphaproteobacteria; o__Caulobacterales; f__Caulobacteraceae	acs	Acetate to acetyl-CoA	K01895	step6_Fermentation	0	0	0	0	0	0	0	0	0	0	0	0	0.173399	0	0	0	0	0.643244	0	0	0
T5_3.286873_1	k__Bacteria; p__Proteobacteria; c__Gammaproteobacteria; o__Chromatiales; f__Ectothiorhodospiraceae; g__Inmirania; s__Inmirania thermothiophila*	phosphoserine aminotransferase	Phosphoserine aminotransferase	K00831	step1_Organic_carbon_oxidation	0	0	0	0	0	0	0	0	0	0.299124	0.201699	0.075393	0	0	0	0.459918	0.228517	0.489144	0	0	0
T5_3.287213_1	k__Bacteria; p__Proteobacteria; c__Alphaproteobacteria; o__Sphingomonadales; f__Sphingomonadaceae	phosphoserine aminotransferase	Phosphoserine aminotransferase	K00831	step1_Organic_carbon_oxidation	0	0	0	0	0	0.104002	0.05102	0	0.06173	0	0	0.090631	0.091455	0	0	0	0.137188	0.566322	0	0	0
T5_3.287353_1	k__Bacteria	mannan endo-1,4-beta-mannosidase	Endohemicellulases	K01218	step1_Organic_carbon_oxidation	0	0	0	0	0	0	0	0	0	0	0	0	0	0	0	0.219329	0	0.384677	0	0	0
T5_3.287423_1	k__Bacteria; p__Proteobacteria; c__Alphaproteobacteria; o__Sphingomonadales	acs	Acetate to acetyl-CoA	K01895	step6_Fermentation	0	0	0	0.082013	0.063701	0.036428	0.037298	0.022337	0.107343	0.041643	0.126769	0.063384	0.162123	0.310181	0.061908	0.19398	0.048075	0.510227	0.185302	0.257526	0.249999
T5_3.287536_1	k__Bacteria	fdoG	Formate oxidation	K00123	step1_Organic_carbon_oxidation	0	0	0	0	0	0	0	0	0	0	0.147811	0.110221	0	0.099893	0	0.340843	0.666808	1.103564	0	0	0
T5_3.287806_1	k__Bacteria; p__Proteobacteria; c__Alphaproteobacteria; o__Hyphomicrobiales; f__Rhizobiaceae; g__Ensifer; s__Ensifer sojae	glucoamylase	Amylolytic enzymes	K01178	step1_Organic_carbon_oxidation	0	0	0	0	0	0	0.030865	0	0	0	0	0.164489	0.27897	0.348984	0.078328	0.252534	0	0.818117	0.107378	0.311218	0.4713
T5_3.287940_1	k__Bacteria	acdA	Acetogenesis	K01905	step6_Fermentation	0	0	0	0	0	0	0	0	0	0	1.163681	0.434916	0	0	0	1.363608	0	1.605595	0	0	0
T5_3.288003_2	k__Bacteria; p__Verrucomicrobia; c__Opitutae; o__Opitutales; f__Opitutaceae; g__Oleiharenicola; s__Oleiharenicola lentus	Form II	CBB cycle - Rubisco	K01601	step2_Carbon_fixation	0	0	0	0	0	0	0	0	0	0.88973	0.22542	0.167834	0	0	0	0.260239	1.519762	0.629154	0.670221	0.135228	0
T5_3.288260_1	k__Bacteria; p__Proteobacteria; c__Alphaproteobacteria; o__Hyphomicrobiales; f__Phyllobacteriaceae; g__Mesorhizobium	acs	Acetate to acetyl-CoA	K01895	step6_Fermentation	0	0	0	0	0	0	0	0	0	0	0	0	0	0	0	0	0	0.574784	0	0	0
T5_3.288298_1	k__Bacteria; p__Proteobacteria; c__Alphaproteobacteria; o__Caulobacterales; f__Caulobacteraceae; g__Brevundimonas; s__Brevundimonas sp.	acyl-CoA dehydrogenase	Fatty acid degradation	K00249	step1_Organic_carbon_oxidation	0	0	0	0	0	0	0	0	0	0	0	0	0	0	0	0	0	0	0	1.396659	0
T5_3.288304_3	k__Bacteria; p__Proteobacteria; c__Alphaproteobacteria; o__Hyphomicrobiales	acyl-CoA dehydrogenase	Fatty acid degradation	K00249	step1_Organic_carbon_oxidation	0	0	0	0.013834	0	0	0	0	0.021887	1.080358	0.515598	0.742886	0.03317	0.04417	0.114657	1.831263	0.808956	0.881847	0.862816	0.525548	0.348984
T5_3.288348_1	k__Bacteria; p__Proteobacteria; c__Deltaproteobacteria; o__Myxococcales	beta-xylosidase	Other oligosaccharide degrading	K01198	step1_Organic_carbon_oxidation	0	0	0	0	0	0	0	0	0	0.280554	0.568251	0.211935	0	0	0	0.327542	0.320582	0.662981	0.317651	0	0
T5_3.288355_1	k__Bacteria; p__Actinobacteria; c__Actinomycetia; o__Micromonosporales; f__Micromonosporaceae; g__Actinoplanes; s__Actinoplanes atraurantiacus	beta-xylosidase	Other oligosaccharide degrading	K01198	step1_Organic_carbon_oxidation	0	0	0	0	0	0	0	0	0	0	0.408416	0	0	0.046387	0	0	0	0.570394	0.099802	0	0.10966
T5_3.288377_1	k__Bacteria; p__Proteobacteria; c__Betaproteobacteria	acyl-CoA dehydrogenase	Fatty acid degradation	K00249	step1_Organic_carbon_oxidation	0.100071	0	0.047636	0	0.104488	0.118679	0	0	0	0.136062	0.068949	0.225562	0.052606	0	0	0.237816	0.078303	0.744768	0	0.083418	0
T5_3.288623_1	k__Bacteria; p__Bacteroidetes; c__Flavobacteriia; o__Flavobacteriales; f__Flavobacteriaceae; g__Flavobacterium; s__Flavobacterium sp. 102	beta-galactosidase	Other oligosaccharide degrading	K01190	step1_Organic_carbon_oxidation	0	0	0	0	0	0	0	0	0	0	0.08417	0.062993	0	0	0	0	0	0.549047	0	0.051046	0.270427
T5_3.288710_1	k__Bacteria	branched-chain amino acid aminotransferase/4-amino-4-deoxychorismate lyase	Branched-chain amino acid aminotransferase/4-amino-4-deoxychorismate lyase	K00826	step1_Organic_carbon_oxidation	0	0	0	0.196715	0.113379	0.126429	0	0	0	0.145942	0.147811	0.143245	0	0	0.079305	0.511265	0	0.827673	0	0.088971	0
T5_3.288842_1	k__Bacteria	acyl-CoA dehydrogenase	Fatty acid degradation	K00249	step1_Organic_carbon_oxidation	0	0	0	0.080179	0	0.425794	0.156565	0	0	0.245257	0.124184	0	0	0.420486	0	0	0.420959	1.158799	0.482394	0.299774	0.198193
T5_3.288875_1	k__Bacteria; p__NA; c__NA; o__NA; f__NA; g__NA; s__bacterium	pullulanase	Amylolytic enzymes	K01200	step1_Organic_carbon_oxidation	0	0	0	0	0	0	0	0	0	0	0.245538	0.45829	0	0	0	0	0	0.989686	0.271225	0	0
T5_3.289228_2	k__Bacteria; p__Actinobacteria	acs	Acetate to acetyl-CoA	K01895	step6_Fermentation	0	0	0	0	0	0	0	0	0	0	0.106892	0.718479	0	0.07251	0.171834	0.615381	0	0.997053	0.157228	0.517097	0.171053
T5_3.289459_2	k__Bacteria; p__Planctomycetes; c__Planctomycetia; o__NA; f__NA; g__NA; s__Planctomycetia bacterium 21-64-5	histidinol-phosphate/aromatic aminotransferase	Histidinol-phosphate/aromatic aminotransferase	K00817	step1_Organic_carbon_oxidation	0	0	0	0	0	0	0	0	0	0.596946	0	0.464525	0	0	0	0	0	0.900184	0	0	0
T5_3.289478_1	k__Bacteria; p__Planctomycetes; c__NA; o__NA; f__NA; g__NA; s__Planctomycetes bacterium	aspB	Metabolism of organic sulfur | Cysteine <-> 3-mercaptopyruvate	K00812	step1_Organic_carbon_oxidation	0	0	0	0	0	0	0	0	0	0.405835	0.234087	0.25922	0	0	0	0.370595	0.110616	0.976244	0.249534	0.096989	0
T5_3.289536_1	k__Bacteria	beta-galactosidase	Other oligosaccharide degrading	K01190	step1_Organic_carbon_oxidation	0	0	0	0	0	0	0.023013	0	0	0.215102	0	0	0	0	0	0.607614	0.49596	0.803326	0.050825	0	0
T5_3.289627_1	k__Bacteria; p__Proteobacteria; c__Betaproteobacteria	serine-pyruvate aminotransferase/archaeal aspartate aminotransferase	Serine-pyruvate aminotransferase/archaeal aspartate aminotransferase	K00830	step1_Organic_carbon_oxidation	0	0	0	0	0	0	0	0	0	0	1.230519	0	0	0	0	0.315204	0	1.531152	0.100811	0	0
T5_3.289794_1	k__Bacteria; p__Proteobacteria	fdoH	Formate oxidation	K00124	step1_Organic_carbon_oxidation	0	0	0	0	0	0	0	0	0	0.125517	0	0.189355	0.095641	0	0	0.146469	0.287179	0.9386	0	0	0
T5_3.289828_3	k__Bacteria; p__Proteobacteria; c__Alphaproteobacteria; o__Hyphomicrobiales; f__Hyphomicrobiaceae; g__Rhodoplanes; s__Rhodoplanes sp. Z2-YC6860	acyl-CoA dehydrogenase	Fatty acid degradation	K00249	step1_Organic_carbon_oxidation	0	0	0	0	0	0	0.016122	0	0	0.577382	0.495895	0.859251	0	0.052179	0.122245	1.182837	1.21669	0.744524	0.759885	0.572585	0.185342
T5_3.289831_1	k__Bacteria; p__Bacteroidetes; c__Sphingobacteriia; o__Sphingobacteriales; f__NA; g__NA; s__Sphingobacteriales bacterium	acs	Acetate to acetyl-CoA	K01895	step6_Fermentation	0	0	0	0	0	0	0	0	0	0.11722	0.237424	0.265941	0	0	0.063642	0.547021	0.805166	0.553846	0.08739	0.286749	0.189618
T5_3.289965_1	k__Bacteria; p__Proteobacteria; c__Alphaproteobacteria; o__Hyphomicrobiales; f__Xanthobacteraceae; g__Pseudolabrys; s__Pseudolabrys sp. Root1462	isoamylase	Amylolytic enzymes	K01214	step1_Organic_carbon_oxidation	0	0	0	0	0.05877	0	0	0	0	0.229295	0.077453	0.231977	0	0.052722	0.290119	0.179306	0.351554	0.937941	0.056825	0.329096	0.24914
T5_3.290516_1	k__Bacteria; p__Proteobacteria; c__Alphaproteobacteria; o__Hyphomicrobiales; f__Bradyrhizobiaceae; g__Bradyrhizobium; s__Bradyrhizobium sp. UFLA03-84	hexosaminidase	Chitin degrading	K01207	step1_Organic_carbon_oxidation	0	0	0	0	0.089678	0	0	0	0	0	0	0	0	0	0	0.135256	0	0.766912	0	0	0
T5_3.290530_1	k__Bacteria; p__Proteobacteria; c__Alphaproteobacteria	adh	Alcohol utilization	K00001	step6_Fermentation	0.116278	0	0.11232	0	0	0	0	0	0	0.317198	0.638123	0	0	0	0.086209	0	0.62006	0.784663	0.356036	0.386438	0.255238
T5_3.290779_1	k__Bacteria; p__Proteobacteria; c__Betaproteobacteria; o__NA; f__NA; g__NA; s__Betaproteobacteria bacterium RIFCSPLOWO2_12_FULL_65_14	fdoG	Formate oxidation	K00123	step1_Organic_carbon_oxidation	0	0	0	0	0.03345	0	0	0	0	0.08767	0.142782	0.188826	0	0.121169	0.047362	0.203206	0.164715	0.363224	0.212192	0.158254	0.179269
T5_3.291005_1	k__Bacteria; p__Bacteroidetes	isoamylase	Amylolytic enzymes	K01214	step1_Organic_carbon_oxidation	0	0	0	0	0	0	0	0	0	0	0	0	0	0	0	0.143084	0	1.042919	0	0	0
T5_3.291475_1	k__Bacteria; p__Nitrospirae	fdoG	Formate oxidation	K00123	step1_Organic_carbon_oxidation	0	0	0	0	0	0	0	0	0	0.410169	0.553855	0	0	0	0	0.638443	0.781316	1.131979	0	0	0
T5_3.291547_1	k__Bacteria; p__Proteobacteria; c__Deltaproteobacteria; o__Myxococcales; f__Labilitrichaceae; g__Labilithrix*; s__Labilithrix luteola*	ack	Acetogenesis	K00925	step6_Fermentation	0	0	0	0	0	0	0	0	0	0	0.263174	0	0	0	0	0.214752	0.658064	0.680599	0	0	0
T5_3.291657_2	k__Bacteria; p__Proteobacteria; c__NA; o__NA; f__NA; g__NA; s__Proteobacteria bacterium	branched-chain amino acid aminotransferase/4-amino-4-deoxychorismate lyase	Branched-chain amino acid aminotransferase/4-amino-4-deoxychorismate lyase	K00826	step1_Organic_carbon_oxidation	0	0	0	0	0	1.287047	0	0	0	0.294808	0	0	0	0	0	0	0	1.110637	0	0	0
T5_3.291680_1	k__Bacteria; p__Actinobacteria; c__Actinomycetia; o__Micromonosporales; f__Micromonosporaceae; g__Actinoplanes	isoamylase	Amylolytic enzymes	K01214	step1_Organic_carbon_oxidation	0	0	0	0	0	0	0	0	0	0	0	0	0	0	0	0	0	0.376208	0	0	0
T5_3.291829_1	k__Bacteria; p__Bacteroidetes	aspB	Metabolism of organic sulfur | Cysteine <-> 3-mercaptopyruvate	K00812	step1_Organic_carbon_oxidation	0	0	0	0	0	0	0	0	0	0.308322	0	0.232823	0	0	0	0.180087	0.176051	0.874286	0	0	0
T5_3.291949_1	k__Bacteria; p__Proteobacteria; c__Alphaproteobacteria; o__Hyphomicrobiales; f__Phyllobacteriaceae; g__Mesorhizobium	branched-chain amino acid aminotransferase/4-amino-4-deoxychorismate lyase	Branched-chain amino acid aminotransferase/4-amino-4-deoxychorismate lyase	K00826	step1_Organic_carbon_oxidation	0	0	0	0	0	0	0	0.054229	0	0	0.20362	0.076105	0	0	0	0.3516	0.230513	0.664648	0.149691	0.18481	0.08153
T5_3.292081_1	k__Bacteria; p__Proteobacteria; c__Alphaproteobacteria; o__Hyphomicrobiales; f__Phyllobacteriaceae; g__Mesorhizobium; s__Mesorhizobium oceanicum	acyl-CoA dehydrogenase	Fatty acid degradation	K00249	step1_Organic_carbon_oxidation	0	0	0	0	0	0	0	0	0	0.095065	0	0	0	0	0	0	0.109087	0.617143	0	0.137904	0.23159
T5_3.292179_1	k__Bacteria; p__Proteobacteria; c__NA; o__NA; f__NA; g__NA; s__Proteobacteria bacterium	histidinol-phosphate/aromatic aminotransferase	Histidinol-phosphate/aromatic aminotransferase	K00817	step1_Organic_carbon_oxidation	0	0	0	0	0	0	0	0	0	0.457552	0.730777	0.852001	0	0	0	0	0.827508	0.780688	0.460726	0.313287	0.408536
T5_3.292541_1	k__Bacteria; p__Proteobacteria; c__Deltaproteobacteria; o__Myxococcales; f__Polyangiaceae; g__Sorangium; s__Sorangium cellulosum	hexosaminidase	Chitin degrading	K01207	step1_Organic_carbon_oxidation	0	0	0	0	0	0	0	0	0	0.1301	0	0.393259	0	0	0	0.911081	0	0.737653	0	0	0
T5_3.292695_1	k__Bacteria; p__Proteobacteria; c__Betaproteobacteria; o__Burkholderiales; f__NA; g__Rubrivivax; s__Rubrivivax sp. SCN 71-131	acs	Acetate to acetyl-CoA	K01895	step6_Fermentation	0	0	0	0	0	0	0	0	0	0	0	0	0	0	0	0	0.191898	1.112746	0.125981	0	0
T5_3.292775_1	k__Bacteria; p__Proteobacteria; c__Alphaproteobacteria; o__NA; f__NA; g__NA; s__Alphaproteobacteria bacterium 32-64-14	acyl-CoA dehydrogenase	Fatty acid degradation	K00249	step1_Organic_carbon_oxidation	0	0	0	0.232678	0	0.10063	0	0	0	0.115938	0.276901	0.087089	0	0	0	0	0.318407	0.61602	0	0	0
T5_3.292909_1	k__Bacteria; p__Proteobacteria; c__Alphaproteobacteria	acyl-CoA dehydrogenase	Fatty acid degradation	K00249	step1_Organic_carbon_oxidation	0	0	0	0	0	0	0.032885	0	0	0.076991	0.312075	0.058416	0	0	0	0	0	0.654111	0	0	0
T5_3.293146_1	k__Bacteria; p__Proteobacteria; c__Alphaproteobacteria; o__Sphingomonadales; f__Erythrobacteraceae; g__Altererythrobacter; s__Altererythrobacter spongiae	fdoH	Formate oxidation	K00124	step1_Organic_carbon_oxidation	0	0	0	0	0	0	0.125809	0	0	0.14793	0.599297	0.223427	0.448781	0	0.080389	0.345523	0	0.699084	0	0	0
T5_3.293162_4	k__Bacteria; p__Chloroflexi; c__Ktedonobacteria; o__Ktedonobacterales; f__Ktedonobacteraceae; g__Ktedonobacter; s__Ktedonobacter racemifer	beta-mannosidase	Other oligosaccharide degrading	K01192	step1_Organic_carbon_oxidation	0	0	0	0	0	0	0	0	0	0.364921	0.508829	0.971687	0	0	0	0.796798	0.579002	1.075033	0.203035	0.112751	0.037395
T5_3.293234_1	k__Bacteria; p__Proteobacteria; c__Betaproteobacteria	frmA	Formaldehyde oxidation	K00121	step1_Organic_carbon_oxidation	0	0	0	0.144205	0	0	0	0	0	0.42196	0.213836	0.15918	0	0	0.229588	0.740354	0.240365	0.796208	0	0.128307	0
T5_3.293271_1	k__Bacteria; p__Proteobacteria; c__Alphaproteobacteria; o__Sphingomonadales; f__Erythrobacteraceae; g__Altererythrobacter; s__Altererythrobacter sp. Root672	pflD	Pyruvate <=> acetyl-CoA + formate	K00656	step6_Fermentation	0	0.331315	0	0.112234	0.289993	0	0	0	0	0.33141	0.33571	0.476691	0	0.339953	0.090086	0.580884	1.134697	1.096285	0.372258	0.100886	0.399785
T5_3.293454_1	k__Bacteria	beta-xylosidase	Other oligosaccharide degrading	K01198	step1_Organic_carbon_oxidation	0	0	0	0	0	0	0	0	0	0	0	0	0	0	0	0.246785	0.240365	0.796208	0.317497	0	0
T5_3.293665_1	k__Bacteria	beta-galactosidase	Other oligosaccharide degrading	K01190	step1_Organic_carbon_oxidation	0	0	0	0.041673	0	0.055097	0	0	0	0.126265	0.319945	0.047959	0.048881	0	0.034334	0	0	0.714757	0.093787	0.038911	0
T5_3.294065_1	k__Bacteria; p__Acidobacteria; c__NA; o__NA; f__NA; g__NA; s__Acidobacteria bacterium	acs	Acetate to acetyl-CoA	K01895	step6_Fermentation	0	0	0	0	0	0	0	0	0	0.827239	0	0.316276	0	0	0	0	0	0.779712	0.319612	0	0
T5_3.294713_1	k__Bacteria; p__Proteobacteria; c__Alphaproteobacteria; o__Caulobacterales; f__Caulobacteraceae; g__Phenylobacterium	adh	Alcohol utilization	K00001	step6_Fermentation	0	0.102511	0	0.104147	0	0.133519	0	0	0	0.616644	0	0.582056	0	0	0	0.180087	0.528154	1.311428	0.11532	0.187871	0
T5_3.295027_1	k__Bacteria; p__Proteobacteria; c__Alphaproteobacteria; o__Hyphomicrobiales; f__Bradyrhizobiaceae; g__Bradyrhizobium	acyl-CoA dehydrogenase	Fatty acid degradation	K00249	step1_Organic_carbon_oxidation	0	0.090536	0.193055	0.183899	0.106079	0.118499	0.232614	0	0	0.136723	0	0.103289	0.103931	0.093643	0	0.159611	0.156263	0.387679	0	0	0
T5_3.295114_1	k__Bacteria; p__Proteobacteria; c__Alphaproteobacteria; o__Hyphomicrobiales; f__Bradyrhizobiaceae; g__Bradyrhizobium; s__Bradyrhizobium algeriense	acyl-CoA dehydrogenase	Fatty acid degradation	K00249	step1_Organic_carbon_oxidation	0.154846	0.069347	0.223348	0.140878	0.244543	0.090938	0.044966	0	0	0	0.213784	0.159759	0.080805	0	0	0.123076	0.483811	1.096759	0	0.064637	0
T5_3.295131_1	k__Bacteria; p__Proteobacteria	arabinosidase	Hemicullulose debranching	K01209	step1_Organic_carbon_oxidation	0	0	0	0	0.053646	0.121806	0	0	0	0	0.141554	0.159064	0	0	0	0	0.080365	0.790898	0.051898	0	0
T5_3.295577_1	k__Bacteria; p__Proteobacteria; c__Alphaproteobacteria; o__Hyphomicrobiales; f__Boseaceae; g__Bosea; s__Bosea sp. 124	aminotransferase class I and II	Aminotransferase class I and II	K05825	step1_Organic_carbon_oxidation	0	0	0	0	0	0	0	0	0	1.046	0	0.113238	0	0	0	0	0.342517	0.850395	0	0.091393	0.12076
T5_3.295826_1	k__Bacteria; p__Proteobacteria; c__NA; o__NA; f__NA; g__NA; s__Proteobacteria bacterium	chitiniase	Chitin degrading	K01183	step1_Organic_carbon_oxidation	0	0	0	0	0	0	0	0	0	0.160903	0.325985	0.607372	0.121768	0.110059	0.087465	0.188008	0.367399	0.304182	0.12043	0	0.129453
T5_3.295878_1	k__Bacteria; p__Proteobacteria; c__Betaproteobacteria; o__Burkholderiales; f__Comamonadaceae; g__Hydrogenophaga	acyl-CoA dehydrogenase	Fatty acid degradation	K00249	step1_Organic_carbon_oxidation	0	0	0	0	0	0	0	0	0.109845	0.628297	0.32397	0.403137	0	0	0	0.579497	0.122166	0.901313	0	0	0
T5_3.295987_1	k__Bacteria; p__Cyanobacteria; c__NA; o__Chroococcales; f__Aphanothecaceae; g__Halothece; s__Halothece sp. PCC 7418*	acs	Acetate to acetyl-CoA	K01895	step6_Fermentation	0	0	0	0	0	0	0	0	0	1.098585	0	0	0	0	0	1.474398	1.387741	0	0.479811	0	0
T5_3.296062_1	k__Bacteria	beta-galactosidase	Other oligosaccharide degrading	K01190	step1_Organic_carbon_oxidation	0	0	0	0	0	0	0	0	0	0	0.991722	0.329305	0	0	0.118105	0	0.124647	0.822315	0.405296	0.133209	0.176233
T5_3.296170_1	k__Bacteria; p__Proteobacteria; c__Gammaproteobacteria; o__Chromatiales; f__Chromatiaceae; g__Nitrosococcus	isoamylase	Amylolytic enzymes	K01214	step1_Organic_carbon_oxidation	0	0	0	0	0	0	0	0	0	0	0.307984	0	0	0	0	0.355162	0	0.71848	0	0	0
T5_3.296710_9	k__Bacteria; p__Actinobacteria; c__Actinomycetia; o__Micromonosporales; f__Micromonosporaceae; g__Actinoplanes; s__Actinoplanes sp. LAM7112	cellobiosidase	Cellulose degrading	K19668	step1_Organic_carbon_oxidation	0	0	0	0	0	0	0	0.023241	0	0	0	0	0.016993	0	0	0.101077	0.025119	1.549266	0.016077	0	0
T5_3.296824_1	k__Bacteria; p__Proteobacteria; c__Alphaproteobacteria; o__Hyphomicrobiales; f__Hyphomicrobiaceae; g__Rhodoplanes; s__Rhodoplanes sp. Z2-YC6860	aspB	Metabolism of organic sulfur | Cysteine <-> 3-mercaptopyruvate	K00812	step1_Organic_carbon_oxidation	0	0	0	0	0.18166	0	0.170925	0	0	0.214684	0.311195	0	0.483569	0	0	0.251161	0	1.214929	0	0.39163	0
T5_3.296829_1	k__Bacteria; p__Bacteroidetes; c__Sphingobacteriia; o__Sphingobacteriales; f__NA; g__NA; s__Sphingobacteriales bacterium	beta-galactosidase	Other oligosaccharide degrading	K01190	step1_Organic_carbon_oxidation	0	0	0	0	0	0	0	0	0	0.086479	0.087623	0.131124	0	0	0	0.604858	0.297985	0.898323	0.064342	0	0
T5_3.296854_1	k__Bacteria; p__Proteobacteria; c__Betaproteobacteria; o__Nitrosomonadales; f__NA; g__NA; s__Gallionellales bacterium GWA2_60_142	aspB	Metabolism of organic sulfur | Cysteine <-> 3-mercaptopyruvate	K00812	step1_Organic_carbon_oxidation	0	0	0	0	0	0	0	0	0	0.035347	0.81506	0	0	0	0.019141	0.082315	0.43746	0.883119	0	0	0
T5_3.296905_1	k__Bacteria; p__Bacteroidetes; c__Cytophagia; o__Cytophagales; f__Hymenobacteraceae; g__Adhaeribacter; s__Adhaeribacter arboris	chitiniase	Chitin degrading	K01183	step1_Organic_carbon_oxidation	0	0	0	0	0	0	0	0	0	0	0	0.635806	0	0	0	0.327542	0	0.397788	0.209585	0.256693	0.226173
T5_3.297172_1	k__Bacteria; p__Actinobacteria; c__Actinomycetia; o__Micromonosporales; f__Micromonosporaceae; g__Actinoplanes; s__Actinoplanes regularis	chitiniase	Chitin degrading	K01183	step1_Organic_carbon_oxidation	0	0.045494	0.244557	0.046179	0.053646	0.243612	0	0	0	0.069837	0.353885	0.265106	0	0	0	0.16276	0.241095	0.72499	0.311388	0.128999	0.227936
T5_3.297415_1	k__Bacteria; p__Proteobacteria; c__Deltaproteobacteria; o__Myxococcales; f__Myxococcaceae; g__Corallococcus	pullulanase	Amylolytic enzymes	K01200	step1_Organic_carbon_oxidation	0	0	0	0	0	0	0	0	0	0	0	0.21754	0	0	0	0	0.164516	0.544479	0	0	0
T5_3.297578_1	k__Bacteria	fdoG	Formate oxidation	K00123	step1_Organic_carbon_oxidation	0	0	0	0	0.03345	0	0	0.049097	0	0.087439	0.202071	0.166332	0	0	0	0.050916	0.555177	0.755285	0.064857	0.216192	0.071708
T5_3.297681_4	k__Bacteria; p__Proteobacteria; c__Alphaproteobacteria; o__Rhodospirillales; f__Rhodospirillaceae; g__Ferrovibrio; s__Ferrovibrio sp.*	aspB	Metabolism of organic sulfur | Cysteine <-> 3-mercaptopyruvate	K00812	step1_Organic_carbon_oxidation	0	0	0	0	0	0.061269	0	0	0	0.104982	0.42579	0.345887	0	0.024276	0	0.325971	0.444732	1.880271	0.207524	0.021659	0
T5_3.297844_1	k__Bacteria; p__Proteobacteria; c__Alphaproteobacteria; o__Hyphomicrobiales; f__Bradyrhizobiaceae; g__Bradyrhizobium	adh	Alcohol utilization	K00001	step6_Fermentation	0	0.226267	0.182065	0.287127	0.445483	0.225835	0.036908	0.093196	0.178322	0.345916	0.262869	0	0.199641	0.178717	0.140709	0.302429	0	0.979989	0.064342	0.10623	0
T5_3.298110_1	k__Bacteria; p__Proteobacteria; c__Alphaproteobacteria; o__Hyphomicrobiales; f__Devosiaceae; g__Devosia; s__Devosia sp. Root436	hexosaminidase	Chitin degrading	K01207	step1_Organic_carbon_oxidation	0	0	0	0	0	0	0.084882	0	0.102619	0.398216	0	0	0	0	0	0	0	0.282156	0.148271	0.244121	0.16155
T5_3.298158_1	k__Bacteria; p__Bacteroidetes; c__Cytophagia; o__Cytophagales; f__Cytophagaceae; g__Sporocytophaga; s__Sporocytophaga myxococcoides	adh	Alcohol utilization	K00001	step6_Fermentation	0	0	0	0	0	0	0	0	0	0.197281	0.280032	0.240268	0	0	0	0.191815	0.63787	0.780888	0.234061	0.146427	0.06477
T5_3.298378_1	k__Bacteria; p__Actinobacteria; c__Actinomycetia; o__Micromonosporales; f__Micromonosporaceae; g__Micromonospora	hexosaminidase	Chitin degrading	K01207	step1_Organic_carbon_oxidation	0	0	0	0	0	0	0	0	0	0	0	0	0	0	0	0	0.043765	1.285536	0	0	0
T5_3.298434_2	k__Bacteria; p__Proteobacteria; c__Alphaproteobacteria; o__Caulobacterales; f__Caulobacteraceae	frmA	Formaldehyde oxidation	K00121	step1_Organic_carbon_oxidation	0	0	0	0	0	0	0	0	0	0.514788	0	0	0	0	0	0	0	0.973497	0	0	0
T5_3.298669_1	k__Bacteria	beta-xylosidase	Other oligosaccharide degrading	K01198	step1_Organic_carbon_oxidation	0	0	0	0	0	0	0	0	0	0	0.328904	0.061547	0	0	0	0.283521	0.097903	0.823378	0.127797	0.099758	0.264269
T5_3.299149_1	k__Bacteria; p__Proteobacteria; c__NA; o__NA; f__NA; g__NA; s__Proteobacteria bacterium	beta-xylosidase	Other oligosaccharide degrading	K01198	step1_Organic_carbon_oxidation	0	0	0	0	0	0	0	0	0	1.999331	2.362478	1.512532	0	0.228808	0	0.906923	0.890656	1.049528	0.6622	1.359625	0.539587
T5_3.299404_1	k__Bacteria; p__Proteobacteria; c__Gammaproteobacteria; o__Nevskiales; f__Steroidobacteraceae; g__Steroidobacter; s__Steroidobacter cummioxidans	arabinosidase	Hemicullulose debranching	K01209	step1_Organic_carbon_oxidation	0	0	0	0	0	0	0	0	0	0	0.160647	0.121366	0	0	0	0.370612	0	1.006918	0.118679	0.772876	0.382856
T5_3.299752_1	k__Bacteria; p__Proteobacteria; c__Alphaproteobacteria; o__Hyphomicrobiales; f__Phyllobacteriaceae; g__Mesorhizobium	acs	Acetate to acetyl-CoA	K01895	step6_Fermentation	0	0	0	0	0	0	0.047309	0	0	0.111074	0	0.168081	0	0	0.060297	0	0	0.209906	0	0	0.176599
T5_3.300002_1	k__Bacteria; p__Proteobacteria; c__Deltaproteobacteria; o__Myxococcales; f__Nannocystaceae; g__Nannocystis; s__Nannocystis exedens	acs	Acetate to acetyl-CoA	K01895	step6_Fermentation	0	0	0	0	0	0	0	0	0	0	0.284125	0	0.106548	0	0	0.163771	0	0.795577	0.314377	0.085564	0
T5_3.300068_1	k__Bacteria; p__Proteobacteria; c__Alphaproteobacteria; o__Sphingomonadales	fdoG	Formate oxidation	K00123	step1_Organic_carbon_oxidation	0	0.15449	0	0	0	0	0.149001	0.063339	0.241495	0.586098	0.356136	0.709177	0	0.161382	0.127417	0	0.402583	0.886519	0	0	0.189618
T5_3.300160_1	k__Bacteria; p__Proteobacteria; c__Deltaproteobacteria; o__Myxococcales; f__Archangiaceae	isoamylase	Amylolytic enzymes	K01214	step1_Organic_carbon_oxidation	0	0	0	0	0	0	0	0	0	0.102457	0	0.232718	0	0	0	0	0.234943	0.580777	0	0.313583	0
T5_3.300251_1	k__Bacteria; p__Actinobacteria; c__Actinomycetia; o__Corynebacteriales; f__Nocardiaceae; g__Nocardia; s__Nocardia sp. BMG111209	frmA	Formaldehyde oxidation	K00121	step1_Organic_carbon_oxidation	0	0	0	0	0	0	0	0	0	0	0.344723	0.257478	0	0	0	0	0	0.750623	0	0	0
T5_3.300429_1	k__Bacteria; p__Bacteroidetes; c__Chitinophagia; o__Chitinophagales; f__Chitinophagaceae; g__Niastella; s__Niastella vici	chitiniase	Chitin degrading	K01183	step1_Organic_carbon_oxidation	0	0	0	0	0	0	0	0	0	0.329668	0	0.062504	0	0	0	0.096066	0.378829	0.778192	0.122604	0.050651	0
T5_3.300539_1	k__Bacteria; p__Proteobacteria	frmA	Formaldehyde oxidation	K00121	step1_Organic_carbon_oxidation	0	0	0	0	0	0.203457	0	0	0	0	0	0.305955	0	0	0	0	0.134194	0.332414	0	0	0.094725
T5_3.300597_1	k__Bacteria; p__Proteobacteria; c__Alphaproteobacteria; o__Caulobacterales; f__Caulobacteraceae; g__Phenylobacterium	ornithine/acetylornithine aminotransferase	Ornithine/acetylornithine aminotransferase	K00819	step1_Organic_carbon_oxidation	0	0	0	0.127713	0.073982	0.333687	0	0	0.148567	0	0.388738	0.508614	0	0	0.312314	0.33556	0.33021	0.996808	0	0	0.46732
T5_3.300854_1	k__Bacteria; p__Proteobacteria; c__Alphaproteobacteria; o__Hyphomicrobiales; f__Xanthobacteraceae; g__Pseudolabrys; s__Pseudolabrys taiwanensis	acs	Acetate to acetyl-CoA	K01895	step6_Fermentation	0	0	0	0	0	0	0	0	0	0	0	0	0	0	0	0	0	3.065721	0	0	0
T5_3.300905_1	k__Bacteria; p__Proteobacteria; c__Alphaproteobacteria; o__Rhodospirillales; f__Rhodospirillaceae; g__Ferrovibrio; s__Ferrovibrio sp.*	branched-chain amino acid aminotransferase/4-amino-4-deoxychorismate lyase	Branched-chain amino acid aminotransferase/4-amino-4-deoxychorismate lyase	K00826	step1_Organic_carbon_oxidation	0	0	0	0	0	0	0	0	0	0	0	0.562664	0	0	0	0.289515	0	0.468919	0.092539	0	0
T5_3.301055_1	k__Bacteria	glucoamylase	Amylolytic enzymes	K01178	step1_Organic_carbon_oxidation	0	0	0	0	0	0	0	0	0	0	0.248368	0	0.093501	0.084097	0	0.429252	0	0.811159	0	0.374718	0.396387
T5_3.301161_1	k__Bacteria; p__Proteobacteria; c__Alphaproteobacteria; o__Sphingomonadales; f__Sphingomonadaceae	beta-xylosidase	Other oligosaccharide degrading	K01198	step1_Organic_carbon_oxidation	0	0	0	0.123701	0	0	0	0	0	0.094085	0.143074	0.35785	0	0	0	0.05479	0.814128	1.286155	0.104706	0.3197	0.077109
T5_3.301663_1	k__Bacteria; p__Proteobacteria; c__Alphaproteobacteria; o__Hyphomicrobiales; f__Bradyrhizobiaceae	isoamylase	Amylolytic enzymes	K01214	step1_Organic_carbon_oxidation	0	0	0	0	0	0.131682	0	0	0	0	0.153992	0	0	0	0	0	0	0.574784	0	0	0
T5_3.301911_1	k__Bacteria; p__Proteobacteria; c__Alphaproteobacteria; o__Hyphomicrobiales; f__Rhizobiaceae; g__Rhizobium	ornithine/acetylornithine aminotransferase	Ornithine/acetylornithine aminotransferase	K00819	step1_Organic_carbon_oxidation	0	0	0	0	0	0	0.072631	0.045839	0.131612	0.21684	0	0.774119	0	0.05862	0.092298	0.099178	0	0.723087	0.063296	0.156801	0.276878
T5_3.301967_1	k__Bacteria; p__Proteobacteria; c__Betaproteobacteria; o__Burkholderiales	frmA	Formaldehyde oxidation	K00121	step1_Organic_carbon_oxidation	0	0	0	0	0	0	0	0.169571	0	0.156356	0	0	0	0.106966	0	0.490959	0	0.720967	0.747043	0.190512	0
T5_3.302130_1	k__Bacteria; p__Verrucomicrobia; c__Opitutae; o__Opitutales; f__Opitutaceae; g__Opitutus; s__Opitutus terrae	isoamylase	Amylolytic enzymes	K01214	step1_Organic_carbon_oxidation	0	0	0	0	0	0	0.40603	0	0	0	0	0	0	0	0	0	0	1.289067	0	0	0.368424
T5_3.302162_2	k__Bacteria; p__Bacteroidetes; c__Cytophagia; o__Cytophagales; f__Fulvivirgaceae	hexosaminidase	Chitin degrading	K01207	step1_Organic_carbon_oxidation	0	0	0	0	0	0	0	0	0	0.219244	0.274538	0.481242	0	0	0	0.408824	0.253418	0.952925	0.223857	0.09535	0.028846
T5_3.302423_2	k__Bacteria; p__Proteobacteria; c__Betaproteobacteria; o__Burkholderiales; f__Comamonadaceae; g__Hydrogenophaga	acs	Acetate to acetyl-CoA	K01895	step6_Fermentation	0	0	0	0	0	0	0	0	0.061045	0.237054	0.960278	0.089628	0	0	0	0.414864	0.949727	1.567898	0	0.072474	0
T5_3.302503_1	k__Bacteria; p__Proteobacteria; c__Alphaproteobacteria; o__Rhodobacterales	acyl-CoA dehydrogenase	Fatty acid degradation	K00249	step1_Organic_carbon_oxidation	0	0	0	0	0	0	0	0	0	0.234439	0.118712	0.088647	0	0	0	0.547021	0.536777	0.664615	0.611733	0.215062	0.189618
T5_3.303034_1	k__Bacteria; p__Proteobacteria; c__Gammaproteobacteria; o__Nevskiales; f__Steroidobacteraceae; g__Steroidobacter; s__Steroidobacter cummioxidans	cellulase	Cellulose degrading	K01779	step1_Organic_carbon_oxidation	0	0	0	0	0	0	0	0	0	0.200421	0	0.151212	0	0	0.218032	0	0	0.756894	0.451955	0.121909	0.321733
T5_3.303152_1	k__Bacteria; p__Proteobacteria; c__Betaproteobacteria; o__Rhodocyclales	acs	Acetate to acetyl-CoA	K01895	step6_Fermentation	0	0	0	0	0	0	0	0	0	0.167659	0.107542	0.161073	0.040751	0.073301	0.037994	0.123387	0.366387	0.734607	0.117934	0.261514	0.173427
T5_3.303189_1	k__Bacteria; p__Proteobacteria; c__Betaproteobacteria; o__Nitrosomonadales; f__Gallionellaceae; g__Sideroxydans; s__Sideroxydans lithotrophicus	acs	Acetate to acetyl-CoA	K01895	step6_Fermentation	0	0	0	0	0	0	0	0	0	0	0.14393	0	0	0	0	0	0	1.209058	0	0	0
T5_3.303259_1	k__Bacteria; p__Proteobacteria; c__Betaproteobacteria; o__NA; f__NA; g__NA; s__Betaproteobacteria bacterium RIFCSPLOWO2_12_FULL_65_14	isoamylase	Amylolytic enzymes	K01214	step1_Organic_carbon_oxidation	0	0	0	0	0	0	0	0	0	0	0	0	0	0	0	0	0	0.534159	0	0	0
T5_3.303432_1	k__Bacteria	aspB	Metabolism of organic sulfur | Cysteine <-> 3-mercaptopyruvate	K00812	step1_Organic_carbon_oxidation	0	0	0	0	0	0	0	0	0	0.211574	0.26525	0.389594	0	0	0	0.102497	0	0.609197	0.154435	0.302744	0.142987
T5_3.303524_1	k__NA; p__NA; c__NA; o__NA; f__NA; g__NA; s__uncultured organism	cellobiosidase	Cellulose degrading	K19668	step1_Organic_carbon_oxidation	0	0	0	0	0	0	0	0	0	0.298662	0.302549	0.075393	0	0	0	0.58045	0.5709	1.410781	0	0.06103	0
T5_3.303554_1	k__Bacteria; p__Candidatus Dadabacteria; c__NA; o__NA; f__NA; g__NA; s__Candidatus Dadabacteria bacterium	acs	Acetate to acetyl-CoA	K01895	step6_Fermentation	0	0	0	0.188535	0	0.124261	0	0	0	0.285025	0.241756	0.065221	0	0	0	0	0.439648	0.466271	0.052958	0	0
T5_3.303605_7	k__Bacteria; p__Actinobacteria; c__Actinomycetia; o__Micromonosporales; f__Micromonosporaceae*	beta-xylosidase	Other oligosaccharide degrading	K01198	step1_Organic_carbon_oxidation	0	0	0	0	0	0	0	0.065123	0	0	0	0	0	0	0	0	0.13959	1.257422	0.08999	0	0
T5_3.304106_1	k__Bacteria	Form II	CBB cycle - Rubisco	K01601	step2_Carbon_fixation	0	0	0.089559	0	0	0	0.216157	0.343444	0.130792	0.381024	0	0	0	0.087061	0	0	0.871686	1.680284	0.189538	0	0
T5_3.304137_1	k__Bacteria; p__Gemmatimonadetes; c__NA; o__NA; f__NA; g__NA; s__Gemmatimonadetes bacterium	fdoG	Formate oxidation	K00123	step1_Organic_carbon_oxidation	0	0	0	0	0.084059	0.283447	0	0	0	0.184984	0	0.164652	0	0	0	0.443026	0.124655	1.244362	0.081059	0	0
T5_3.304521_1	k__Bacteria; p__Proteobacteria; c__Alphaproteobacteria; o__Hyphomicrobiales; f__Hyphomicrobiaceae; g__Hyphomicrobium; s__Hyphomicrobium sp. CS1BSMeth3	frmA	Formaldehyde oxidation	K00121	step1_Organic_carbon_oxidation	0	0	0	0	0	0	0	0	0	0	0	0	0	0	0	0.33936	0	0.272296	0	0	0
T5_3.305212_1	k__Bacteria; p__Bacteroidetes; c__Chitinophagia; o__Chitinophagales; f__Chitinophagaceae; g__NA; s__Chitinophagaceae bacterium	branched-chain amino acid aminotransferase/4-amino-4-deoxychorismate lyase	Branched-chain amino acid aminotransferase/4-amino-4-deoxychorismate lyase	K00826	step1_Organic_carbon_oxidation	0	0	0	0	0	0	0	0	0	0	0	0	0	0	0	0	0	0.671699	0	0.086674	0
T5_3.305366_2	k__Bacteria; p__Proteobacteria; c__NA; o__NA; f__NA; g__NA; s__Proteobacteria bacterium	catA	Protocatechuate/Catechol degradation	K03381	step1_Organic_carbon_oxidation	0	0	0	0.459015	0.059205	0	0.065769	0.082892	0	0	0	0	0	0	0	0	0.354103	1.017505	0	0	0.062734
T5_3.305530_1	k__Bacteria	beta-galactosidase	Other oligosaccharide degrading	K01190	step1_Organic_carbon_oxidation	0	0	0	0.098571	0.019173	0.264282	0	0	0	0.527738	0.076454	0.191522	0	0.034914	0.027208	0.146275	0.029067	0.568044	0.055847	0	0
T5_3.305706_1	k__Bacteria; p__Proteobacteria; c__Alphaproteobacteria; o__Rhodospirillales; f__Rhodospirillaceae	phosphoserine aminotransferase	Phosphoserine aminotransferase	K00831	step1_Organic_carbon_oxidation	0	0	0	0	0	0	0	0	0	0	0	0	0	0	0	0	0	1.080194	0	0	0
T5_3.305747_1	k__Bacteria; p__Proteobacteria; c__Gammaproteobacteria; o__Chromatiales; f__Ectothiorhodospiraceae; g__Thioalkalivibrio; s__Thioalkalivibrio denitrificans	isoamylase	Amylolytic enzymes	K01214	step1_Organic_carbon_oxidation	0	0	0	0	0	0	0	0	0	0	0	0	0	0	0	0	0.265577	0.413951	0.286217	0	0
T5_3.306021_2	k__Bacteria; p__Acidobacteria; c__NA; o__NA; f__NA; g__NA; s__Acidobacteria bacterium	acdA	Acetogenesis	K01905	step6_Fermentation	0	0	0	0	0	0	0	0	0	0.801684	0	0	0	0	0	0	0.228385	0.946117	0.150652	0	0
T5_3.306079_1	k__Bacteria; p__Proteobacteria; c__Alphaproteobacteria; o__Hyphomicrobiales; f__Xanthobacteraceae; g__Pseudolabrys; s__Pseudolabrys sp. GY_H	fdoG	Formate oxidation	K00123	step1_Organic_carbon_oxidation	0	0	0	0	0	0	0	0	0	0	0	0	0	0	0	0	0	0.604838	0	0	0
T5_3.306079_2	k__Bacteria; p__Proteobacteria; c__Alphaproteobacteria; o__Hyphomicrobiales; f__Bradyrhizobiaceae; g__Bradyrhizobium	fdoH	Formate oxidation	K00124	step1_Organic_carbon_oxidation	0.284709	0.129943	0.827546	0.660756	0.454639	0.335842	0.164945	0.210768	0	0.775301	0.392759	0.146252	0	0.132515	0.421773	0.453272	0.4418	1.464545	0	0.117922	0.311262
T5_3.306084_1	k__Bacteria; p__Gemmatimonadetes; c__NA; o__NA; f__NA; g__NA; s__Gemmatimonadetes bacterium	fdoG	Formate oxidation	K00123	step1_Organic_carbon_oxidation	0	0	0	0	0	0.105944	0	0	0	0	0.15641	0.161242	0	0	0	0	0.314941	0.39278	0.103336	0	0
T5_3.306163_2	k__Bacteria; p__Proteobacteria; c__Alphaproteobacteria; o__Hyphomicrobiales; f__NA; g__Pseudorhodoplanes; s__Pseudorhodoplanes sinuspersici	fdoG	Formate oxidation	K00123	step1_Organic_carbon_oxidation	0	0	0	0	0	0	0	0	0	0	0	0.194808	0	0	0	0	1.76115	0.242783	0	0	0
T5_3.306428_1	k__Bacteria; p__Acidobacteria; c__NA; o__NA; f__NA; g__NA; s__Acidobacteria bacterium	arabinosidase	Hemicullulose debranching	K01209	step1_Organic_carbon_oxidation	0	0	0	0.023246	0	0	0	0	0	0.354659	1.153292	0.351068	0	0.024602	0.019205	0.33037	0.532651	0.63495	0.158106	0.197601	0.174794
T5_3.306449_1	k__Bacteria; p__Proteobacteria; c__Betaproteobacteria; o__NA; f__NA; g__NA; s__Betaproteobacteria bacterium RIFCSPLOWO2_12_FULL_65_14	isoamylase	Amylolytic enzymes	K01214	step1_Organic_carbon_oxidation	0	0	0	0	0	0	0	0	0	0	0.075268	0	0	0	0	0.086559	0.256283	0.280425	0	0	0
T5_3.306957_1	k__Bacteria; p__Proteobacteria; c__Alphaproteobacteria; o__Hyphomicrobiales; f__Bradyrhizobiaceae	acyl-CoA dehydrogenase	Fatty acid degradation	K00249	step1_Organic_carbon_oxidation	0	0	0	0.179172	0.206805	0	0	0	0	0.133339	0.135028	0	0	0	0	0	0.609717	1.260088	0	0.325534	0
T5_3.307565_1	k__Bacteria; p__Actinobacteria; c__Actinomycetia; o__Streptomycetales; f__Streptomycetaceae; g__Streptomyces; s__Streptomyces sp. DI166	isoamylase	Amylolytic enzymes	K01214	step1_Organic_carbon_oxidation	0	0	0	0	0	0	0	0	0	0	0.140243	0.209222	0	0	0.13776	0	0	0.654473	0	0.084097	0
T5_3.307648_1	k__Bacteria; p__Verrucomicrobia; c__Verrucomicrobiae; o__Verrucomicrobiales; f__Verrucomicrobiaceae; g__NA; s__Verrucomicrobiaceae bacterium	adh	Alcohol utilization	K00001	step6_Fermentation	0	0	0	0	0	0	0	0	0	0	0	0.582056	0	0	0	0.652207	0.528154	0.291707	0	0	0
T5_3.307663_1	k__Bacteria; p__Proteobacteria; c__Alphaproteobacteria; o__Hyphomicrobiales; f__Rhizobiaceae; g__Rhizobium; s__Rhizobium giardinii	fdoG	Formate oxidation	K00123	step1_Organic_carbon_oxidation	0	0	0	0	0	0.047706	0.070108	0.029332	0	0.054613	0.05536	0.095814	0.084799	0.115157	0.177518	0.063617	0	0.498147	0.243241	0.134809	0.178771
T5_3.307785_1	k__Bacteria	hexosaminidase	Chitin degrading	K01207	step1_Organic_carbon_oxidation	0	0	0	0	0	0	0	0	0	0	0.562495	0.420202	0	0	0	0.12956	0.76342	0.944575	0.082775	0	0
T5_3.307823_1	k__Bacteria; p__Proteobacteria; c__Gammaproteobacteria; o__Pseudomonadales; f__Pseudomonadaceae; g__Pseudomonas; s__Pseudomonas linyingensis	fdoG	Formate oxidation	K00123	step1_Organic_carbon_oxidation	0	0	0	0	0	0	0.032413	0	0	0	0.076895	0.115158	0	0	0	0.176868	0.4363	0.501391	0.056414	0	0
T5_3.307863_1	k__Bacteria; p__Actinobacteria; c__Actinomycetia; o__Corynebacteriales; f__Nocardiaceae; g__Rhodococcus; s__Rhodococcus sp.	pullulanase	Amylolytic enzymes	K01200	step1_Organic_carbon_oxidation	0	0	0	0	0	0	0	0	0	0.168206	0.511121	0.634659	0.127128	0.230027	0	0.58965	0.959491	0.953782	0.125981	0.307176	0
T5_3.308157_1	k__Bacteria; p__Verrucomicrobia; c__Opitutae; o__Opitutales; f__Opitutaceae; g__Opitutus; s__Opitutus terrae	chitiniase	Chitin degrading	K01183	step1_Organic_carbon_oxidation	0	0	0	0	0	0	0	0	0	0.156356	0.158373	0.118053	0	0	0	0.365313	0	0.886724	0	0.190512	0.251684
T5_3.308225_2	k__Bacteria; p__Proteobacteria; c__Gammaproteobacteria; o__Xanthomonadales; f__NA; g__NA; s__Xanthomonadales bacterium	alpha-amylase	Amylolytic enzymes	K01176	step1_Organic_carbon_oxidation	0	0	0	0	0	0	0	0	0	0	0.495804	0	0	0	0	0.103554	0.513088	0.776556	0	0	0
T5_3.308255_1	k__Bacteria; p__Bacteroidetes; c__Chitinophagia; o__Chitinophagales; f__Chitinophagaceae; g__Niastella	hexosaminidase	Chitin degrading	K01207	step1_Organic_carbon_oxidation	0	0	0	0	0	0	0	0	0	0.523068	1.613234	1.206652	0	0	0	1.886519	0	1.980299	0	0.65112	0
T5_3.308258_1	k__Bacteria	ornithine/acetylornithine aminotransferase	Ornithine/acetylornithine aminotransferase	K00819	step1_Organic_carbon_oxidation	0	0	0	0	0	0	0	0	0	0	0	0	0	0	0	0	0.173281	0.355565	0	0.046348	0
T5_3.308999_1	k__Bacteria	acs	Acetate to acetyl-CoA	K01895	step6_Fermentation	0.184547	0	0	0	0	0.072906	0.071442	0	0	0	0.084839	0	0	0	0	0	0.192397	0.790607	0	0	0
T5_3.309180_1	k__Bacteria; p__Bacteroidetes; c__Chitinophagia; o__Chitinophagales; f__Chitinophagaceae; g__Niastella; s__Niastella populi	arabinosidase	Hemicullulose debranching	K01209	step1_Organic_carbon_oxidation	0	0	0	0	0	0	0	0	0	0.092609	0	0	0	0	0	0	0.124702	0.174642	0.068895	0	0
T5_3.310045_1	k__Bacteria	pta	Acetogenesis	K00625	step6_Fermentation	0	0	0	0	0	0	0	0	0	0.050425	0	0	0	0	0	0.058733	0.116309	0.523006	0.03742	0	0
T5_3.310189_1	k__Bacteria; p__Nitrospirae; c__Nitrospira; o__Nitrospirales; f__Nitrospiraceae; g__Nitrospira; s__Nitrospira sp. UW-LDO-01	hexosaminidase	Chitin degrading	K01207	step1_Organic_carbon_oxidation	0	0	0	0	0	0	0	0	0	0.4721	0.967421	0	0.35675	0.332408	0.262379	1.127522	0.540251	0	0.368083	0	0.382402
T5_3.310484_1	k__Bacteria	acs	Acetate to acetyl-CoA	K01895	step6_Fermentation	0	0	0	0	0	0	0	0	0	0	0.077453	0.057994	0	0	0	0.089078	0.175777	0.721493	0	0	0
T5_3.310550_1	k__Bacteria; p__Proteobacteria; c__Alphaproteobacteria; o__Caulobacterales; f__Caulobacteraceae; g__Phenylobacterium	branched-chain amino acid aminotransferase/4-amino-4-deoxychorismate lyase	Branched-chain amino acid aminotransferase/4-amino-4-deoxychorismate lyase	K00826	step1_Organic_carbon_oxidation	0	0	0	0	0	0	0	0	0	0.211059	0.213784	0.079879	0.374784	0.335426	0.114386	0	0	0.698394	0	0.208429	0.25658
T5_3.310830_1	k__Bacteria; p__Proteobacteria; c__Gammaproteobacteria; o__Xanthomonadales; f__NA; g__NA; s__Xanthomonadales bacterium	hexosaminidase	Chitin degrading	K01207	step1_Organic_carbon_oxidation	0	0	0	0	0	0	0	0	0	0	0.273449	0.612028	0	0	0.073342	0.315204	0.308651	0.893172	0.403243	0.247177	0.108912
T5_3.311235_1	k__Bacteria; p__Proteobacteria	isoamylase	Amylolytic enzymes	K01214	step1_Organic_carbon_oxidation	0.086899	0	0	0	0	0	0	0	0	0.118527	0	0	0	0	0	0	0.271351	0.448007	0	0	0
T5_3.311534_1	k__Bacteria	phosphoserine aminotransferase	Phosphoserine aminotransferase	K00831	step1_Organic_carbon_oxidation	0	0	0	0	0	0	0	0	0	0.158599	0	0	0	0.650987	0.086209	0.185306	0.181083	1.34928	0.712073	0.772876	0.510199
T5_3.311770_1	k__Bacteria; p__Proteobacteria; c__Alphaproteobacteria; o__Sphingomonadales; f__Sphingomonadaceae; g__Sphingomonas	beta-galactosidase	Other oligosaccharide degrading	K01190	step1_Organic_carbon_oxidation	0	0	0	0	0	0	0	0	0	0.154161	0	0.232823	0	0	0	0	0.176051	1.02	0	0.281807	0
T5_3.311845_1	k__Bacteria; p__Proteobacteria; c__NA; o__NA; f__NA; g__NA; s__Proteobacteria bacterium	aspB	Metabolism of organic sulfur | Cysteine <-> 3-mercaptopyruvate	K00812	step1_Organic_carbon_oxidation	0	0.027047	0.058361	0.10979	0.075192	0	0.017909	0	0	0.428824	0.635818	0.222721	0	0.086927	0.090578	0.292127	0.289614	0.788531	0.186202	0.051704	0
T5_3.312030_2	k__Bacteria; p__Actinobacteria; c__Actinomycetia	phosphoserine aminotransferase	Phosphoserine aminotransferase	K00831	step1_Organic_carbon_oxidation	0	0	0	0	0	0	0	0	0	0.374421	0	0.285636	0	0.260371	0	0.442969	0.856638	1.058224	0	0	0.30214
T5_3.312102_1	k__Bacteria; p__Proteobacteria; c__Betaproteobacteria	isoamylase	Amylolytic enzymes	K01214	step1_Organic_carbon_oxidation	0	0	0	0	0	0	0	0	0	0.441594	0.145533	0.260203	0.055421	0.169884	0.038896	0.230368	0.412695	0.385567	0.189317	0.155286	0.058616
T5_3.312326_1	k__Bacteria; p__Bacteroidetes; c__Chitinophagia; o__Chitinophagales; f__Chitinophagaceae; g__Niastella; s__Niastella populi	mannan endo-1,4-beta-mannosidase	Endohemicellulases	K01218	step1_Organic_carbon_oxidation	0	0	0	0	0	0	0	0	0	0	0.131752	0	0	0	0	0	0.148772	1.106479	0	0	0
T5_3.312628_1	k__Bacteria; p__Proteobacteria; c__Alphaproteobacteria; o__Sphingomonadales	fdoH	Formate oxidation	K00124	step1_Organic_carbon_oxidation	0.050035	0.044298	0	0	0.052244	0	0.058158	0.073179	0.10529	0	0.413693	0.103317	0	0.187924	0.073759	0.39636	0.156605	0.385195	0.050549	0.083798	0.111059
T5_3.312989_2	k__Bacteria; p__Proteobacteria; c__Gammaproteobacteria; o__Nevskiales; f__Steroidobacteraceae; g__Steroidobacter; s__Steroidobacter agariperforans	fdoH	Formate oxidation	K00124	step1_Organic_carbon_oxidation	0	0	0	0	0	0	0	0	0	0.687805	0.71572	0.779067	0	0	0	0	1.589814	0.658904	1.62426	0	1.121089
T5_3.313610_1	k__Bacteria	isoamylase	Amylolytic enzymes	K01214	step1_Organic_carbon_oxidation	0	0	0	0	0	0	0	0	0	0.06946	0.716734	0.237921	0.086079	0	0	0.28803	0.624688	0.679704	0.21136	0	0
T5_3.313890_1	k__Bacteria; p__Proteobacteria; c__NA; o__NA; f__NA; g__NA; s__Proteobacteria bacterium	phosphoserine aminotransferase	Phosphoserine aminotransferase	K00831	step1_Organic_carbon_oxidation	0	0	0	0.091437	0.137835	0.363067	0	0	0	0.540351	1.049805	0.5275	0.035031	0	0.048783	1.415848	1.039284	0.934849	0.753221	0.41706	0.157746
T5_3.314291_1	k__Bacteria; p__Proteobacteria; c__Alphaproteobacteria; o__Hyphomicrobiales; f__Bradyrhizobiaceae; g__Afipia	fdoG	Formate oxidation	K00123	step1_Organic_carbon_oxidation	0	0	0	0.155323	0	0	0	0	0	0.093522	0.158353	0	0	0	0	0	0.269487	0.386483	0.061525	0	0
T5_3.314314_1	k__Bacteria	branched-chain amino acid aminotransferase/4-amino-4-deoxychorismate lyase	Branched-chain amino acid aminotransferase/4-amino-4-deoxychorismate lyase	K00826	step1_Organic_carbon_oxidation	0	0	0	0	0.099904	0.102853	0	0.064052	0.12209	0.237054	0.600174	0.268884	0.090463	0	0	0.138288	0.542823	0.672011	0.17675	0	0
T5_3.314458_1	k__Bacteria; p__Proteobacteria	frmA	Formaldehyde oxidation	K00121	step1_Organic_carbon_oxidation	0.095346	0	0	0.08734	0.302536	0	0	0	0.066979	0	0.395256	0.19663	0	0	0	0.151847	0	0.122942	0	0	0.210042
T5_3.314581_1	k__Bacteria; p__Chloroflexi; c__NA; o__NA; f__NA; g__NA; s__Chloroflexi bacterium	acs	Acetate to acetyl-CoA	K01895	step6_Fermentation	0	0	0	0	0	0	0	0	0	0	0.128619	0	0	0	0	0.74112	0	1.080182	0	0	0
T5_3.314597_1	k__Eukaryota; p__Ascomycota; c__Sordariomycetes; o__Xylariales; f__NA; g__Monosporascus; s__Monosporascus sp. GIB2	chitiniase	Chitin degrading	K01183	step1_Organic_carbon_oxidation	0	0	0	0	0	0	0	0	0	0.730858	0	0.551993	0	0	0	0	0	0.688493	0	0	0
T5_3.314853_1	k__Bacteria; p__Planctomycetes; c__NA; o__NA; f__NA; g__NA; s__Planctomycetes bacterium	hexosaminidase	Chitin degrading	K01207	step1_Organic_carbon_oxidation	0	0	0	0	0	0	0	0	0	0	0	0	0	0	0	0	0	0.392684	0	0	0
T5_3.315149_1	k__Bacteria; p__Actinobacteria	acyl-CoA dehydrogenase	Fatty acid degradation	K00249	step1_Organic_carbon_oxidation	0	0	0.151646	0.416589	0.239872	0	0	0	0	0.154161	0.156159	0.232823	0	0	0	0	0	0.845071	0	0	0
T5_3.315391_2	k__Bacteria; p__Proteobacteria; c__Alphaproteobacteria	histidinol-phosphate/aromatic aminotransferase	Histidinol-phosphate/aromatic aminotransferase	K00817	step1_Organic_carbon_oxidation	0	0	0	0	0	0	0	0	0	0	0.189208	0.070752	0	0.064267	0	0	0.32152	0.617423	0	0	0
T5_3.315449_1	k__Bacteria; p__Bacteroidetes; c__Cytophagia; o__Cytophagales; f__Fulvivirgaceae; g__Chryseolinea; s__Chryseolinea flava	isoamylase	Amylolytic enzymes	K01214	step1_Organic_carbon_oxidation	0	0	0	0	0	0	0	0	0	0.388731	0.275895	0.835772	0	0	0	0.226334	0.595503	0.946604	0.172944	0.408782	0.255279
T5_3.315797_1	k__Bacteria; p__Proteobacteria; c__Alphaproteobacteria; o__Hyphomicrobiales; f__Xanthobacteraceae; g__Pseudolabrys	aspB	Metabolism of organic sulfur | Cysteine <-> 3-mercaptopyruvate	K00812	step1_Organic_carbon_oxidation	0	0.23526	0.375063	0	0	0.305029	0	0	0	0.880457	0.178362	0.132833	0	0	0.287269	0.61736	0.602475	0.665414	0.395964	0.321485	0
T5_3.315834_2	k__Bacteria	chitiniase	Chitin degrading	K01183	step1_Organic_carbon_oxidation	0	0	0	0	0	0	0	0	0	0	0.730943	0.547623	0	0	0	0	0.810951	0.671278	0	0	0
T5_3.315886_1	k__Bacteria; p__Proteobacteria; c__NA; o__NA; f__NA; g__NA; s__Proteobacteria bacterium	fdoH	Formate oxidation	K00124	step1_Organic_carbon_oxidation	0	0	0	0	0	0	0	0	0	0.249535	0.316154	0.094787	0	0	0.033812	0.290733	0.21593	0.392733	0.139004	0.11536	0.101952
T5_3.316160_1	k__Bacteria; p__Proteobacteria; c__Alphaproteobacteria; o__Hyphomicrobiales	fdoH	Formate oxidation	K00124	step1_Organic_carbon_oxidation	0.087875	0	0	0.321039	0	0.416006	0	0	0.06173	0.599313	0.242778	0.453156	0	0.082225	0	0.139851	0.137188	0.566322	0.983195	0	0.096904
T5_3.316696_2	k__Bacteria; p__Gemmatimonadetes; c__Gemmatimonadetes; o__Gemmatimonadales; f__Gemmatimonadaceae; g__Gemmatirosa; s__Gemmatirosa kalamazoonesis	cellulase	Cellulose degrading	K01779	step1_Organic_carbon_oxidation	0	0	0	0	0	0	0	0	0	0.879057	0.971741	0.606186	0	0	0	0.558865	1.285995	0.829926	0	0.098261	0
T5_3.317293_1	k__Bacteria; p__Planctomycetes; c__NA; o__NA; f__NA; g__NA; s__Planctomycetes bacterium	acs	Acetate to acetyl-CoA	K01895	step6_Fermentation	0	0	0	0.038396	0	0	0	0	0	0	0.188409	0.088512	0	0	0.063124	0.067849	0.067108	0.275038	0.043244	0.071843	0.190512
T5_3.317413_1	k__Bacteria; p__Actinobacteria; c__Actinomycetia; o__Streptomycetales; f__Streptomycetaceae; g__Streptomyces	isoamylase	Amylolytic enzymes	K01214	step1_Organic_carbon_oxidation	0	0	0.102631	0.048478	0.112784	0	0.062584	0	0	0	0.074222	0	0	0	0.158842	0.341406	0.084248	0.414768	0	0.135216	0.238884
T5_3.317746_1	k__Bacteria; p__Proteobacteria; c__Gammaproteobacteria; o__Enterobacterales	frmA	Formaldehyde oxidation	K00121	step1_Organic_carbon_oxidation	0	0	0	0	0.146697	0	0.07799	0	0	0	0	0	0	0	0.116899	0	0	0.305221	0	0	0
T5_3.318056_1	k__Bacteria; p__Acidobacteria; c__NA; o__NA; f__NA; g__NA; s__Acidobacteria bacterium	isoamylase	Amylolytic enzymes	K01214	step1_Organic_carbon_oxidation	0	0	0	0	0	0	0	0	0	0.140277	0	0.105968	0	0	0	0	0	0.477935	0.104792	0	0
T5_3.318077_1	k__Bacteria; p__Proteobacteria; c__Deltaproteobacteria; o__Myxococcales; f__Polyangiaceae; g__Sorangium; s__Sorangium cellulosum	cellobiosidase	Cellulose degrading	K19668	step1_Organic_carbon_oxidation	0	0	0	0	0	0	0	0	0	0.192272	0.065372	0.047507	0	0.043254	0	0.117274	0.216093	0.603636	0.068898	0.088151	0
T5_3.318270_1	k__Bacteria; p__Proteobacteria; c__Deltaproteobacteria; o__Myxococcales	isoamylase	Amylolytic enzymes	K01214	step1_Organic_carbon_oxidation	0	0	0	0	0	0	0	0	0	0.188037	0.375838	0.125238	0	0	0	0.583489	0.354103	0.648	0.100245	0.094731	0
T5_3.318519_1	k__Bacteria; p__Acidobacteria; c__NA; o__NA; f__NA; g__NA; s__Acidobacteria bacterium	adh	Alcohol utilization	K00001	step6_Fermentation	0	0	0	0	0	0	0	0	0	0.318426	0	0.727066	0	0	0	0	1.020296	1.50275	0.730129	0.195037	1.025892
T5_3.319338_1	k__Bacteria	phosphoserine aminotransferase	Phosphoserine aminotransferase	K00831	step1_Organic_carbon_oxidation	0	0	0	0	0	0	0	0	0	0.405564	1.242054	0	0	0	0	0	0.928188	0.764506	1.251889	0.748479	0.327589
T5_3.319402_1	k__Bacteria; p__Proteobacteria; c__Deltaproteobacteria; o__Myxococcales; f__Polyangiaceae; g__Sorangium; s__Sorangium cellulosum	histidinol-phosphate/aromatic aminotransferase	Histidinol-phosphate/aromatic aminotransferase	K00817	step1_Organic_carbon_oxidation	0	0	0	0	0	0	0	0	0	0	0.048121	0.324959	0	0	0	0.442278	0	0.850274	0.035218	0	0
T5_3.319484_1	k__Bacteria; p__Proteobacteria; c__Betaproteobacteria; o__Burkholderiales; f__Burkholderiaceae; g__Lautropia; s__Lautropia sp. SCN 70-15	acyl-CoA dehydrogenase	Fatty acid degradation	K00249	step1_Organic_carbon_oxidation	0	0	0.038992	0.14698	0	0.097422	0.234512	0.029958	0.028782	0.223073	0	0.127178	0	0.038578	0.120884	0.324882	0.450199	0.573711	0	0.103096	0.18252
T5_3.319532_1	k__Bacteria; p__Chloroflexi; c__Anaerolineae; o__NA; f__NA; g__NA; s__Anaerolineae bacterium UTCFX2	fdoG	Formate oxidation	K00123	step1_Organic_carbon_oxidation	0	0	0	0	0	0	0	0	0	0.118527	0.24007	0	0	0	0	0.69144	0	0.784013	0	0	0
T5_3.319710_1	k__Bacteria; p__Proteobacteria; c__Betaproteobacteria; o__Burkholderiales; f__Comamonadaceae; g__NA; s__Comamonadaceae bacterium	acs	Acetate to acetyl-CoA	K01895	step6_Fermentation	0	0	0	0.02896	0	0	0.056644	0.047081	0.068277	0.396772	0.357565	0.328731	0	0.061089	0.04777	0.389816	0.050881	0.249342	0.369163	0.028974	0.036827
T5_3.319913_1	k__Bacteria	acs	Acetate to acetyl-CoA	K01895	step6_Fermentation	0	0	0	0	0	0.066605	0	0	0	0	0	0.134656	0	0	0	0.801699	0	0.423368	0	0	0
T5_3.320021_1	k__Bacteria; p__Acidobacteria; c__NA; o__NA; f__NA; g__NA; s__Acidobacteria bacterium	alpha-amylase	Amylolytic enzymes	K01176	step1_Organic_carbon_oxidation	0	0	0	0	0	0	0	0	0	0	0.104744	0.117851	0	0	0	0.180531	0	0.87689	0	0.095688	0
T5_3.320281_1	k__Bacteria	fdoG	Formate oxidation	K00123	step1_Organic_carbon_oxidation	0	0	0	0	0	0	0.012407	0	0.099398	0.334611	0.244956	0.02997	0.458254	0.234808	0.260728	0.344692	0.243784	0.454449	0.542527	0.38801	0.388167
T5_3.320421_1	k__Bacteria; p__Chloroflexi; c__Anaerolineae; o__Aggregatilineales; f__Aggregatilineaceae*; g__Aggregatilinea*; s__Aggregatilinea lenta*	arabinosidase	Hemicullulose debranching	K01209	step1_Organic_carbon_oxidation	0	0	0	0	0	0	0	0	0	0.118527	0	0.089628	0	0	0	0.414864	0.135675	1.120018	0	0.072474	0
T5_3.320493_1	k__Bacteria	aminotransferase class I and II	Aminotransferase class I and II	K05825	step1_Organic_carbon_oxidation	0	0	0	0	0	0	0	0	0	0.213768	0.577707	0	0	0	0	0.166072	0.819845	1.143259	0	0	0
T5_3.320894_2	k__Bacteria; p__Bacteroidetes; c__Cytophagia; o__Cytophagales; f__Hymenobacteraceae; g__Pontibacter; s__Pontibacter indicus	alpha-amylase	Amylolytic enzymes	K01176	step1_Organic_carbon_oxidation	0	0.003397	0	0.003446	0	0	0.011383	0.002832	0.019168	0.847729	0.666433	0.779191	0.124976	0.104641	0.296412	1.091257	1.025782	1.159315	0.529101	0.490155	0.385258
T5_3.321377_1	k__Bacteria	isoamylase	Amylolytic enzymes	K01214	step1_Organic_carbon_oxidation	0	0	0	0	0	0	0	0	0	0	0	0	0	0.261184	0	0	0	0.240041	0	0.077579	0.307704
T5_3.321516_2	k__Bacteria; p__Proteobacteria; c__Alphaproteobacteria; o__Caulobacterales; f__Caulobacteraceae; g__Phenylobacterium	adh	Alcohol utilization	K00001	step6_Fermentation	0	0	0	0	0	0	0	0	0	1.867683	0.650839	0	0	0	0	0	1.434001	1.197396	0	0	0
T5_3.321521_1	k__Bacteria; p__Proteobacteria; c__Alphaproteobacteria; o__Sphingomonadales; f__Sphingomonadaceae; g__Sphingomonas; s__Sphingomonas sp. URHD0057	acyl-CoA dehydrogenase	Fatty acid degradation	K00249	step1_Organic_carbon_oxidation	0	0	0	0	0	0	0	0	0	0.363846	0	0.413601	0.139827	0.125245	0.049349	0.106046	0.313274	0.601376	0.270789	0.223326	0.517447
T5_3.321605_1	k__Bacteria; p__Cyanobacteria	beta-mannosidase	Other oligosaccharide degrading	K01192	step1_Organic_carbon_oxidation	0	0	0	0	0	0	0	0	0	0	0	0.169848	0	0.077069	0.07138	0	0	0.544574	0.23019	0	0
T5_3.321838_2	k__Bacteria; p__Proteobacteria; c__Alphaproteobacteria; o__Hyphomicrobiales	acyl-CoA dehydrogenase	Fatty acid degradation	K00249	step1_Organic_carbon_oxidation	0	0	0	0	0	0	0	0	0	0.286094	0.483394	0.652852	0	0	0.025831	0.444285	0.495082	0.809181	0.106134	0.206192	0.156295
T5_3.322668_2	k__Bacteria	aspB	Metabolism of organic sulfur | Cysteine <-> 3-mercaptopyruvate	K00812	step1_Organic_carbon_oxidation	0	0	0	0	0	0	0	0	0	1.348033	1.405735	0	0	0	0	3.303027	0.779134	0.645444	0	0	0
T5_3.322702_1	k__Bacteria; p__Proteobacteria	acyl-CoA dehydrogenase	Fatty acid degradation	K00249	step1_Organic_carbon_oxidation	0	0	0	0	0	0	0	0	0.07302	0	0.07158	0	0	0.048858	0	0	0.081437	0.133594	0	0	0
T5_3.323043_1	k__Bacteria; p__Proteobacteria; c__Gammaproteobacteria; o__Nevskiales; f__Steroidobacteraceae; g__Steroidobacter	arabinosidase	Hemicullulose debranching	K01209	step1_Organic_carbon_oxidation	0	0	0	0	0	0	0	0	0	0.105529	0.942091	0.159759	0	0.07251	0	0	0.313887	0.997053	0	0.161658	0
T5_3.323148_1	k__Bacteria; p__Proteobacteria; c__Alphaproteobacteria; o__Hyphomicrobiales; f__NA; g__Pseudorhodoplanes; s__Pseudorhodoplanes sinuspersici	acyl-CoA dehydrogenase	Fatty acid degradation	K00249	step1_Organic_carbon_oxidation	0	0	0	0	0	0	0	0.053712	0.05131	0.398216	0.403398	0.301572	0	0	0	0.11609	0.913139	1.316729	0.296541	0.244121	0.080775
T5_3.323178_1	k__Bacteria; p__Actinobacteria; c__Actinomycetia; o__Propionibacteriales; f__Nocardioidaceae; g__Nocardioides	isoamylase	Amylolytic enzymes	K01214	step1_Organic_carbon_oxidation	0	0	0	0.074218	0.085853	0	0	0	0.057223	0	0.600387	0	0.169861	0.076269	0.060297	0.777362	0.127237	1.154481	0.413875	0.271925	0.179862
T5_3.324526_2	k__Bacteria; p__Proteobacteria; c__Alphaproteobacteria; o__Hyphomicrobiales; f__Hyphomicrobiaceae; g__Hyphomicrobium; s__Hyphomicrobium zavarzinii	fdoG	Formate oxidation	K00123	step1_Organic_carbon_oxidation	0	0	0	0	0	0	0.117039	0	0	0.272724	0.276768	0.412836	0	0.187323	0	0	0	1.542512	0.206826	0.166171	1.094863
T5_3.324647_1	k__Bacteria; p__Proteobacteria; c__Gammaproteobacteria; o__Enterobacterales; f__Enterobacteriaceae; g__Citrobacter; s__Citrobacter freundii	fghA	Formaldehyde oxidation	K01070	step1_Organic_carbon_oxidation	0	0	0	0.070413	0	0	0	0	0	0	0.427568	0.319517	0	0	0.057278	0.123076	0	0.498527	0.235842	0.129274	0.085527
T5_3.324689_1	k__Bacteria; p__Proteobacteria; c__Betaproteobacteria; o__Burkholderiales; f__Comamonadaceae; g__Variovorax	acs	Acetate to acetyl-CoA	K01895	step6_Fermentation	0.082323	0	0	0.075029	0	0	0.047806	0	0	0	0.568456	0	0	0	0	0	0.128572	0.636408	0	0	0
T5_3.324960_1	k__Bacteria; p__Acidobacteria; c__NA; o__NA; f__NA; g__NA; s__Acidobacteria bacterium SCN 69-37	isoamylase	Amylolytic enzymes	K01214	step1_Organic_carbon_oxidation	0	0	0	0	0	0	0	0	0	0.475946	0.35188	0.559421	0.095411	0.283047	0.164745	0.464285	0.235731	0.747465	0.45615	0.126259	0.201043
T5_3.325223_2	k__Bacteria; p__Proteobacteria; c__Deltaproteobacteria; o__NA; f__NA; g__NA; s__Deltaproteobacteria bacterium RBG_13_43_22	acyl-CoA dehydrogenase	Fatty acid degradation	K00249	step1_Organic_carbon_oxidation	0	0	0	0	0	0	0	0	0	0	0.19638	0	0	0	0	0.226636	0.2209	1.464536	0	0	0
T5_3.325294_1	k__Bacteria; p__Proteobacteria; c__Betaproteobacteria; o__Burkholderiales; f__Burkholderiaceae; g__Paraburkholderia; s__Paraburkholderia megapolitana	chitiniase	Chitin degrading	K01183	step1_Organic_carbon_oxidation	0	0	0	0.090755	0.104724	0	0.057427	0	0	0	0	0	0	0	0	0	0	1.020768	0.100811	0	0
T5_3.325589_1	k__Bacteria; p__Proteobacteria; c__Gammaproteobacteria; o__Chromatiales; f__Ectothiorhodospiraceae; g__Thioalkalivibrio	aspB	Metabolism of organic sulfur | Cysteine <-> 3-mercaptopyruvate	K00812	step1_Organic_carbon_oxidation	0	0	0	0	0	0	0	0	0	0	1.327969	0	0	0	0	0.776825	0.731438	1.832738	0	0	0
T5_3.325645_3	k__Bacteria; p__Proteobacteria; c__Betaproteobacteria; o__Burkholderiales	acyl-CoA dehydrogenase	Fatty acid degradation	K00249	step1_Organic_carbon_oxidation	0.027726	0	0	0	0.057516	0	0	0	0	0	0.419603	0.127427	0	0	0	0.481896	0.564892	0.957245	0	0	0
T5_3.325681_5	k__Bacteria; p__Proteobacteria; c__Alphaproteobacteria; o__Hyphomicrobiales	serine-pyruvate aminotransferase/archaeal aspartate aminotransferase	Serine-pyruvate aminotransferase/archaeal aspartate aminotransferase	K00830	step1_Organic_carbon_oxidation	0	0	0	0	0	0	0	0	0	1.298243	0.741959	0.8918	0.027118	0.168813	0.075296	1.100635	1.245086	1.225891	0.86698	0.73137	0.126163
T5_3.325733_1	k__Bacteria; p__Proteobacteria; c__Alphaproteobacteria; o__Sphingomonadales; f__Erythrobacteraceae	fdoG	Formate oxidation	K00123	step1_Organic_carbon_oxidation	0.04563	0	0	0	0.095163	0.05413	0.19911	0.033334	0.031999	0	0	0	0.144091	0.300035	0.336123	0.216762	0.214287	0.902914	0.184242	0.382289	0.222918
T5_3.325758_2	k__Bacteria	beta-galactosidase	Other oligosaccharide degrading	K01190	step1_Organic_carbon_oxidation	0	0	0	0	0	0	0	0	0	0.523068	0.537745	0	0	0.371608	0	0	1.196584	0.989701	0	0.32556	1.701901
T5_3.326055_1	k__Bacteria; p__Proteobacteria; c__Deltaproteobacteria; o__Myxococcales; f__Myxococcaceae; g__Myxococcus	phosphoserine aminotransferase	Phosphoserine aminotransferase	K00831	step1_Organic_carbon_oxidation	0	0	0	0	0	0	0	0	0	0.357704	0.362369	0.134924	0	0	0	0	0.203943	0.844772	0	0	0
T5_3.326349_2	k__Bacteria; p__Proteobacteria; c__Betaproteobacteria; o__Burkholderiales; f__NA; g__Rubrivivax; s__Rubrivivax sp.	arabinosidase	Hemicullulose debranching	K01209	step1_Organic_carbon_oxidation	0	0	0	0	0	0	0	0	0	0.614394	0.989936	1.046206	0	0.139892	0.031675	0.39723	1.162563	1.090812	0.864574	0.597807	0.384932
T5_3.326583_1	k__Bacteria; p__Proteobacteria; c__NA; o__NA; f__NA; g__NA; s__Proteobacteria bacterium	catA	Protocatechuate/Catechol degradation	K03381	step1_Organic_carbon_oxidation	0	0	0	0	0	0	0	0	0	0.333222	0.337497	0.252121	0	0.228808	0.18089	0.12956	1.14513	1.049528	0.082775	0.747794	0.501539
T5_3.326737_2	k__Bacteria; p__Actinobacteria; c__Actinomycetia; o__Frankiales; f__Frankiaceae; g__Frankia; s__Frankia asymbiotica	frmA	Formaldehyde oxidation	K00121	step1_Organic_carbon_oxidation	0	0	0	0	0	0	0	0	0	0.257569	1.30596	0	0	0	0	0.603799	0.293525	0.72796	0.194876	0	0
T5_3.326764_1	k__Bacteria; p__Actinobacteria; c__Actinomycetia; o__Streptomycetales; f__Streptomycetaceae; g__Streptomyces	adh	Alcohol utilization	K00001	step6_Fermentation	0	0	0	0	0	0	0	0	0	0	0	0	0	0	0	0.119483	0	0.677573	0.228929	0.188349	0
T5_3.326888_1	k__Bacteria; p__Proteobacteria	acs	Acetate to acetyl-CoA	K01895	step6_Fermentation	0	0	0	0	0	0	0	0	0	0.336761	0.113691	0.169848	0.171611	0.154137	0	0.261879	0.385715	1.060679	0.083659	0.137383	0.181733
T5_3.327593_1	k__Bacteria; p__Proteobacteria; c__Alphaproteobacteria; o__Hyphomicrobiales; f__Bradyrhizobiaceae; g__Bradyrhizobium; s__Bradyrhizobium sp. LTSPM299	acyl-CoA dehydrogenase	Fatty acid degradation	K00249	step1_Organic_carbon_oxidation	0	0	0	0	0	0	0	0	0	0	0	0	0	0	0	0	0	0.604838	0	0	0
T5_3.327852_1	k__Bacteria; p__Bacteroidetes; c__NA; o__NA; f__NA; g__NA; s__Bacteroidetes bacterium	beta-xylosidase	Other oligosaccharide degrading	K01198	step1_Organic_carbon_oxidation	0	0	0	0	0	0	0	0	0	0.312711	0.948637	0.590266	0.236823	0.106966	0.171016	0.365313	0.535596	0.443362	0.701835	0.476281	0.251684
T5_3.328136_1	k__Bacteria; p__Actinobacteria; c__Actinomycetia; o__Pseudonocardiales; f__Pseudonocardiaceae; g__Lentzea; s__Lentzea aerocolonigenes	fdoG	Formate oxidation	K00123	step1_Organic_carbon_oxidation	0	0	0	0	0	0	0	0	0	0	0	0	0	0	0	0	0	1.848451	0	0	0
T5_3.328294_1	k__Bacteria	aspB	Metabolism of organic sulfur | Cysteine <-> 3-mercaptopyruvate	K00812	step1_Organic_carbon_oxidation	0	0	0	0.174679	0.100845	0	0	0	0	0	0	0	0	0	0	0.151847	0	0.491769	0	0	0
T5_3.328566_1	k__Bacteria; p__Proteobacteria; c__Candidatus Muproteobacteria; o__NA; f__NA; g__NA; s__Candidatus Muproteobacteria bacterium RBG_16_60_9	acyl-CoA dehydrogenase	Fatty acid degradation	K00249	step1_Organic_carbon_oxidation	0	0	0	0	0	0	0.178022	0	0.071572	0.462161	0.187416	0.562538	0.359434	0.25609	0.100142	0.322957	0.319959	0.566261	0.720019	0.456904	0.265182
T5_3.328812_1	k__Bacteria	adh	Alcohol utilization	K00001	step6_Fermentation	0	0	0	0	0	0	0	0	0	0	0.849722	0.181262	0	0	0	0.139851	0.411563	0.792851	0.089381	0	0
T5_3.329251_1	k__Bacteria; p__Proteobacteria; c__Alphaproteobacteria; o__Hyphomicrobiales; f__Bradyrhizobiaceae; g__Bradyrhizobium; s__Bradyrhizobium algeriense	hexosaminidase	Chitin degrading	K01207	step1_Organic_carbon_oxidation	0	0	0.147768	0.566513	0	0.898383	0	0	0	0.414708	0.630453	0.312893	0	0	0	0.24252	0.472564	1.761018	0	0.252229	0
T5_3.329284_1	k__Bacteria; p__Bacteroidetes; c__Sphingobacteriia; o__Sphingobacteriales; f__Sphingobacteriaceae; g__Mucilaginibacter	branched-chain amino acid aminotransferase/4-amino-4-deoxychorismate lyase	Branched-chain amino acid aminotransferase/4-amino-4-deoxychorismate lyase	K00826	step1_Organic_carbon_oxidation	0	0	0	0	0	0	0	0	0	0	0	0	0	0	0	0	1.215389	0.503344	0	0	0
T5_3.329387_1	k__Bacteria; p__Bacteroidetes; c__Cytophagia; o__Cytophagales; f__Fulvivirgaceae; g__Ohtaekwangia; s__Ohtaekwangia koreensis*	hexosaminidase	Chitin degrading	K01207	step1_Organic_carbon_oxidation	0	0	0	0	0	0	0	0	0	0.449857	0.455628	0.226476	0	0	0	0.175147	0.342517	1.417325	0.224256	0.091393	0
T5_3.329427_2	k__Bacteria; p__Proteobacteria; c__Alphaproteobacteria; o__Sphingomonadales; f__Sphingomonadaceae; g__Sphingomonas; s__Sphingomonas sp. ERG5	histidinol-phosphate/aromatic aminotransferase	Histidinol-phosphate/aromatic aminotransferase	K00817	step1_Organic_carbon_oxidation	0	0	0	0	0	0	0	0	0	0	0.46135	0.39547	0	0.044965	0	0.090766	0.171917	0.592412	0.676909	0.481217	0.159466
T5_3.329887_1	k__Bacteria	chitiniase	Chitin degrading	K01183	step1_Organic_carbon_oxidation	0	0	0	0	0	0	0	0	0	0.05842	0.671572	0	0	0	0.057978	0.249286	0.123363	0.70636	0	0	0
T5_3.329909_1	k__Bacteria; p__Bacteroidetes; c__Cytophagia; o__Cytophagales; f__Fulvivirgaceae; g__Chryseolinea	histidinol-phosphate/aromatic aminotransferase	Histidinol-phosphate/aromatic aminotransferase	K00817	step1_Organic_carbon_oxidation	0	0	0	0	0	0	0	0	0	0	0.154091	0.115591	0	0	0.027451	0.177049	0.058433	0.382211	0.12674	0.187717	0.041496
T5_3.330067_1	k__Bacteria; p__Bacteroidetes; c__Chitinophagia; o__Chitinophagales; f__Chitinophagaceae; g__Niastella; s__Niastella populi	aspB	Metabolism of organic sulfur | Cysteine <-> 3-mercaptopyruvate	K00812	step1_Organic_carbon_oxidation	0	0	0	0.272265	0	0.351084	0	0	0	0.135012	0	0.306014	0	0	0	0.157602	0	0.510384	0.201622	0	0
T5_3.330307_1	k__Bacteria; p__Proteobacteria; c__Betaproteobacteria; o__Burkholderiales; f__Comamonadaceae; g__Hydrogenophaga	phosphoserine aminotransferase	Phosphoserine aminotransferase	K00831	step1_Organic_carbon_oxidation	0	0	0	0	0	0	0.043668	0	0.052799	0.512285	0	0.775727	0	0	0	1.553282	0.704829	1.25835	0.152619	0	0
T5_3.330365_1	k__Bacteria; p__Proteobacteria; c__Alphaproteobacteria; o__Hyphomicrobiales; f__Phyllobacteriaceae; g__Mesorhizobium	fdoH	Formate oxidation	K00124	step1_Organic_carbon_oxidation	0	0	0.046132	0.043532	0.173904	0	0	0	0	0.131801	0.200375	0.300297	0.050987	0	0.035722	0.23036	0.606954	0.621826	0	0.0406	0.107626
T5_3.330493_3	k__Bacteria; p__Actinobacteria; c__Actinomycetia; o__Micromonosporales; f__Micromonosporaceae; g__Micromonospora	pflD	Pyruvate <=> acetyl-CoA + formate	K00656	step6_Fermentation	0	0	0	0	0	0	0	0	0	0	0	0	0	0	0	0	0	7.624854	0	0	0
T5_3.330627_1	k__Bacteria; p__Proteobacteria; c__Alphaproteobacteria; o__Hyphomicrobiales; f__Phyllobacteriaceae; g__Mesorhizobium; s__Mesorhizobium sp. YM1C-6-2	aspB	Metabolism of organic sulfur | Cysteine <-> 3-mercaptopyruvate	K00812	step1_Organic_carbon_oxidation	0	0	0	0.15688	0	0.203457	0.049901	0	0.054352	0.468878	0.237424	0.177294	0.268477	0	0.063642	0.136755	0.268389	0.553794	0	0.143374	0.282019
T5_3.330630_2	k__Bacteria; p__Proteobacteria; c__Deltaproteobacteria; o__NA; f__NA; g__NA; s__Deltaproteobacteria bacterium	acyl-CoA dehydrogenase	Fatty acid degradation	K00249	step1_Organic_carbon_oxidation	0.029741	0.026104	0.028168	0.02649	0	0	0	0	0	0.44401	0.286475	0.153612	0	0.083942	0.109307	0.611067	0.419455	0.646726	0.359197	0.199703	0.132498
T5_3.330828_1	k__Bacteria	arabinosidase	Hemicullulose debranching	K01209	step1_Organic_carbon_oxidation	0	0	0	0	0	0	0	0	0	0	0	0	0	0	0	0.175147	0	0.56693	0	0	0
T5_3.330912_1	k__Bacteria; p__Proteobacteria; c__Deltaproteobacteria; o__NA; f__NA; g__NA; s__Deltaproteobacteria bacterium	acyl-CoA dehydrogenase	Fatty acid degradation	K00249	step1_Organic_carbon_oxidation	0	0	0	0.064458	0.074671	0	0	0	0	0	0.196152	0.146665	0	0	0	0.112883	1.110709	0.73163	0.21624	0	0.157179
T5_3.330965_6	k__Bacteria; p__Bacteroidetes	alpha-amylase	Amylolytic enzymes	K01176	step1_Organic_carbon_oxidation	0	0	0	0	0	0	0.032652	0	0	0.583574	0.566068	0.85081	0.099214	0.176248	0.370848	1.122424	0.733673	1.218752	0.407856	0.456085	0.298878
T5_3.331049_1	k__Bacteria; p__Proteobacteria; c__Betaproteobacteria; o__Burkholderiales; f__Burkholderiaceae; g__Burkholderia	fghA	Formaldehyde oxidation	K01070	step1_Organic_carbon_oxidation	0	0	0	0	0	0	0	0	0	0.873604	1.593923	1.122337	0	0.161093	0	0.610638	2.080363	1.208572	1.544517	0.646584	0.857303
T5_3.331162_2	k__Bacteria	pullulanase	Amylolytic enzymes	K01200	step1_Organic_carbon_oxidation	0	0	0	0	0	0	0	0	0	0	0.613886	0	0	0	0	0	0	0	0	0	0
T5_3.331724_1	k__Bacteria	acyl-CoA dehydrogenase	Fatty acid degradation	K00249	step1_Organic_carbon_oxidation	0	0	0	0	0	0	0	0	0	0.387808	0.542218	0.231977	0	0	0.041446	0.178155	0.52733	0.793643	0.170476	0.094027	0.062285
T5_3.332040_2	k__Bacteria; p__Proteobacteria; c__Betaproteobacteria	fdoH	Formate oxidation	K00124	step1_Organic_carbon_oxidation	0.133324	0	0	0	0	0.15737	0	0	0	0	0.368131	0	0	0	0.197634	0.637131	1.005286	1.02977	0.136283	0	0
T5_3.332230_1	k__Bacteria; p__Proteobacteria; c__Alphaproteobacteria; o__Hyphomicrobiales; f__Methylobacteriaceae; g__Microvirga	fdoG	Formate oxidation	K00123	step1_Organic_carbon_oxidation	0	0	0.131741	0.315085	0.192617	0.219084	0	0.033734	0.064877	0	0.311762	0.047674	0.096759	0.085801	0.068028	0.219352	0.361375	0.414447	0.046612	0.116042	0.102552
T5_3.332269_1	k__Bacteria; p__Proteobacteria; c__Alphaproteobacteria; o__Hyphomicrobiales; f__Rhizobiaceae; g__Shinella	acyl-CoA dehydrogenase	Fatty acid degradation	K00249	step1_Organic_carbon_oxidation	0	0	0	0.089586	0.103402	0	0.342009	0	0.504759	0	0.405084	0.100746	0.405697	0	0	0	0	0.630044	0.297479	0.162767	0
T5_3.332355_1	k__Bacteria; p__Proteobacteria; c__Alphaproteobacteria; o__Hyphomicrobiales; f__Xanthobacteraceae; g__Pseudolabrys; s__Pseudolabrys sp. GY_H	fdoG	Formate oxidation	K00123	step1_Organic_carbon_oxidation	0	0	0	0	0	0	0	0	0	0	0	0.077573	0	0	0	0.11862	0.117471	0.656097	0	0	0.083082
T5_3.332379_1	k__Bacteria; p__Proteobacteria; c__Betaproteobacteria; o__Burkholderiales; f__NA; g__Piscinibacter; s__Piscinibacter defluvii	acyl-CoA dehydrogenase	Fatty acid degradation	K00249	step1_Organic_carbon_oxidation	0	0	0	0	0	0	0.141002	0	0	0.325382	0.3311	0	0	0	0	1.531838	0.74341	3.372692	0	0	0.523773
T5_3.332389_1	k__Bacteria; p__Proteobacteria; c__Alphaproteobacteria; o__Hyphomicrobiales; f__Phyllobacteriaceae; g__Nitratireductor; s__Nitratireductor indicus	acyl-CoA dehydrogenase	Fatty acid degradation	K00249	step1_Organic_carbon_oxidation	0	0	0	0	0	0	0	0	0	0	0	0	0	0	0	0	0	1.304071	0	0	0
T5_3.332573_1	k__Bacteria; p__Actinobacteria; c__Actinomycetia; o__Micromonosporales; f__Micromonosporaceae; g__Actinoplanes; s__Actinoplanes rectilineatus	chitiniase	Chitin degrading	K01183	step1_Organic_carbon_oxidation	0	0	0	0	0	0	0	0	0	0	0	0	0	0	0	0	0	2.428471	0.403758	0	0
T5_3.333258_1	k__Bacteria; p__Firmicutes; c__Bacilli; o__Bacillales	hexosaminidase	Chitin degrading	K01207	step1_Organic_carbon_oxidation	0	0	0	0	0	0	0	0	0	0	0	0	0	0	0	0.282899	0.138738	0.651743	0	0.22231	0.195979
T5_3.333307_1	k__Bacteria; p__Proteobacteria; c__Gammaproteobacteria; o__Nevskiales; f__Steroidobacteraceae; g__Steroidobacter	frmA	Formaldehyde oxidation	K00121	step1_Organic_carbon_oxidation	0	0	0	0	0	0	0	0.112853	0	0	0	0	0	0	0	0	0	0.782675	0	0	0
T5_3.333825_1	k__Bacteria	acs	Acetate to acetyl-CoA	K01895	step6_Fermentation	0	0	0	0	0.026127	0	0	0.018329	0	0.068396	0.095296	0.395515	0.129693	0.081973	0.022403	0.119472	0.197569	0.518564	0.131219	0.211689	0.067546
T5_3.333834_1	k__Bacteria	acs	Acetate to acetyl-CoA	K01895	step6_Fermentation	0	0	0	0	0	0	0	0	0	0.561107	0.568251	0.211935	0	0	0	0.982627	0.320582	1.193365	0	0	0
T5_3.333892_1	k__Bacteria; p__Acidobacteria; c__NA; o__NA; f__NA; g__NA; s__Acidobacteria bacterium	pflD	Pyruvate <=> acetyl-CoA + formate	K00656	step6_Fermentation	0.205586	0	0	0.094429	0.21778	0	0	0	0	0	0.426188	0	0	0	0	0	0	1.060769	0	0	0
T5_3.334229_1	k__Bacteria; p__Proteobacteria; c__Deltaproteobacteria; o__Myxococcales; f__Polyangiaceae; g__Sorangium; s__Sorangium cellulosum	serine-pyruvate aminotransferase/archaeal aspartate aminotransferase	Serine-pyruvate aminotransferase/archaeal aspartate aminotransferase	K00830	step1_Organic_carbon_oxidation	0	0	0	0.102003	0.236819	0.268353	0	0	0	0.846902	0.156038	0.175248	0	0	0.125249	0.269191	0.177052	0.654111	0.17173	0	0
T5_3.334531_2	k__Bacteria	acyl-CoA dehydrogenase	Fatty acid degradation	K00249	step1_Organic_carbon_oxidation	0	0	0	0	0	0	0	0	0	0	0	0	0	0	0	1.523279	0.717	1.796095	0.495308	0	0
T5_3.335860_2	k__Bacteria; p__Proteobacteria; c__Betaproteobacteria	porA	Pyruvate oxidation	K00169	step6_Fermentation	0	0	0	0	0	0	0	0	0	0.343096	0	0.130063	0	0	0	0.654548	0.738013	0.728986	0	0	0
T5_3.336014_1	k__Bacteria	fdoG	Formate oxidation	K00123	step1_Organic_carbon_oxidation	0	0	0	0.079339	0	0.308559	0	0	0	0.355521	0.960278	0	0.090463	0.08132	0.064356	0.969637	0	0.873718	0.17675	0	0.575019
T5_3.336141_1	k__Bacteria	beta-xylosidase	Other oligosaccharide degrading	K01198	step1_Organic_carbon_oxidation	0	0	0	0	0	0	0	0	0	0.642204	0.639692	0.105893	0.072614	0	0.202062	0.261106	0.401224	0.522697	0.377418	0.406903	0.68779
T5_3.337180_1	k__Bacteria; p__Proteobacteria; c__Gammaproteobacteria; o__Nevskiales; f__Steroidobacteraceae; g__Steroidobacter; s__Steroidobacter cummioxidans	acyl-CoA dehydrogenase	Fatty acid degradation	K00249	step1_Organic_carbon_oxidation	0	0	0	0	0	0	0	0	0	0.397703	0.405745	0.303776	0	0	0	0.471222	0	1.12423	0	0.733282	0
T5_3.337643_1	k__Bacteria; p__Planctomycetes; c__NA; o__NA; f__NA; g__NA; s__Planctomycetes bacterium	branched-chain amino acid aminotransferase/4-amino-4-deoxychorismate lyase	Branched-chain amino acid aminotransferase/4-amino-4-deoxychorismate lyase	K00826	step1_Organic_carbon_oxidation	0	0	0	0	0	0	0	0	0	0.1317	0	0.19903	0	0	0	0.461161	0.903476	0.497809	0.098306	0	0
T5_3.337747_1	k__Bacteria; p__Proteobacteria; c__Deltaproteobacteria; o__Myxococcales	aspB	Metabolism of organic sulfur | Cysteine <-> 3-mercaptopyruvate	K00812	step1_Organic_carbon_oxidation	0	0	0	0	0	0	0	0	0	0.118527	0.480139	0.358513	0	0	0	0.138288	0.542701	0.448007	0.088375	0.072474	0
T5_3.337756_2	k__Bacteria; p__Proteobacteria; c__Betaproteobacteria; o__Nitrosomonadales; f__Sterolibacteriaceae; g__Sulfurisoma; s__Sulfurisoma sediminicola	acs	Acetate to acetyl-CoA	K01895	step6_Fermentation	0	0	0	0	0	0	0	0	0	0	0.098984	0	0	0	0	0	0.11209	0.830735	0	0	0
T5_3.338062_1	k__Bacteria; p__Bacteroidetes; c__Chitinophagia; o__Chitinophagales; f__Chitinophagaceae; g__Niastella; s__Niastella populi	beta-glucuronidase	Hemicullulose debranching	K01195	step1_Organic_carbon_oxidation	0	0	0	0	0	0	0	0	0	0.270376	0	0.153985	0	0	0	0.078762	0.155607	1.084353	0.050223	0.041632	0
T5_3.338202_1	k__Bacteria; p__Nitrospirae; c__Nitrospira; o__Nitrospirales; f__Nitrospiraceae; g__Nitrospira; s__Nitrospira japonica	histidinol-phosphate/aromatic aminotransferase	Histidinol-phosphate/aromatic aminotransferase	K00817	step1_Organic_carbon_oxidation	0	0	0	0	0	0	0	0	0	0.239725	0.121389	0.72505	0	0	0	1.398509	0.137188	0.733222	0.089381	0.07328	0
T5_3.338238_1	k__Bacteria; p__Chloroflexi; c__NA; o__NA; f__NA; g__NA; s__Chloroflexi bacterium	beta-galactosidase	Other oligosaccharide degrading	K01190	step1_Organic_carbon_oxidation	0	0	0	0	0	0	0	0	0	0	0.187688	0	0	0	0	0.301339	0.658653	0.667067	0.127081	0.047354	0
T5_3.338632_1	k__Bacteria; p__NA; c__NA; o__NA; f__NA; g__NA; s__bacterium	isoamylase	Amylolytic enzymes	K01214	step1_Organic_carbon_oxidation	0	0	0	0	0	0	0	0	0	0	0.200375	0.05005	0	0	0	0.076787	0.531085	0.808374	0.195837	0.069743	0.107626
T5_3.338692_1	k__Bacteria; p__Proteobacteria	pflD	Pyruvate <=> acetyl-CoA + formate	K00656	step6_Fermentation	0	0	0	0	0	0	0	0	0	0	0.623115	0	0	0	0	0.360466	2.100402	1.444109	0	0	0
T5_3.338717_1	k__Bacteria	acs	Acetate to acetyl-CoA	K01895	step6_Fermentation	0	0	0	0	0.064974	0	0	0	0	0.506396	0.171036	0.19199	0	0.11631	0	0.491908	0.096962	1.036061	0.125571	0.155559	0.087442
T5_3.339089_1	k__Bacteria; p__Proteobacteria; c__Alphaproteobacteria; o__Hyphomicrobiales; f__Xanthobacteraceae; g__Pseudolabrys; s__Pseudolabrys taiwanensis	acs	Acetate to acetyl-CoA	K01895	step6_Fermentation	0.133593	0	0.191603	0.060471	0.140193	0.079141	0	0	0	0.090961	0.368632	0.482482	0	0.125245	0.098697	0.424184	0.313274	0.429554	0.067697	0.446652	0
T5_3.339111_1	k__Bacteria; p__Proteobacteria; c__Alphaproteobacteria; o__Hyphomicrobiales; f__Phyllobacteriaceae; g__Mesorhizobium; s__Mesorhizobium sp.	acs	Acetate to acetyl-CoA	K01895	step6_Fermentation	0	0	0	0	0.080681	0	0.311675	0	0.05384	0.208969	0.529183	0.395476	0.080684	0.215407	0	0.487421	0.598849	1.37411	0.077831	0	0.168697
T5_3.339230_3	k__Bacteria	acyl-CoA dehydrogenase	Fatty acid degradation	K00249	step1_Organic_carbon_oxidation	0	0	0	0.072706	0.02825	0	0	0	0	0.776172	0.337284	0.900486	0	0	0	0.731656	0.939249	1.010061	1.234371	0.434528	0.151758
T5_3.339237_1	k__Bacteria; p__Acidobacteria	acs	Acetate to acetyl-CoA	K01895	step6_Fermentation	0	0	0	0	0	0.094482	0	0	0	0.108789	0.330574	0.082326	0	0	0	0.761337	0.249293	0.719526	0.081059	0.133209	0
T5_3.339363_1	k__Bacteria; p__Proteobacteria; c__Alphaproteobacteria; o__Hyphomicrobiales	acyl-CoA dehydrogenase	Fatty acid degradation	K00249	step1_Organic_carbon_oxidation	0.286037	0	0	0.523924	0.100845	0.225852	0	0	0.133959	0	0.131752	0	0	0	0	0	0.446316	1.106456	0	0.079437	0
T5_3.339737_1	k__Bacteria; p__Gemmatimonadetes; c__NA; o__NA; f__NA; g__NA; s__Gemmatimonadetes bacterium	pta	Acetogenesis	K00625	step6_Fermentation	0	0	0	0	0	0	0	0	0	0	2.702962	0.252591	0	0	0	1.563323	1.137669	1.564182	0	0	0
T5_3.339975_1	k__Bacteria; p__Proteobacteria; c__Deltaproteobacteria; o__Myxococcales; f__Sandaracinaceae; g__Sandaracinus; s__Sandaracinus amylolyticus	acs	Acetate to acetyl-CoA	K01895	step6_Fermentation	0	0	0	0	0	0	0	0	0	0.165263	0.125708	0.220107	0	0	0	0.168299	0.572389	0.584412	0.03064	0	0
T5_3.340156_1	k__Bacteria; p__Actinobacteria; c__Actinomycetia; o__Micromonosporales; f__Micromonosporaceae; g__Micromonospora	hexosaminidase	Chitin degrading	K01207	step1_Organic_carbon_oxidation	0	0	0	0	0	0	0	0	0	0	0	0	0	0	0	0	0	2.296728	0	0	0
T5_3.340308_1	k__Bacteria	pflD	Pyruvate <=> acetyl-CoA + formate	K00656	step6_Fermentation	0	0	0	0	0.447377	0	0.122488	0.077993	0.370584	0.864045	0.437538	1.087699	0.109305	0	0.156497	0	0.329032	1.088958	0.430471	0.175618	0.232074
T5_3.340554_1	k__Bacteria	acs	Acetate to acetyl-CoA	K01895	step6_Fermentation	0	0	0	0	0	0	0	0	0	0	0	0.26024	0	0	0	0.130492	0	0.21674	0	0	0.092796
T5_3.340578_1	k__Bacteria; p__Proteobacteria; c__Gammaproteobacteria; o__Nevskiales; f__Steroidobacteraceae; g__Steroidobacter	cellulase	Cellulose degrading	K01779	step1_Organic_carbon_oxidation	0	0	0	0.024584	0.085964	0	0.032129	0	0	0	0.228059	0.02854	0	0	0	0	0.043299	0.86592	0	0	0
T5_3.340803_2	k__Bacteria	chitiniase	Chitin degrading	K01183	step1_Organic_carbon_oxidation	0	0	0	0	0	0	0	0	0	0.279081	0.525684	0.273266	0	0	0	0.680542	0.543232	1.263489	0.68853	0.057767	0.010964
T5_3.340861_1	k__Bacteria; p__Proteobacteria; c__Deltaproteobacteria; o__Myxococcales; f__Polyangiaceae; g__Sorangium; s__Sorangium cellulosum	cellobiosidase	Cellulose degrading	K19668	step1_Organic_carbon_oxidation	0	0	0	0	0	0	0	0	0	1.090137	0	0.54829	0	0	0	0	0.207146	1.373027	0	0	0
T5_3.341212_1	k__Bacteria; p__Proteobacteria; c__Gammaproteobacteria; o__Pseudomonadales; f__Pseudomonadaceae; g__Pseudomonas	histidinol-phosphate/aromatic aminotransferase	Histidinol-phosphate/aromatic aminotransferase	K00817	step1_Organic_carbon_oxidation	0	0	0	0	0	0	0	0	0	0	0.274111	0	0	0	0	0	0.414157	0.681391	0	0	0
T5_3.341544_1	k__Bacteria; p__Proteobacteria; c__Alphaproteobacteria; o__Caulobacterales; f__Caulobacteraceae; g__Phenylobacterium	acyl-CoA dehydrogenase	Fatty acid degradation	K00249	step1_Organic_carbon_oxidation	0	0	0	0	0	0	0	0	0	0.642215	0.464797	0.139059	0	0	0	1.069717	0.631949	0.953282	0.204447	0.056311	0
T5_3.341702_1	k__Bacteria; p__Proteobacteria; c__Alphaproteobacteria; o__Sphingomonadales; f__Sphingomonadaceae; g__Sphingomonas	acyl-CoA dehydrogenase	Fatty acid degradation	K00249	step1_Organic_carbon_oxidation	0	0	0	0	0	0.089848	0	0	0	0.205642	0.312697	0.117278	0	0	0	0.059883	0.237138	0.533253	0	0	0
T5_3.341930_1	k__Bacteria; p__Proteobacteria; c__Betaproteobacteria; o__Burkholderiales	fghA	Formaldehyde oxidation	K01070	step1_Organic_carbon_oxidation	0	0	0	0	0	0	0	0	0	0	0	0	0	0	0	0	0	0.503344	0	0	0
T5_3.342422_1	k__Bacteria; p__Acidobacteria; c__NA; o__NA; f__NA; g__NA; s__Acidobacteria bacterium	ldh	Lactate utilization	K00016	step6_Fermentation	0	0	0	0	0	0	0	0	0	0.726758	0.920327	0.137072	0	0	0.197634	0.212377	0	1.716284	0	0	0
T5_3.342445_1	k__Bacteria	fghA	Formaldehyde oxidation	K01070	step1_Organic_carbon_oxidation	0	0	0	0	0	0	0	0	0	0	0.844598	0.316276	0	0.578042	0.687147	0	0.473268	0.389856	0	0	0
T5_3.342477_1	k__Bacteria; p__Proteobacteria; c__Gammaproteobacteria; o__Nevskiales; f__Steroidobacteraceae; g__Steroidobacter; s__Steroidobacter agariperforans	beta-galactosidase	Other oligosaccharide degrading	K01190	step1_Organic_carbon_oxidation	0	0	0	0.020647	0.060298	0.027773	0	0.050667	0.032714	0.142461	0.369245	0.223041	0	0	0.025698	0.350043	0.403225	0.721181	0.21092	0.108082	0.156627
T5_3.342558_5	k__Bacteria; p__Proteobacteria; c__NA; o__NA; f__NA; g__NA; s__Proteobacteria bacterium	hexosaminidase	Chitin degrading	K01207	step1_Organic_carbon_oxidation	0	0	0	0	0	0.040232	0	0	0	0.440798	0.093298	0.175027	0	0	0	0.482367	1.008796	0.694184	0.250485	0.284325	0
T5_3.342646_2	k__Bacteria; p__Proteobacteria; c__Alphaproteobacteria; o__Rhodospirillales; f__Rhodospirillaceae; g__Ferrovibrio; s__Ferrovibrio sp.*	adh	Alcohol utilization	K00001	step6_Fermentation	0	0	0	0	0	0	0	0	0	0.090058	0.410863	0.993517	0.035031	0	0	0.524425	0.467678	1.400786	0.066807	0	0.073838
T5_3.343054_1	k__Bacteria; p__Proteobacteria; c__Deltaproteobacteria; o__Myxococcales; f__Polyangiaceae; g__Sorangium; s__Sorangium cellulosum	isoamylase	Amylolytic enzymes	K01214	step1_Organic_carbon_oxidation	0	0	0	0.348492	0.242044	0.363126	0	0	0.269199	0.104484	0	0.079095	0	0	0.056708	0.365566	0.11977	0.592295	0.155662	0	0
T5_3.343117_2	k__Bacteria; p__Proteobacteria; c__Alphaproteobacteria; o__Caulobacterales; f__Caulobacteraceae; g__Phenylobacterium	adh	Alcohol utilization	K00001	step6_Fermentation	0	0	0	0.184978	0	0	0	0	0	1.070279	0	0.404895	0	0	0	0.627438	1.220027	1.513032	0	0.162925	0.214809
T5_3.343215_1	k__Bacteria; p__Proteobacteria; c__Alphaproteobacteria; o__Hyphomicrobiales; f__Phyllobacteriaceae; g__Mesorhizobium; s__Mesorhizobium sp. YM1C-6-2	adh	Alcohol utilization	K00001	step6_Fermentation	0	0	0	0.21124	0.081501	0	0.224832	0.341795	0.108751	0	0.213784	0	0.242415	0.07251	0.057278	0.123076	0.362859	1.096759	0	0.064637	0
T5_3.343416_2	k__Bacteria; p__Proteobacteria; c__Alphaproteobacteria; o__Caulobacterales; f__Caulobacteraceae; g__Phenylobacterium	acyl-CoA dehydrogenase	Fatty acid degradation	K00249	step1_Organic_carbon_oxidation	0.057854	0.102784	0	0.939048	0.847683	1.371618	0.134471	0.169534	0.16239	0.629749	1.036986	0.955484	0.242792	0.162848	0.213444	0.917479	0.633465	0.743158	0.351212	0.145212	0.256482
T5_3.343523_1	k__Bacteria; p__Proteobacteria; c__Betaproteobacteria	isoamylase	Amylolytic enzymes	K01214	step1_Organic_carbon_oxidation	0	0	0	0	0	0	0	0	0	0	0.427673	0	0	0	0	0	0	1.091001	0	0	0
T5_3.343536_1	k__Bacteria	phosphoserine aminotransferase	Phosphoserine aminotransferase	K00831	step1_Organic_carbon_oxidation	0	0	0	0	0	0	0	0	0	0	0	0	0.077779	0.209279	0	0.354992	0.349063	0.932107	0	0.096628	0.231964
T5_3.343568_2	k__Bacteria; p__Verrucomicrobia; c__Verrucomicrobiae; o__Verrucomicrobiales; f__Verrucomicrobia subdivision 3; g__Pedosphaera; s__Pedosphaera parvula	fdhA	Formaldehyde oxidation	K00148	step1_Organic_carbon_oxidation	0	0	0	0	0	0	0	0	0	0	0	0	0	0	0	0	0	0.462038	0.922523	0.970698	0
T5_3.343733_1	k__Bacteria; p__Proteobacteria; c__Betaproteobacteria; o__Burkholderiales; f__Comamonadaceae; g__Hydrogenophaga	catA	Protocatechuate/Catechol degradation	K03381	step1_Organic_carbon_oxidation	0	0	0	0	0.17631	0	0	0	0.078841	0.993613	0.309811	0.173983	0	0	0	0.089078	0.351554	0.649344	0	0	0
T5_3.343935_1	k__Bacteria; p__Proteobacteria; c__Alphaproteobacteria	fdoH	Formate oxidation	K00124	step1_Organic_carbon_oxidation	0	0	0	0	0	0	0	0	0	0	0.330791	0.123251	0	0.223335	0	0.190776	0.186368	1.080194	0.122235	0.795393	0.393993
T5_3.344004_2	k__Bacteria; p__Proteobacteria; c__Alphaproteobacteria; o__Hyphomicrobiales; f__Bradyrhizobiaceae; g__Bradyrhizobium	acyl-CoA dehydrogenase	Fatty acid degradation	K00249	step1_Organic_carbon_oxidation	0	0	0.082556	0.376244	0.181372	0.203457	0.149703	0	0	0.11722	0.237424	0.177294	0.089492	0.080433	0	0.27351	0.268389	0.664615	0	0.071687	0
T5_3.344249_1	k__Bacteria; p__Proteobacteria; c__Alphaproteobacteria; o__Hyphomicrobiales	adh	Alcohol utilization	K00001	step6_Fermentation	0	0	0	0	0	0	0	0	0	0.561107	0	0.317903	0	0.192109	0.076214	0.327542	0	0.662981	0.104792	0.171129	0.226877
T5_3.344277_1	k__Bacteria; p__Proteobacteria; c__Gammaproteobacteria; o__Nevskiales; f__Steroidobacteraceae; g__Steroidobacter; s__Steroidobacter soli	isoamylase	Amylolytic enzymes	K01214	step1_Organic_carbon_oxidation	0	0	0	0	0	0	0	0	0	0	0	0	0	0	0.258628	0.530556	0.362165	0.7496	0	0.464155	0.127734
T5_3.344438_2	k__Bacteria; p__Proteobacteria; c__Alphaproteobacteria	branched-chain amino acid aminotransferase/4-amino-4-deoxychorismate lyase	Branched-chain amino acid aminotransferase/4-amino-4-deoxychorismate lyase	K00826	step1_Organic_carbon_oxidation	0	0	0	0	0	0	0	0	0	0.795406	0	0.303776	0	0	0.219014	0.942444	2.275008	1.122318	0	0.244427	0
T5_3.344551_1	k__Bacteria	beta-xylosidase	Other oligosaccharide degrading	K01198	step1_Organic_carbon_oxidation	0	0	0	0	0	0	0	0.023261	0	0.173436	0.219796	0.527891	0	0.033943	0.023486	0.706937	0.450417	0.695149	0.096481	0.187653	0.177805
T5_3.344681_1	k__Bacteria	acyl-CoA dehydrogenase	Fatty acid degradation	K00249	step1_Organic_carbon_oxidation	0.045899	0.040564	0.043651	0.041171	0.047866	0	0	0	0	0.311919	0	0.103631	0.048311	0.172457	0.033812	0.145366	0	0.588547	0.046335	0.11536	0.050976
T5_3.345002_1	k__Bacteria; p__Proteobacteria; c__Alphaproteobacteria; o__Hyphomicrobiales; f__Afifellaceae; g__Afifella; s__Afifella aestuarii	alpha-amylase	Amylolytic enzymes	K01176	step1_Organic_carbon_oxidation	0	0	0	0	0	0	0	0	0	0.13017	0.399022	0.148301	0	0	0.070558	0.455011	0.074938	0.429877	0.096701	0	0
T5_3.345065_1	k__Bacteria; p__Acidobacteria; c__NA; o__NA; f__NA; g__NA; s__Acidobacteria bacterium RIFCSPLOWO2_12_FULL_67_14b	branched-chain amino acid aminotransferase/4-amino-4-deoxychorismate lyase	Branched-chain amino acid aminotransferase/4-amino-4-deoxychorismate lyase	K00826	step1_Organic_carbon_oxidation	0	0	0	0.095714	0	0.123136	0	0	0	0	0.863579	0.644128	0	0	0	0.331855	0.885509	0.940378	0.212375	0	0
T5_3.345313_2	k__Bacteria	branched-chain amino acid aminotransferase/4-amino-4-deoxychorismate lyase	Branched-chain amino acid aminotransferase/4-amino-4-deoxychorismate lyase	K00826	step1_Organic_carbon_oxidation	0.038604	0	0	0	0	0.045815	0	0	0	0.104871	0.637852	0.223116	0	0.072576	0.02841	0.366466	0.120919	0.643075	0	0.032369	0
T5_3.345500_1	k__Bacteria; p__Proteobacteria; c__Gammaproteobacteria; o__Pseudomonadales; f__Pseudomonadaceae; g__Pseudomonas	acs	Acetate to acetyl-CoA	K01895	step6_Fermentation	0	0	0	0	0	0	0	0	0	0.087923	0	0.199947	0.067632	0	0.190781	0.409988	0.201941	0.913368	0.130845	0.161972	0.357468
T5_3.345754_1	k__Bacteria; p__Acidobacteria; c__NA; o__NA; f__NA; g__NA; s__Acidobacteria bacterium	hexosaminidase	Chitin degrading	K01207	step1_Organic_carbon_oxidation	0	0	0	0	0	0	0	0	0	0	0	0	0	0	0	0.995564	0.324761	1.612077	0	0	0
T5_3.345804_1	k__Bacteria; p__Proteobacteria; c__Gammaproteobacteria; o__Nevskiales; f__Steroidobacteraceae; g__Steroidobacter	mannan endo-1,4-beta-mannosidase	Endohemicellulases	K01218	step1_Organic_carbon_oxidation	0	0	0	0	0	0.154903	0	0	0	0.178852	0.444783	0.269848	0	0	0	0.418069	0	1.013738	0.536448	0.870669	0.143683
T5_3.346015_1	k__Bacteria; p__Proteobacteria; c__Alphaproteobacteria; o__Sphingomonadales; f__Erythrobacteraceae	fdoH	Formate oxidation	K00124	step1_Organic_carbon_oxidation	0	0	0	0	0	0	0	0	0	0.502068	0.127107	0.284627	0	0	0	0	0.287179	1.186083	0	0.46008	0.101387
T5_3.346125_1	k__Bacteria; p__Proteobacteria; c__Alphaproteobacteria; o__Sphingomonadales; f__Sphingomonadaceae; g__Sphingomonas	acyl-CoA dehydrogenase	Fatty acid degradation	K00249	step1_Organic_carbon_oxidation	0	0.234119	0.125545	0.05942	0.06889	0.077764	0	0	0.092202	0.268409	0	0.271088	0.206263	0	0.145524	0.208482	0.308006	0.928934	0.931562	0.109792	0.291008
T5_3.346332_1	k__Bacteria; p__Verrucomicrobia; c__NA; o__NA; f__NA; g__NA; s__Verrucomicrobia bacterium Tous-C9LFEB	beta-galactosidase	Other oligosaccharide degrading	K01190	step1_Organic_carbon_oxidation	0	0	0	0	0	0	0	0	0	0	0.449473	0	0.112195	0	0	0	0	1.258351	0.331755	0	0
T5_3.347067_1	k__Bacteria; p__Proteobacteria; c__Alphaproteobacteria; o__Hyphomicrobiales; f__Bradyrhizobiaceae; g__Afipia; s__Afipia felis	acs	Acetate to acetyl-CoA	K01895	step6_Fermentation	0.146136	0	0	0.066371	0	0.259617	0	0.053712	0	0.199108	0.201699	0	0.076347	0.068461	0	0.23218	0	0.564312	0.074135	0	0
T5_3.347173_4	k__Bacteria; p__Proteobacteria; c__Deltaproteobacteria; o__Myxococcales; f__NA; g__Enhygromyxa; s__Enhygromyxa salina	histidinol-phosphate/aromatic aminotransferase	Histidinol-phosphate/aromatic aminotransferase	K00817	step1_Organic_carbon_oxidation	0	0	0	0.344177	0.257893	0.098425	0	0	0	0.524831	0.722101	0.5708	0	0	0	0.392873	0.346392	0.81252	0.583712	0.139164	0.061562
T5_3.347254_1	k__Bacteria; p__Proteobacteria; c__Betaproteobacteria; o__NA; f__NA; g__NA; s__Betaproteobacteria bacterium SG8_40	acyl-CoA dehydrogenase	Fatty acid degradation	K00249	step1_Organic_carbon_oxidation	0	0	0	0	0	0	0	0	0	0.372173	0.628148	0.937773	0	0.255189	0.202108	0.57903	0.567735	1.172296	0.832852	0.454814	0.300693
T5_3.347299_1	k__Bacteria; p__Acidobacteria; c__NA; o__NA; f__NA; g__NA; s__Acidobacteria bacterium	ack	Acetogenesis	K00925	step6_Fermentation	0	0	0	0	0	0	0	0	0	0	0	0.175373	0	0.079564	0	0.270513	0	0.986029	0.086428	0.28366	0.187584
T5_3.347500_1	k__Bacteria; p__Proteobacteria; c__Deltaproteobacteria; o__Desulfovibrionales; f__Desulfovibrionaceae; g__Desulfovibrio; s__Desulfovibrio putealis	fdoG	Formate oxidation	K00123	step1_Organic_carbon_oxidation	0	0	0	0	0	0	0	0	0	0	0	0	0	0	0	0.128211	0	0.727022	0	0	0
T5_3.347619_1	k__Bacteria; p__Proteobacteria; c__Gammaproteobacteria; o__Nevskiales; f__Steroidobacteraceae; g__Steroidobacter; s__Steroidobacter agariperforans	fghA	Formaldehyde oxidation	K01070	step1_Organic_carbon_oxidation	0	0	0	0	0	0	0	0	0	0	0.777989	0	0	0	0	0	0	1.445482	0	0	0.610986
T5_3.348095_1	k__Bacteria; p__Proteobacteria; c__Alphaproteobacteria; o__Hyphomicrobiales	fdoG	Formate oxidation	K00123	step1_Organic_carbon_oxidation	0.21106	0.095533	0.101765	0.097031	0.335533	0.374283	0	0	0	0.144008	0.583384	0	0	0	0	0.504432	0.493548	1.633437	0.322853	0.087809	0
T5_3.348384_1	k__Bacteria; p__Proteobacteria; c__Deltaproteobacteria; o__Myxococcales; f__Polyangiaceae; g__Chondromyces; s__Chondromyces apiculatus	phosphoserine aminotransferase	Phosphoserine aminotransferase	K00831	step1_Organic_carbon_oxidation	0	0	0	0	0	0	0	0	0	0	0	0	0	0	0	0	0	0.616737	0	0	0
T5_3.348566_1	k__Bacteria; p__Proteobacteria; c__Deltaproteobacteria; o__NA; f__NA; g__NA; s__Deltaproteobacteria bacterium	adh	Alcohol utilization	K00001	step6_Fermentation	0	0	0	0.060471	0	0	0	0	0.046895	0.090961	0.092158	0	0	0	0	0.317985	0.208849	0.258008	0	0	0
T5_3.348621_1	k__Bacteria; p__Proteobacteria; c__Betaproteobacteria; o__NA; f__NA; g__NA; s__Betaproteobacteria bacterium HGW-Betaproteobacteria-14	acyl-CoA dehydrogenase	Fatty acid degradation	K00249	step1_Organic_carbon_oxidation	0	0	0	0.143775	0	0	0	0	0	0.215364	1.159068	0.081494	0	0	0	0.125593	0.863735	1.322625	0	0	0.087237
T5_3.348640_1	k__Bacteria; p__Proteobacteria; c__NA; o__NA; f__NA; g__NA; s__Proteobacteria bacterium	catA	Protocatechuate/Catechol degradation	K03381	step1_Organic_carbon_oxidation	0	0	0	0	0	0	0	0	0	0.592634	0.24007	0.358513	0.090463	0.08132	0.643555	0.414864	0.135675	1.456655	0.441875	0.434845	0.766759
T5_3.348705_1	k__Bacteria; p__Proteobacteria	fdoH	Formate oxidation	K00124	step1_Organic_carbon_oxidation	0	0	0	0	0	0	0	0	0	0.111074	0.224998	0.168081	0	0	0	0.376577	0.127237	1.049528	0.3311	0.392247	0.857022
T5_3.348921_1	k__Bacteria; p__Proteobacteria; c__Gammaproteobacteria; o__Nevskiales; f__Steroidobacteraceae; g__Steroidobacter; s__Steroidobacter denitrificans	ack	Acetogenesis	K00925	step6_Fermentation	0	0	0	0	0	0	0	0	0	0.272724	0.830305	0.206418	0	0	0	0.959642	3.730655	0.771256	0	0	0
T5_3.349043_3	k__Bacteria; p__Proteobacteria; c__Betaproteobacteria; o__Nitrosomonadales	fdoG	Formate oxidation	K00123	step1_Organic_carbon_oxidation	0	0	0	0	0	0	0	0	0	0	0.276927	0	0	0	0	0.478832	0.312526	1.163038	0	0	0
T5_3.349082_1	k__Bacteria; p__Acidobacteria; c__NA; o__NA; f__NA; g__NA; s__Acidobacteria bacterium	hexosaminidase	Chitin degrading	K01207	step1_Organic_carbon_oxidation	0	0	0	0	0	0	0	0	0	0	0	0	0	0	0	0.720366	0	2.257347	0	0	0
T5_3.349233_1	k__Bacteria; p__Proteobacteria; c__Betaproteobacteria; o__Burkholderiales; f__Comamonadaceae; g__NA; s__Comamonadaceae bacterium	acyl-CoA dehydrogenase	Fatty acid degradation	K00249	step1_Organic_carbon_oxidation	0	0	0	0	0	0	0	0	0	0.901987	0	0	0	0	0.328829	0	0	1.132823	0.457694	0	0
T5_3.349289_1	k__Bacteria; p__Chloroflexi	beta-xylosidase	Other oligosaccharide degrading	K01198	step1_Organic_carbon_oxidation	0	0	0	0	0	0	0	0	0	0	0.158373	0	0	0	0.08499	0.365313	0.357064	0.591149	0.46789	0	0
T5_3.349480_2	k__Bacteria	isoamylase	Amylolytic enzymes	K01214	step1_Organic_carbon_oxidation	0	0	0	0	0	0	0	0	0	0	0	1.02068	0	0	0	0	0	1.253107	0	0	0
T5_3.349581_1	k__Bacteria; p__Proteobacteria; c__Alphaproteobacteria; o__Hyphomicrobiales; f__Bradyrhizobiaceae; g__Afipia	fdoG	Formate oxidation	K00123	step1_Organic_carbon_oxidation	0.154846	0.138693	0.148445	0.140827	0.570423	0.183361	0.134899	0.113932	0.054376	0.211059	0.534461	0.639026	0.32322	0.07251	0.057278	0.492408	0.483811	1.096759	0.570665	0.270362	0.427633
T5_3.349845_1	k__Bacteria	aspB	Metabolism of organic sulfur | Cysteine <-> 3-mercaptopyruvate	K00812	step1_Organic_carbon_oxidation	0	0	0	0	0	0	0	0	0	0.602702	0.534415	0.171509	0	0	0	0.263356	0.433203	0.497792	0.168023	0.278088	0.122812
T5_3.349950_1	k__Bacteria	fdhA	Formaldehyde oxidation	K00148	step1_Organic_carbon_oxidation	0.057854	0.051392	0	0.208677	0.121098	0.096941	0	0.12715	0	0.236156	0.398841	0.477742	0.182067	0.325696	0.042689	0.550488	0.54297	1.273126	0.409748	0.145212	0
T5_3.349973_1	k__Bacteria	isoamylase	Amylolytic enzymes	K01214	step1_Organic_carbon_oxidation	0	0	0	0.172276	0	0	0	0	0	0	0.438116	0.131124	0	0.059572	0	0.504049	0	0.489994	0	0.053115	0
T5_3.349977_2	k__Bacteria; p__Acidobacteria	aspB	Metabolism of organic sulfur | Cysteine <-> 3-mercaptopyruvate	K00812	step1_Organic_carbon_oxidation	0	0	0	0	0	0	0	0	0	0.354699	0.106132	0.088415	0.067632	0	0	0.966587	0.920104	0.536296	0.264165	0.443649	0
T5_3.350049_1	k__Bacteria; p__Proteobacteria; c__Deltaproteobacteria; o__Myxococcales; f__Myxococcaceae; g__Corallococcus	pullulanase	Amylolytic enzymes	K01200	step1_Organic_carbon_oxidation	0	0	0	0.040441	0.141065	0	0	0	0	0	0.062127	0.139708	0	0	0	0.142822	0.212207	0.86735	0.045522	0.037788	0.050096
T5_3.350418_1	k__Bacteria; p__Proteobacteria; c__Alphaproteobacteria; o__Hyphomicrobiales; f__Bradyrhizobiaceae; g__Bradyrhizobium; s__Bradyrhizobium algeriense	acs	Acetate to acetyl-CoA	K01895	step6_Fermentation	0.109901	0	0.318175	0.101195	0.233152	0.129883	0	0	0.077168	0	0	0.113238	0	0.102615	0.244489	0.700587	1.712584	1.70079	0.112128	0	0.241519
T5_3.350594_3	k__Bacteria; p__Actinobacteria; c__Actinomycetia; o__Micromonosporales; f__Micromonosporaceae; g__Micromonospora	ack	Acetogenesis	K00925	step6_Fermentation	0	0	0	0	0	0	0	0	0	0	0	0	0	0	0	0.130958	0.086598	1.290892	0.027794	0	0
T5_3.350663_2	k__Bacteria; p__Proteobacteria; c__Betaproteobacteria; o__Nitrosomonadales; f__Thiobacillaceae; g__Thiobacillus	acs	Acetate to acetyl-CoA	K01895	step6_Fermentation	0	0	0	0	0	0	0	0	0.009979	0.038633	0.039181	0.044186	0	0	0.010455	0.134905	0.178862	1.077063	0.143031	0.023968	0.031834
T5_3.350981_1	k__Bacteria; p__Proteobacteria; c__Betaproteobacteria; o__Burkholderiales; f__Comamonadaceae	acs	Acetate to acetyl-CoA	K01895	step6_Fermentation	0	0	0	0	0	0	0.048832	0	0	0.114686	0.348448	0.173493	0	0	0.062262	0	0	0.643078	0.17097	0.070159	0
T5_3.351308_1	k__Bacteria; p__Actinobacteria; c__Actinomycetia; o__Micromonosporales; f__Micromonosporaceae; g__Micromonospora	histidinol-phosphate/aromatic aminotransferase	Histidinol-phosphate/aromatic aminotransferase	K00817	step1_Organic_carbon_oxidation	0	0	0	0	0	0	0	0	0	0	0	0	0	0	0	0	0	1.430939	0.051215	0	0
T5_3.351445_1	k__Bacteria; p__Verrucomicrobia; c__NA; o__NA; f__NA; g__NA; s__Verrucomicrobia bacterium	beta-galactosidase	Other oligosaccharide degrading	K01190	step1_Organic_carbon_oxidation	0	0	0	0	0	0	0	0	0	0.410169	0.276927	0.103289	0.103931	0.187286	0.074278	0.957665	0.156263	0.775359	0	0.166854	0
T5_3.351544_1	k__Bacteria; p__Proteobacteria; c__Alphaproteobacteria; o__Hyphomicrobiales; f__Xanthobacteraceae; g__Pseudolabrys; s__Pseudolabrys taiwanensis	adh	Alcohol utilization	K00001	step6_Fermentation	0	0	0	0.155119	0.089678	0	0	0	0	0.463751	0	0	0	0	0.125889	0.135256	0	0.438235	0	0.070915	0.093792
T5_3.351616_1	k__Bacteria; p__Verrucomicrobia; c__Opitutae; o__Opitutales; f__Opitutaceae; g__Oleiharenicola; s__Oleiharenicola lentus	beta-galactosidase	Other oligosaccharide degrading	K01190	step1_Organic_carbon_oxidation	0	0	0	0	0	0	0	0	0	0	0.116311	0.262248	0	0	0	0.201619	0.115014	0.564162	0	0	0
T5_3.351665_1	k__Bacteria; p__Proteobacteria; c__Alphaproteobacteria; o__NA; f__NA; g__NA; s__Alphaproteobacteria bacterium	aspB	Metabolism of organic sulfur | Cysteine <-> 3-mercaptopyruvate	K00812	step1_Organic_carbon_oxidation	0	0	0	0	0	0	0	0	0	0.251024	0.636075	0.476742	0	0	0.17007	0.584938	0.43365	0.947308	0.279675	0.077361	0.256381
T5_3.351874_3	k__Bacteria	acs	Acetate to acetyl-CoA	K01895	step6_Fermentation	0	0	0	0	0	0	0.016734	0.010434	0	0.721334	0.553612	0.650831	0.030541	0.067766	0.116066	1.361557	0.992698	1.229903	0.837276	0.389623	0.385538
T5_3.352076_2	k__Bacteria; p__Proteobacteria; c__Deltaproteobacteria; o__NA; f__NA; g__NA; s__Deltaproteobacteria bacterium	histidinol-phosphate/aromatic aminotransferase	Histidinol-phosphate/aromatic aminotransferase	K00817	step1_Organic_carbon_oxidation	0	0	0	0	0	0	0	0	0	0.476472	0	0.497837	0	0	0	0.297307	0.548942	0.579555	0	0	0
T5_3.352421_1	k__Bacteria; p__Proteobacteria; c__Alphaproteobacteria; o__Rhodobacterales; f__Rhodobacteraceae; g__NA; s__Rhodobacteraceae bacterium HLUCCO18	acyl-CoA dehydrogenase	Fatty acid degradation	K00249	step1_Organic_carbon_oxidation	0	0	0	0	0	0	0	0	0	0.527075	0.262718	0.262248	0	0.119145	0	0.705668	0.297985	0.898323	0.257366	0.159345	0.211015
T5_3.352710_1	k__Bacteria	fdoG	Formate oxidation	K00123	step1_Organic_carbon_oxidation	0	0	0	0.059941	0	0	0	0	0.046495	0	0.09137	0	0.069329	0	0.048925	0.420543	0.310618	0.340696	0	0	0
T5_3.352866_1	k__Bacteria; p__Proteobacteria; c__Gammaproteobacteria; o__Xanthomonadales; f__NA; g__NA; s__Xanthomonadales bacterium	isoamylase	Amylolytic enzymes	K01214	step1_Organic_carbon_oxidation	0	0	0	0	0	0	0	0	0	0.100504	0	0	0	0	0	0	0.503084	0.695306	0.074845	0	0
T5_3.352911_1	k__Bacteria; p__Proteobacteria; c__Betaproteobacteria; o__Burkholderiales; f__Comamonadaceae	fdoH	Formate oxidation	K00124	step1_Organic_carbon_oxidation	0	0	0	0	0.151546	0.165589	0	0	0	0	0	0.438757	0	0	0	0	0.4418	0.91534	0	0	0
T5_3.352950_1	k__Bacteria	mxaF	Methanol oxidation	K14028	step1_Organic_carbon_oxidation	0	0	0	0	0	0.099129	0.016179	0	0	0.415319	0.421108	0.086233	0	0.10473	0.089122	0.615808	0.392476	0.702359	0.376615	0.210236	0
T5_3.353151_1	k__Bacteria; p__Proteobacteria; c__Alphaproteobacteria	acs	Acetate to acetyl-CoA	K01895	step6_Fermentation	0	0	0	0	0	0	0	0	0	0.580691	0.294228	0.439994	0	0	0	0.225767	0.444283	0.457269	0	0.059372	0
T5_3.353292_1	k__Bacteria; p__Bacteroidetes; c__NA; o__NA; f__NA; g__NA; s__Bacteroidetes bacterium OLB12	alpha-amylase	Amylolytic enzymes	K01176	step1_Organic_carbon_oxidation	0	0	0	0	0	0	0	0	0	0.627585	0	0.854332	0	0.312488	0	0.146469	0.143589	1.067475	0.280922	0.46008	0.202773
T5_3.353293_1	k__Bacteria; p__Proteobacteria; c__Betaproteobacteria; o__Burkholderiales; f__Comamonadaceae; g__Hydrogenophaga	acs	Acetate to acetyl-CoA	K01895	step6_Fermentation	0	0	0	0	0	0	0	0	0	0.091017	0	0.107	0	0	0	0.851881	0.320641	1.328631	0	0	0
T5_3.353665_1	k__Bacteria	hexosaminidase	Chitin degrading	K01207	step1_Organic_carbon_oxidation	0	0	0	0	0	0	0	0	0	0	0	0.131124	0	0	0	0.201619	0.198657	0.734992	0	0	0
T5_3.353955_1	k__Bacteria; p__Verrucomicrobia; c__Opitutae; o__NA; f__NA; g__NA; s__Opitutae bacterium Tous-C8FEB	ack	Acetogenesis	K00925	step6_Fermentation	0	0	0	0	0	0	0	0	0	0	0.777989	0	0	0	0	0	0	1.445482	1.746877	0.476468	0
T5_3.354051_1	k__Bacteria; p__Verrucomicrobia; c__Opitutae; o__Opitutales; f__Opitutaceae; g__Nibricoccus; s__Nibricoccus aquaticus*	beta-galactosidase	Other oligosaccharide degrading	K01190	step1_Organic_carbon_oxidation	0	0	0	0	0	0	0.041282	0	0	0.129401	0	0	0	0	0	0.451533	0.555354	0.914537	0.3604	0	0.078589
T5_3.354205_1	k__Bacteria; p__Proteobacteria; c__Alphaproteobacteria; o__Rhodospirillales; f__Elioraeaceae; g__Elioraea; s__Elioraea tepidiphila	branched-chain amino acid aminotransferase/4-amino-4-deoxychorismate lyase	Branched-chain amino acid aminotransferase/4-amino-4-deoxychorismate lyase	K00826	step1_Organic_carbon_oxidation	0	0	0	0	0	0	0	0	0	0	0.189208	0.070752	0.43036	0	0	0.108873	0	1.234845	0.06951	0.171888	0
T5_3.354290_1	k__Bacteria; p__Proteobacteria; c__NA; o__NA; f__NA; g__NA; s__Proteobacteria bacterium	hexosaminidase	Chitin degrading	K01207	step1_Organic_carbon_oxidation	0	0	0	0	0	0	0	0	0	0	0.232358	0	0	0	0	0.178155	0.087888	0.937941	0	0	0
T5_3.354536_1	k__Bacteria; p__Proteobacteria; c__Alphaproteobacteria; o__Hyphomicrobiales; f__Bradyrhizobiaceae; g__Bradyrhizobium	acyl-CoA dehydrogenase	Fatty acid degradation	K00249	step1_Organic_carbon_oxidation	0.15183	0.271812	0.07275	0.505362	0.639501	0.2697	0.132278	0	0.106628	0.413841	0.314402	0.078326	0.079264	0.071108	0.112302	0.241317	0.475482	1.466198	0.308248	0	0
T5_3.354544_1	k__Bacteria	fdoG	Formate oxidation	K00123	step1_Organic_carbon_oxidation	0	0	0	0	0	0	0	0	0	0.079914	0.242935	0.181856	0	0	0	0	0.27557	0.528135	0.534866	0.196522	0
T5_3.354692_1	k__Bacteria; p__Proteobacteria; c__Alphaproteobacteria; o__Hyphomicrobiales; f__Bradyrhizobiaceae; g__Bradyrhizobium	acs	Acetate to acetyl-CoA	K01895	step6_Fermentation	0.109392	0	0.515817	0	0.113379	0	0	0	0	0.146275	0	0.110221	0	0.099893	0	0	0.898321	0.966005	0.109083	0	0
T5_3.354905_1	k__Bacteria; p__Proteobacteria; c__Alphaproteobacteria; o__Sphingomonadales; f__Sphingomonadaceae	frmA	Formaldehyde oxidation	K00121	step1_Organic_carbon_oxidation	0	0.081886	0.262337	0	0	0.107606	0	0	0	0	0.12563	0.093777	0	0.170126	0.067369	0	0	0.813172	0.185078	0	0.100231
T5_3.355082_1	k__Bacteria; p__Proteobacteria; c__Alphaproteobacteria	Form II	CBB cycle - Rubisco	K01601	step2_Carbon_fixation	0	0	0	0.058918	0.068622	0.078417	0.019202	0.072174	0	0.089675	0.180669	0.238796	0	0	0.024287	0.104438	0.310463	0.507973	0	0.02771	0
T5_3.355237_1	k__Bacteria; p__Proteobacteria; c__Alphaproteobacteria; o__Hyphomicrobiales; f__Hyphomicrobiaceae; g__Rhodoplanes; s__Rhodoplanes sp. Z2-YC6860	fdoG	Formate oxidation	K00123	step1_Organic_carbon_oxidation	0	0.077245	0	0.07844	0	0	0	0	0.060374	0.820537	0.59356	0.177525	0	0.32173	0	0.547021	0.268389	0.443077	0.526389	0.071687	0.379237
T5_3.355438_1	k__Bacteria; p__Proteobacteria; c__Gammaproteobacteria; o__NA; f__NA; g__NA; s__Gammaproteobacteria bacterium	aspB	Metabolism of organic sulfur | Cysteine <-> 3-mercaptopyruvate	K00812	step1_Organic_carbon_oxidation	0	0	0	0	0	0	0	0	0	0.499893	0.326648	0.380632	0.027848	0.024768	0.058007	0.586435	0.453751	1.00937	0.02647	0.022098	0
T5_3.355572_1	k__Bacteria; p__Proteobacteria; c__Betaproteobacteria; o__Burkholderiales	acyl-CoA dehydrogenase	Fatty acid degradation	K00249	step1_Organic_carbon_oxidation	0	0	0	0	0	0	0	0	0	0.119863	0	0	0	0	0	0	0	0.339793	0	0	0.096904
T5_3.355697_1	k__Bacteria	chitiniase	Chitin degrading	K01183	step1_Organic_carbon_oxidation	0	0	0	0	0	0	0	0	0	0	0.10907	0.081537	0	0	0	0.251185	0.246892	1.119143	0.080228	0.065935	0.263321
T5_3.355706_2	k__Bacteria; p__Chloroflexi; c__NA; o__NA; f__NA; g__NA; s__Chloroflexi bacterium	ldh	Lactate utilization	K00016	step6_Fermentation	0	0	0	0	0	0	0	0	0	0.317568	0	0.096493	0	0	0.034426	1.258023	0.511988	0.719084	0.141533	0	0
T5_3.355719_1	k__Bacteria	beta-mannosidase	Other oligosaccharide degrading	K01192	step1_Organic_carbon_oxidation	0	0	0	0	0	0	0	0	0	0	0	0	0	0	0	0.540261	0.176051	0.874286	0.461279	0	0
T5_3.355928_1	k__Bacteria; p__Acidobacteria; c__NA; o__NA; f__NA; g__NA; s__Acidobacteria bacterium	fdoG	Formate oxidation	K00123	step1_Organic_carbon_oxidation	0	0	0	0.076699	0	0	0	0	0	0	0	0	0	0.078714	0	0.53515	0.262653	1.300438	0	0	0
T5_3.355938_2	k__Bacteria; p__Proteobacteria; c__NA; o__NA; f__NA; g__NA; s__Proteobacteria bacterium	catA	Protocatechuate/Catechol degradation	K03381	step1_Organic_carbon_oxidation	0	0	0	0	0	0	0	0	0	0.620761	0.209601	0.548283	0	0	0	0.603292	0.355826	0.708028	1.056772	0.126779	0.251643
T5_3.356000_1	k__Bacteria; p__Proteobacteria; c__Betaproteobacteria; o__Burkholderiales; f__Burkholderiaceae; g__Burkholderia; s__Burkholderia ambifaria	acyl-CoA dehydrogenase	Fatty acid degradation	K00249	step1_Organic_carbon_oxidation	0	0	0	0	0	0	0	0	0	0	0.093775	0.210407	0.142224	0.254837	0.100436	0.107914	0.106241	0.524555	0	0.227198	0.150395
T5_3.356366_1	k__Bacteria; p__Proteobacteria; c__Alphaproteobacteria; o__Hyphomicrobiales; f__Hyphomicrobiaceae; g__Rhodoplanes; s__Rhodoplanes sp. Z2-YC6860	acyl-CoA dehydrogenase	Fatty acid degradation	K00249	step1_Organic_carbon_oxidation	0	0	0	0	0	0	0	0	0	0	0	0.176531	0	0	0	0.180786	0.089172	0.951812	0.057668	0	0
T5_3.356576_1	k__Bacteria; p__Bacteroidetes; c__Cytophagia; o__Cytophagales; f__Fulvivirgaceae; g__Chryseolinea; s__Chryseolinea flava	chitiniase	Chitin degrading	K01183	step1_Organic_carbon_oxidation	0	0	0	0	0	0	0	0	0	0.563667	0.571469	0.72585	0	0	0	0.605945	0.150139	0.653927	0.257284	0.160816	0.035561
T5_3.356635_1	k__Bacteria; p__Proteobacteria; c__Deltaproteobacteria; o__Myxococcales; f__Polyangiaceae; g__Sorangium; s__Sorangium cellulosum	acs	Acetate to acetyl-CoA	K01895	step6_Fermentation	0	0	0	0	0	0	0	0	0	0.178852	0.362369	0	0	0	0	0	0.407887	1.351636	0.402336	0.217667	0
T5_3.357200_1	k__Bacteria; p__Proteobacteria; c__Betaproteobacteria; o__Burkholderiales; f__Comamonadaceae; g__Hydrogenophaga; s__Hydrogenophaga sp. IBVHS1	fdoG	Formate oxidation	K00123	step1_Organic_carbon_oxidation	0	0	0	0	0	0	0	0	0	0	0	0	0	0	0	0.340843	0.333404	1.103564	0	0	0.117574
T5_3.357313_2	k__Bacteria; p__Proteobacteria; c__Alphaproteobacteria; o__Caulobacterales; f__Caulobacteraceae; g__Phenylobacterium; s__Phenylobacterium zucineum	acyl-CoA dehydrogenase	Fatty acid degradation	K00249	step1_Organic_carbon_oxidation	0	0	0	0	0	0	0	0	0	0	0	0.51458	0	0	0.370981	0	0	0	0	0	0
T5_3.357526_1	k__Bacteria; p__Proteobacteria; c__Betaproteobacteria	acyl-CoA dehydrogenase	Fatty acid degradation	K00249	step1_Organic_carbon_oxidation	0	0	0	0	0	0	0	0	0	0	0.341073	0.42462	0	0	0	0.392818	0	0.53034	0.167318	0.206075	0
T5_3.357557_1	k__Bacteria	isoamylase	Amylolytic enzymes	K01214	step1_Organic_carbon_oxidation	0.117456	0	0.056037	0.052978	0.122958	0	0	0	0	0.239743	0.404892	0.303093	0.184801	0.275491	0.130016	0.838297	0.367427	0.603582	0.178289	0.147391	0.065079
T5_3.357742_1	k__Bacteria; p__Bacteroidetes	isoamylase	Amylolytic enzymes	K01214	step1_Organic_carbon_oxidation	0	0	0	0	0	0	0	0.00894	0.025898	0.71848	0.773935	0.818973	0.196462	0.081343	0.108509	1.186315	0.967264	0.959583	0.561927	0.52384	0.390716
T5_3.357910_1	k__Bacteria; p__Proteobacteria; c__Betaproteobacteria; o__Burkholderiales; f__Comamonadaceae; g__Albitalea; s__Albitalea terrae*	acyl-CoA dehydrogenase	Fatty acid degradation	K00249	step1_Organic_carbon_oxidation	0	0	0	0	0	0	0	0	0	0	0.249962	0	0	0	0	0.14366	0.288921	1.154058	0	0	0
T5_3.358053_1	k__Bacteria; p__Proteobacteria; c__Alphaproteobacteria	acyl-CoA dehydrogenase	Fatty acid degradation	K00249	step1_Organic_carbon_oxidation	0	0	0	0	0	0	0	0	0	0.507359	0	0.384161	0	0	0.055067	0.828314	0.349063	0.671048	0.226711	0.138827	0
T5_3.358092_1	k__Bacteria; p__Proteobacteria; c__Gammaproteobacteria; o__Nevskiales; f__Steroidobacteraceae; g__Steroidobacter	frmA	Formaldehyde oxidation	K00121	step1_Organic_carbon_oxidation	0	0	0	0	0.050274	0	0.027999	0.035214	0.100983	0.075898	0.066376	0	0.123593	0.090445	0.035499	0	0.148697	0.662456	0	0.121306	0.242252
T5_3.358227_1	k__Bacteria; p__Proteobacteria; c__Alphaproteobacteria; o__Caulobacterales; f__Caulobacteraceae; g__Phenylobacterium; s__Phenylobacterium kunshanense	branched-chain amino acid aminotransferase/4-amino-4-deoxychorismate lyase	Branched-chain amino acid aminotransferase/4-amino-4-deoxychorismate lyase	K00826	step1_Organic_carbon_oxidation	0	0.033338	0.035924	0.304509	0.787602	0.53909	0.022005	0.16562	0.265346	0.257052	0.26058	0.351834	0.039928	0.213501	0	0.440005	0.355708	1.254746	0.114463	0.126965	0.168393
T5_3.358314_1	k__Bacteria; p__Bacteroidetes; c__Cytophagia; o__Cytophagales; f__Fulvivirgaceae; g__Chryseolinea	hexosaminidase	Chitin degrading	K01207	step1_Organic_carbon_oxidation	0	0	0	0	0	0	0	0	0	0	0.724738	0.269848	0	0	0	0	0.407887	1.013727	0.134112	0.108834	0
T5_3.358560_2	k__Bacteria; p__Gemmatimonadetes; c__NA; o__NA; f__NA; g__NA; s__Gemmatimonadetes bacterium	aminotransferase class I and II	Aminotransferase class I and II	K05825	step1_Organic_carbon_oxidation	0	0	0	0	0	0	0	0	0	0.82005	1.134701	0.844913	0	0.024196	0	0.406112	0.72534	0.887318	0.387815	0.092489	0.057305
T5_3.358796_1	k__Bacteria; p__Acidobacteria	phosphoserine aminotransferase	Phosphoserine aminotransferase	K00831	step1_Organic_carbon_oxidation	0	0.076377	0	0	0.088404	0.10063	0	0	0	0	0	0.175373	0	0	0	0.270513	0.39824	0.87647	0.086428	0	0
T5_3.358979_2	k__Bacteria; p__Proteobacteria; c__Deltaproteobacteria; o__Myxococcales; f__Polyangiaceae; g__Sorangium; s__Sorangium cellulosum	hexosaminidase	Chitin degrading	K01207	step1_Organic_carbon_oxidation	0	0	0	0	0	0	0	0	0	0	0	1.425287	0	0	0	0.735401	0	1.473115	0	0	0
T5_3.359060_1	k__Bacteria; p__Proteobacteria; c__Alphaproteobacteria; o__Hyphomicrobiales; f__Bradyrhizobiaceae	acyl-CoA dehydrogenase	Fatty acid degradation	K00249	step1_Organic_carbon_oxidation	0	0	0	0	0	0	0	0	0	0	0.619691	0	0	0	0	0	0.230893	0.698192	0	0	0
T5_3.359060_2	k__Bacteria; p__Proteobacteria; c__Betaproteobacteria; o__Burkholderiales; f__NA; g__Rhizobacter; s__Rhizobacter gummiphilus	acyl-CoA dehydrogenase	Fatty acid degradation	K00249	step1_Organic_carbon_oxidation	0	0	0	0	0	0	0	0	0	0	0.311354	0	0	0	0	0	0.470593	0.713473	0	0	0
T5_3.359310_2	k__Bacteria; p__Proteobacteria; c__Alphaproteobacteria; o__Hyphomicrobiales; f__Phyllobacteriaceae; g__Pseudaminobacter; s__Pseudaminobacter salicylatoxidans	acs	Acetate to acetyl-CoA	K01895	step6_Fermentation	0	0	0	0	0	0	0	0	0	0	0	0	0	0	0	0	0	0.662981	0	0	0
T5_3.359496_2	k__Bacteria	ornithine/acetylornithine aminotransferase	Ornithine/acetylornithine aminotransferase	K00819	step1_Organic_carbon_oxidation	0.119727	0	0.115703	0.11053	0.12719	0.424161	0.069419	0	0.084002	0	0	0.246503	0.123514	0.111668	0.088729	0	0	0.925881	0.122235	0	0.131331
T5_3.359678_1	k__Bacteria; p__Proteobacteria; c__Alphaproteobacteria; o__Caulobacterales; f__Caulobacteraceae; g__Phenylobacterium; s__Phenylobacterium parvum	acyl-CoA dehydrogenase	Fatty acid degradation	K00249	step1_Organic_carbon_oxidation	0	0	0.063868	0	0.280385	0.474847	0.11642	0.09807	0.140684	0.363846	0.184316	0.137867	0.139827	0	0.049349	0.318138	0.313274	0.859108	0.406183	0.111663	0.147842
T5_3.359840_1	k__Bacteria; p__Proteobacteria; c__Alphaproteobacteria; o__Sphingomonadales; f__Sphingomonadaceae; g__Sphingomonas; s__Sphingomonas jaspsi	fghA	Formaldehyde oxidation	K01070	step1_Organic_carbon_oxidation	0	0	0	0	0	0	0	0	0	0	0.283108	0.212085	0	0.048216	0.227167	0.2573	0.16073	0.63259	0.155694	0.043	0.113968
T5_3.359850_1	k__Bacteria; p__Bacteroidetes; c__Chitinophagia; o__Chitinophagales; f__Chitinophagaceae; g__Paraflavitalea; s__Paraflavitalea soli	branched-chain amino acid aminotransferase/4-amino-4-deoxychorismate lyase	Branched-chain amino acid aminotransferase/4-amino-4-deoxychorismate lyase	K00826	step1_Organic_carbon_oxidation	0	0	0	0	0	0	0	0	0	0.50559	0	0.955543	0.189208	0.519803	0	0	0.577246	1.191157	0.191082	0.153776	0.202836
T5_3.359911_2	k__Bacteria; p__Proteobacteria	phosphoserine aminotransferase	Phosphoserine aminotransferase	K00831	step1_Organic_carbon_oxidation	0	0	0	0	0.121671	0	0	0	0	0.246855	0.158373	0.118053	0	0	0	0.913279	0	0.591149	0.46789	0	0
T5_3.360314_2	k__Bacteria; p__Proteobacteria; c__Alphaproteobacteria; o__Sphingomonadales; f__Sphingomonadaceae; g__NA; s__Sphingomonadaceae bacterium PASS1	aspB	Metabolism of organic sulfur | Cysteine <-> 3-mercaptopyruvate	K00812	step1_Organic_carbon_oxidation	0	0	0	0	0	0	0	0	0	0.235556	0.068242	0.410035	0	0	0	0.509356	0.544441	0.951167	0.174597	0.10416	0
T5_3.360476_1	k__Bacteria; p__Actinobacteria; c__Actinomycetia; o__Streptomycetales; f__Streptomycetaceae; g__Streptomyces	histidinol-phosphate/aromatic aminotransferase	Histidinol-phosphate/aromatic aminotransferase	K00817	step1_Organic_carbon_oxidation	0	0.061183	0.065584	0.310589	0.071987	0.162451	0	0	0	0	0	0.141505	0.358633	0	0	0.653238	0.107173	1.234845	0	0.515664	0.075852
T5_3.360587_1	k__Bacteria; p__Proteobacteria; c__Alphaproteobacteria; o__Hyphomicrobiales; f__Bradyrhizobiaceae; g__Bradyrhizobium	acyl-CoA dehydrogenase	Fatty acid degradation	K00249	step1_Organic_carbon_oxidation	0	0	0	0	0	0	0	0	0	0	0	0	0	0	0	0	0	1.342556	0	0	0
T5_3.360685_1	k__Bacteria; p__Proteobacteria; c__Deltaproteobacteria; o__Myxococcales; f__NA; g__NA; s__Myxococcales bacterium	isoamylase	Amylolytic enzymes	K01214	step1_Organic_carbon_oxidation	0	0	0	0	0	0	0	0	0	0	0	0	0	0	0	0	0	0.431088	0	0	0
T5_3.360817_1	k__Bacteria; p__Proteobacteria; c__Deltaproteobacteria; o__Myxococcales; f__NA; g__Enhygromyxa; s__Enhygromyxa salina	pflD	Pyruvate <=> acetyl-CoA + formate	K00656	step6_Fermentation	0	0	0	0	0	0	0	0	0	0.085774	0.08691	0.260127	0	0	0	0.199975	0.591164	0.809985	0	0.052688	0
T5_3.361148_1	k__Bacteria	acyl-CoA dehydrogenase	Fatty acid degradation	K00249	step1_Organic_carbon_oxidation	0	0	0	0.050624	0	0	0	0	0	0.076432	0.387264	0.231977	0	0	0.124337	0.267233	0.439442	1.08224	0.056825	0.094027	0.12457
T5_3.361821_2	k__Bacteria; p__Chloroflexi; c__NA; o__NA; f__NA; g__NA; s__Chloroflexi bacterium	fdoG	Formate oxidation	K00123	step1_Organic_carbon_oxidation	0	0	0	0	0	0	0	0	0	0	0	0	0	0	0	0	0	1.583853	0	0	0
T5_3.361888_1	k__Bacteria; p__Proteobacteria; c__Alphaproteobacteria	frmA	Formaldehyde oxidation	K00121	step1_Organic_carbon_oxidation	0	0	0	0.174213	0	0.219742	0	0.138136	0.259497	0	0.256295	0	0.946039	0.173268	0.689155	0.296204	0	1.191157	0	0	0
T5_3.361973_1	k__Bacteria; p__Spirochaetes	aminotransferase class I and II	Aminotransferase class I and II	K05825	step1_Organic_carbon_oxidation	0	0	0	0	0	0	0	0	0	0.363425	0.26315	0.11843	0	0	0.056259	0.181423	0	0.587485	0.423855	0	0
T5_3.361997_1	k__Bacteria; p__Proteobacteria	fdhA	Formaldehyde oxidation	K00148	step1_Organic_carbon_oxidation	0	0	0	0	0	0	0	0	0	0.170756	0.691896	0.773062	0	0	0.278539	0.798186	0.779237	1.290897	0.127926	0.727597	0.27451
T5_3.362203_1	k__Bacteria; p__Actinobacteria; c__Actinomycetia; o__Micromonosporales; f__Micromonosporaceae; g__Actinoplanes	beta-mannosidase	Other oligosaccharide degrading	K01192	step1_Organic_carbon_oxidation	0	0	0	0	0	0	0	0	0	0	0	0	0	0	0	0	0	1.24151	0	0	0
T5_3.362551_1	k__Bacteria; p__Proteobacteria; c__Alphaproteobacteria; o__Hyphomicrobiales; f__Xanthobacteraceae; g__Pseudolabrys; s__Pseudolabrys sp. GY_H	glucoamylase	Amylolytic enzymes	K01178	step1_Organic_carbon_oxidation	0	0	0	0	0	0	0.073131	0	0	0.197984	0.17327	0.173226	0.176749	0.169627	0.061815	0.234575	0	0.372143	0.084607	0	0.182819
T5_3.362585_1	k__Bacteria; p__NA; c__NA; o__NA; f__NA; g__NA; s__bacterium	acetate => acetaldehyde	Acetate => Acetaldehyde	K00129	step1_Organic_carbon_oxidation	0	0	0	0	0	0	0	0	0	0	0.142063	0	0	0	0	0	0.160291	0.795577	0.314377	0	0
T5_3.362591_2	k__Bacteria; p__Proteobacteria; c__Betaproteobacteria; o__Burkholderiales; f__Comamonadaceae; g__Hydrogenophaga	4-aminobutyrate aminotransferase and related aminotransferases	4-aminobutyrate aminotransferase and related aminotransferases	K00823	step1_Organic_carbon_oxidation	0	0	0	0	0	0	0	0	0	0.421954	0	0.322541	0	0	0	0	0	1.193036	0	0	0
T5_3.363369_1	k__Bacteria; p__Planctomycetes; c__NA; o__NA; f__NA; g__NA; s__Planctomycetes bacterium	branched-chain amino acid aminotransferase/4-amino-4-deoxychorismate lyase	Branched-chain amino acid aminotransferase/4-amino-4-deoxychorismate lyase	K00826	step1_Organic_carbon_oxidation	0	0	0	0	0	0	0	0	0	0.113958	0.288783	0.086613	0	0	0	0.597393	0.262657	0.698645	0	0	0
T5_3.363481_2	k__Bacteria; p__Proteobacteria; c__Betaproteobacteria; o__NA; f__NA; g__NA; s__Betaproteobacteria bacterium SCGC AG-212-J23	acyl-CoA dehydrogenase	Fatty acid degradation	K00249	step1_Organic_carbon_oxidation	0	0	0	0	0	0	0	0	0	0.26757	1.08585	0.404895	0	0	0	1.254875	2.135047	1.008688	0.202784	0.488774	0.429617
T5_3.363679_1	k__Bacteria; p__Proteobacteria; c__Betaproteobacteria; o__Burkholderiales; f__NA; g__NA; s__Burkholderiales bacterium	ldh	Lactate utilization	K00016	step6_Fermentation	0	0	0	0	0	0	0	0	0	0.634396	0.160647	0.239482	0	0.433991	0.086209	0.555919	0.181083	1.04944	0	0	0
T5_3.363767_1	k__Bacteria; p__Proteobacteria; c__Alphaproteobacteria; o__Hyphomicrobiales; f__Bradyrhizobiaceae; g__Bradyrhizobium	acyl-CoA dehydrogenase	Fatty acid degradation	K00249	step1_Organic_carbon_oxidation	0	0.055179	0.059214	0.224059	0.259897	0.293942	0	0	0	0.506396	0.256553	0.319983	0	0	0	0.098382	0	0.398485	0	0	0.068673
T5_3.364021_1	k__Bacteria; p__Bacteroidetes; c__Sphingobacteriia; o__Sphingobacteriales; f__NA; g__NA; s__Sphingobacteriales bacterium UTBCD1	aspB	Metabolism of organic sulfur | Cysteine <-> 3-mercaptopyruvate	K00812	step1_Organic_carbon_oxidation	0	0	0	0	0	0	0	0	0	0.184603	0	0	0	0	0.100401	0.21582	0	0.697456	0.415521	0.11233	0.14827
T5_3.364159_1	k__Bacteria	pullulanase	Amylolytic enzymes	K01200	step1_Organic_carbon_oxidation	0	0	0	0	0	0	0	0	0	0	0.560971	0.104611	0	0	0	0	0.158254	0.785368	0.103433	0.084484	0
T5_3.364165_1	k__Bacteria	fdoG	Formate oxidation	K00123	step1_Organic_carbon_oxidation	0	0	0	0	0	0	0	0	0	0	0	0	0	0.45156	1.061595	2.284918	0	2.993491	0	0.394084	0
T5_3.364383_1	k__Bacteria; p__Proteobacteria; c__Alphaproteobacteria; o__Hyphomicrobiales; f__Bradyrhizobiaceae	fdoG	Formate oxidation	K00123	step1_Organic_carbon_oxidation	0	0	0	0	0	0	0.054039	0	0.065396	0	0.257238	0	0.193494	0.174123	0.06898	0.148224	0.581124	0.240041	0	0.077579	0.102568
T5_3.364621_1	k__Bacteria; p__Proteobacteria	acyl-CoA dehydrogenase	Fatty acid degradation	K00249	step1_Organic_carbon_oxidation	0	0	0	0	0	0	0	0	0	0	0	0.223427	0	0	0.080389	0.345523	0.168947	0.699084	0.22117	0.090166	0
T5_3.364684_2	k__Bacteria; p__Proteobacteria; c__Alphaproteobacteria; o__Hyphomicrobiales	fdoH	Formate oxidation	K00124	step1_Organic_carbon_oxidation	0	0	0	0	0	0	0	0	0	0	0	0	0	0	0	0	0	0.744473	0	0.119896	0
T5_3.364802_1	k__Bacteria; p__Proteobacteria; c__Deltaproteobacteria; o__Myxococcales; f__Polyangiaceae; g__Sorangium; s__Sorangium cellulosum	mannan endo-1,4-beta-mannosidase	Endohemicellulases	K01218	step1_Organic_carbon_oxidation	0	0	0	0	0	0	0	0	0	1.503312	0	0	0	0	0	0	0.682272	1.98244	0.228847	0	0
T5_3.364836_1	k__Bacteria; p__Proteobacteria; c__Alphaproteobacteria; o__Caulobacterales; f__Caulobacteraceae; g__Phenylobacterium	adh	Alcohol utilization	K00001	step6_Fermentation	0.080624	0	0.077348	0.367122	0.084947	0	0.046821	0.178078	0	0	0.233628	0.3327	0.084073	0.075486	0	0.128211	0.377783	0.415441	0.081908	0	0.178029
T5_3.364882_1	k__Bacteria; p__Proteobacteria; c__Deltaproteobacteria; o__Myxococcales; f__NA; g__NA; s__Myxococcales bacterium	isoamylase	Amylolytic enzymes	K01214	step1_Organic_carbon_oxidation	0	0	0	0	0	0	0	0	0	0.628942	0.539413	0.532217	0.182273	0.189564	0.163959	0.75552	0.512034	1.153169	0.82204	0.652886	0.567447
T5_3.365017_1	k__Bacteria; p__Proteobacteria; c__Alphaproteobacteria; o__Sphingomonadales; f__Sphingosinicellaceae; g__Sphingosinicella; s__Sphingosinicella microcystinivorans	fdoG	Formate oxidation	K00123	step1_Organic_carbon_oxidation	0	0	0	0	0	0	0.108079	0	0.065396	0.127008	0	0	0.096747	0.087061	0	0	0.145281	0.720122	0	0.310316	0.410272
T5_3.365503_1	k__Bacteria; p__Proteobacteria; c__Betaproteobacteria	acyl-CoA dehydrogenase	Fatty acid degradation	K00249	step1_Organic_carbon_oxidation	0	0	0	0	0	0	0	0	0	0.55606	0	0.210496	0	0	0.151862	0.326158	0.316996	0.786018	0	0	0.223232
T5_3.365687_1	k__Bacteria; p__Bacteroidetes; c__Chitinophagia; o__Chitinophagales; f__Chitinophagaceae; g__Niastella; s__Niastella yeongjuensis	beta-xylosidase	Other oligosaccharide degrading	K01198	step1_Organic_carbon_oxidation	0	0	0	0	0	0	0	0	0	0.170162	0	0.19353	0	0.05862	0	0	0	0.562401	0.063296	0.209068	0
T5_3.365808_1	k__Bacteria	isoamylase	Amylolytic enzymes	K01214	step1_Organic_carbon_oxidation	0	0	0	0.104147	0	0.267038	0	0	0	0	0.156159	0.116411	0	0	0	0	0	0.728571	0	0	0
T5_3.366065_1	k__Bacteria; p__Proteobacteria; c__Alphaproteobacteria; o__Rhodospirillales; f__Rhodospirillaceae; g__Inquilinus; s__Inquilinus limosus	cellulase	Cellulose degrading	K01779	step1_Organic_carbon_oxidation	0	0	0	0	0	0	0	0	0	0.596946	0	0.464525	0.925398	0.431633	0	0	0.686119	1.142652	0	0.376796	0
T5_3.366075_1	k__Bacteria; p__Proteobacteria; c__NA; o__NA; f__NA; g__NA; s__Proteobacteria bacterium	phosphoserine aminotransferase	Phosphoserine aminotransferase	K00831	step1_Organic_carbon_oxidation	0	0	0	0	0	0	0	0	0	0	0	0	0	0	0	0	0.154326	0.510384	0	0	0
T5_3.366113_1	k__Bacteria; p__Proteobacteria; c__Alphaproteobacteria; o__Caulobacterales; f__Caulobacteraceae; g__Phenylobacterium; s__Phenylobacterium sp. RIFCSPHIGHO2_01_FULL_69_31	acyl-CoA dehydrogenase	Fatty acid degradation	K00249	step1_Organic_carbon_oxidation	0	0	0	0	0	0	0	0	0	0	0	0.564562	0	0	0	0	0	1.39278	0	0	0
T5_3.366747_1	k__Bacteria; p__Firmicutes; c__Bacilli; o__Bacillales; f__Paenibacillaceae; g__NA; s__Paenibacillaceae bacterium ZCTH02-B3	arabinosidase	Hemicullulose debranching	K01209	step1_Organic_carbon_oxidation	0	0	0	0	0	0	0	0	0	0	0	0	0	0	0	0.107914	0	0.611981	0.206684	0	0
T5_3.366814_1	k__Bacteria; p__Proteobacteria; c__Deltaproteobacteria; o__Myxococcales; f__Polyangiaceae; g__Sorangium; s__Sorangium cellulosum	acs	Acetate to acetyl-CoA	K01895	step6_Fermentation	0	0	0	0.040203	0	0	0	0	0	0	0	0	0	0	0	0.075933	0.155627	0.364273	0	0	0.049809
T5_3.366903_1	k__Bacteria	histidinol-phosphate/aromatic aminotransferase	Histidinol-phosphate/aromatic aminotransferase	K00817	step1_Organic_carbon_oxidation	0	0	0	0.056947	0.066047	0.074671	0	0	0.088455	0	0.17382	0.260127	0	0.059092	0	0.099988	0.197055	1.05298	0.255256	0	0
T5_3.367116_1	k__Bacteria; p__Proteobacteria	frmA	Formaldehyde oxidation	K00121	step1_Organic_carbon_oxidation	0	0	0	0	0	0.121554	0.178981	0	0	0.140277	0	0.423871	0	0.220279	0.228641	0.491313	0.160291	1.060769	0.209585	0	0
T5_3.367151_1	k__Bacteria; p__Proteobacteria; c__Gammaproteobacteria; o__Xanthomonadales; f__NA; g__NA; s__Xanthomonadales bacterium	aspB	Metabolism of organic sulfur | Cysteine <-> 3-mercaptopyruvate	K00812	step1_Organic_carbon_oxidation	0	0	0	0	0	0	0	0	0	1.041994	0.310634	0.65197	0.142439	0.635505	0.09966	0.6427	0.494217	1.04082	0.227608	0.529025	0.90172
T5_3.367903_1	k__Bacteria	acs	Acetate to acetyl-CoA	K01895	step6_Fermentation	0	0	0	0	0	0	0	0	0	0.1317	0.133369	0.099515	0	0	0.071536	0.307441	0.903476	1.12007	0.098306	0.241195	0.106286
T5_3.368478_4	k__Bacteria; p__Proteobacteria; c__Deltaproteobacteria; o__Myxococcales; f__Nannocystaceae; g__Plesiocystis; s__Plesiocystis pacifica	frmA	Formaldehyde oxidation	K00121	step1_Organic_carbon_oxidation	0	0	0	0.409552	0.536953	0.102423	0	0	0	0.214083	0.712075	0.504907	0.060806	0	0	0.817828	0.811035	0.992809	1.24404	0.265481	0
T5_3.368530_2	k__Bacteria; p__Proteobacteria; c__Alphaproteobacteria	acs	Acetate to acetyl-CoA	K01895	step6_Fermentation	0	0	0	0.194061	0	0	0	0	0	0.432023	0.145846	0.21754	0	0	0	0.336288	0.329032	0.408359	0.215235	0	0.232074
T5_3.368584_1	k__Bacteria	isoamylase	Amylolytic enzymes	K01214	step1_Organic_carbon_oxidation	0	0.023883	0	0	0	0	0	0	0	0.073922	0.224856	0	0	0	0	0.731656	0.128079	0.661764	0	0	0.121407
T5_3.368614_3	k__Bacteria; p__Proteobacteria; c__NA; o__NA; f__NA; g__NA; s__Proteobacteria bacterium	fdoH	Formate oxidation	K00124	step1_Organic_carbon_oxidation	0	0	0	0	0	0	0	0	0	0.024952	0	0.62334	0	0	0	0.464749	0.13981	0.563998	0	0	0
T5_3.368665_1	k__Bacteria; p__Verrucomicrobia; c__Verrucomicrobiae; o__Verrucomicrobiales; f__Verrucomicrobia subdivision 3; g__Pedosphaera; s__Pedosphaera sp. Tous-C6FEB	hexosaminidase	Chitin degrading	K01207	step1_Organic_carbon_oxidation	0	0	0	0	0	0	0	0	0	0.163264	0	0	0	0	0	0	0	0.771567	0	0	0
T5_3.368753_1	k__Bacteria; p__Proteobacteria; c__Alphaproteobacteria; o__Hyphomicrobiales; f__Bradyrhizobiaceae; g__Bradyrhizobium	acyl-CoA dehydrogenase	Fatty acid degradation	K00249	step1_Organic_carbon_oxidation	0	0.050243	0.053968	0.051002	0	0.134177	0.131538	0.041446	0.158833	0	0.233957	0.116832	0.059392	0	0	0.538382	0.619681	0.654111	0	0	0
T5_3.368899_1	k__Bacteria; p__Proteobacteria; c__Alphaproteobacteria; o__Rhodospirillales; f__Rhodospirillaceae; g__Ferrovibrio; s__Ferrovibrio sp.*	ubiX	Phenol => Benzoyl-CoA	K03186	step1_Organic_carbon_oxidation	0	0	0	0	0	0	0	0	0	0	0	0.857426	0	0	0	0	0	1.583853	0	0	0
T5_3.369062_1	k__Bacteria; p__Proteobacteria; c__Betaproteobacteria; o__NA; f__NA; g__NA; s__Betaproteobacteria bacterium RIFCSPLOWO2_02_64_14	serine-pyruvate aminotransferase/archaeal aspartate aminotransferase	Serine-pyruvate aminotransferase/archaeal aspartate aminotransferase	K00830	step1_Organic_carbon_oxidation	0	0	0	0	0	0	0	0	0	0.351692	0.178171	0.066649	0	0	0	0.512485	0.100971	0.664267	0	0.053991	0
T5_3.369095_2	k__Bacteria; p__Acidobacteria; c__NA; o__NA; f__NA; g__NA; s__Acidobacteria bacterium	fdoG	Formate oxidation	K00123	step1_Organic_carbon_oxidation	0	0	0	0	0	0	0	0	0	0	1.07549	0	0	0	0	0	2.393168	0.990149	0	0	0
T5_3.369197_1	k__Bacteria; p__Bacteroidetes; c__Chitinophagia; o__Chitinophagales; f__Chitinophagaceae; g__Niabella; s__Niabella yanshanensis	beta-galactosidase	Other oligosaccharide degrading	K01190	step1_Organic_carbon_oxidation	0	0	0	0	0	0	0	0	0	0.395101	0	0.298545	0.100214	0	0	0	0.903476	1.244523	0.098306	0	0
T5_3.369348_1	k__Bacteria; p__Nitrospirae; c__Nitrospira; o__Nitrospirales; f__Nitrospiraceae; g__Nitrospira; s__Candidatus Nitrospira nitrosa	arabinosidase	Hemicullulose debranching	K01209	step1_Organic_carbon_oxidation	0	0	0	0	0	0	0	0	0	0.463785	0	0	0	0	0.257439	0	1.591947	0.87592	0	1.147213	0.750815
T5_3.369352_1	k__Bacteria; p__Proteobacteria; c__Deltaproteobacteria; o__Myxococcales; f__Polyangiaceae; g__Sorangium; s__Sorangium cellulosum	chitiniase	Chitin degrading	K01183	step1_Organic_carbon_oxidation	0	0	0	0	0	0	0	0	0	0	0	0.09455	0	0	0	0.37798	0	0.528135	0	0	0
T5_3.369560_2	k__Bacteria	acyl-CoA dehydrogenase	Fatty acid degradation	K00249	step1_Organic_carbon_oxidation	0	0	0	0	0	0	0	0	0	0	0	0	0	0	0	0	0	1.759485	0	0	0
T5_3.369599_1	k__Bacteria	acyl-CoA dehydrogenase	Fatty acid degradation	K00249	step1_Organic_carbon_oxidation	0	0	0	0.056015	0	0	0	0	0	0	0.40846	0	0	0	0	0	0.590628	0.982859	0	0	0
T5_3.369764_1	k__Bacteria; p__Actinobacteria; c__Actinomycetia; o__Micromonosporales; f__Micromonosporaceae; g__Micromonospora	aminotransferase class I and II	Aminotransferase class I and II	K05825	step1_Organic_carbon_oxidation	0	0	0	0	0	0	0	0	0	0	0	0	0	0	0	0	0	1.009086	0.119137	0	0
T5_3.369936_1	k__Bacteria; p__Proteobacteria; c__Alphaproteobacteria; o__Hyphomicrobiales	fdoG	Formate oxidation	K00123	step1_Organic_carbon_oxidation	0	0	0	0	0	0	0	0	0	0.081146	0	0	0.18759	0	0	0	0	0.536304	0.301758	0.199517	0.264269
T5_3.370489_1	k__Bacteria; p__Planctomycetes; c__NA; o__NA; f__NA; g__NA; s__Planctomycetes bacterium	ornithine/acetylornithine aminotransferase	Ornithine/acetylornithine aminotransferase	K00819	step1_Organic_carbon_oxidation	0	0	0	0	0	0	0	0	0	0	0.372552	0	0	0	0	0.143084	0.280639	0.784044	0.182923	0	0
T5_3.370805_2	k__Archaea; p__Candidatus Bathyarchaeota; c__NA; o__NA; f__NA; g__NA; s__Candidatus Bathyarchaeota archaeon	cellulase	Cellulose degrading	K01779	step1_Organic_carbon_oxidation	0	0	0	0.715242	0.13862	0	0	0	0	0.542169	0.549544	0.183094	0	0	0	0.491279	0.693981	0.909239	1.163144	0.074289	0
T5_3.370889_1	k__Bacteria; p__Actinobacteria; c__Actinomycetia; o__Micromonosporales; f__Micromonosporaceae; g__Actinoplanes; s__Actinoplanes sp. LAM7112	isoamylase	Amylolytic enzymes	K01214	step1_Organic_carbon_oxidation	0	0	0	0.098386	0	0	0	0	0	0	0	0.220441	0	0.099893	0	0	0.166702	0.827673	0.218167	0	0.117574
T5_3.370906_1	k__Bacteria; p__Spirochaetes	branched-chain amino acid aminotransferase/4-amino-4-deoxychorismate lyase	Branched-chain amino acid aminotransferase/4-amino-4-deoxychorismate lyase	K00826	step1_Organic_carbon_oxidation	0	0	0	0	0	0	0	0	0	0.390831	0.197968	0	0	0	0	0.113932	0.11209	0.646127	0.509265	0	0.079305
T5_3.371086_2	k__Bacteria; p__Proteobacteria; c__Gammaproteobacteria; o__Nevskiales; f__Steroidobacteraceae; g__Steroidobacter	acs	Acetate to acetyl-CoA	K01895	step6_Fermentation	0	0	0	0	0.040171	0	0.13465	0.112626	0.349485	0.260961	0.212617	0.398685	0.040722	0.360844	0.198872	0.061078	0.060459	0.691386	0.422857	0.188971	0.402905
T5_3.371277_1	k__Bacteria; p__Proteobacteria; c__Alphaproteobacteria; o__Sphingomonadales; f__Sphingomonadaceae; g__Sphingobium	mauB	Methyl amine -> formaldehyde	K15229	step1_Organic_carbon_oxidation	0	0	0	0	0	0	0	0	0	0.240483	0	0.070435	0	0	0	0.194797	0.465006	0.834573	0.149245	0	0
T5_3.371386_2	k__Bacteria; p__Proteobacteria; c__Gammaproteobacteria; o__Xanthomonadales; f__Xanthomonadaceae	4-aminobutyrate aminotransferase and related aminotransferases	4-aminobutyrate aminotransferase and related aminotransferases	K00823	step1_Organic_carbon_oxidation	0	0	0	0	0	0	0	0	0	0.124637	0.252767	0.166143	0.072992	0.108135	0.202448	0.145113	0.180078	0.763221	0.022869	0.135078	0.281779
T5_3.371423_1	k__Bacteria; p__Proteobacteria; c__Alphaproteobacteria	acs	Acetate to acetyl-CoA	K01895	step6_Fermentation	0	0	0	0	0	0	0	0	0	0	0	0	0	0	0	0.150013	0	0.607329	0	0	0
T5_3.371568_1	k__Bacteria; p__Spirochaetes	adh	Alcohol utilization	K00001	step6_Fermentation	0	0	0	0	0	0	0	0	0	0	0	0	0	0	0	0	0	0.635404	0	0	0
T5_3.371687_1	k__Bacteria; p__Proteobacteria; c__Alphaproteobacteria; o__Hyphomicrobiales; f__Bradyrhizobiaceae; g__Bradyrhizobium; s__Bradyrhizobium erythrophlei	phosphoserine aminotransferase	Phosphoserine aminotransferase	K00831	step1_Organic_carbon_oxidation	0	0	0	0	0	0	0.054813	0.074967	0	0.138476	0	0.418443	0.105221	0.539483	1.558595	0.189494	0	0.523579	0.103433	0	0.334989
T5_3.371960_1	k__Bacteria; p__Proteobacteria; c__Alphaproteobacteria; o__Hyphomicrobiales; f__Bradyrhizobiaceae; g__Bradyrhizobium	acyl-CoA dehydrogenase	Fatty acid degradation	K00249	step1_Organic_carbon_oxidation	0.054354	0.192367	0	0.14645	0.357701	0.064347	0.06302	0	0	0	0.074741	0.167926	0	0	0.03999	0.343803	0.648637	0.696133	0.054135	0	0
T5_3.371989_1	k__Bacteria; p__Proteobacteria; c__Deltaproteobacteria; o__Myxococcales; f__Myxococcaceae; g__Corallococcus; s__Corallococcus macrosporus	isoamylase	Amylolytic enzymes	K01214	step1_Organic_carbon_oxidation	0	0	0	0	0	0	0	0	0	0	0	0.252591	0	0	0	0	1.516891	2.502691	0.507537	0.40742	0
T5_3.372266_1	k__Bacteria; p__Proteobacteria; c__Gammaproteobacteria; o__Nevskiales; f__Sinobacteraceae; g__Solimonas; s__Solimonas aquatica	acs	Acetate to acetyl-CoA	K01895	step6_Fermentation	0	0	0	0	0	0	0	0	0	0.471072	0.095449	0.14276	0	0	0.102238	0.109849	0.216244	0.800959	0.070135	0.057801	0
T5_3.372278_1	k__Bacteria; p__Bacteroidetes; c__Chitinophagia; o__Chitinophagales*; f__Chitinophagaceae*	mannan endo-1,4-beta-mannosidase	Endohemicellulases	K01218	step1_Organic_carbon_oxidation	0	0	0	0	0	0	0	0	0	0	0.236137	0	0	0	0	0.203546	0	0.878961	0	0	0
T5_3.372417_1	k__Bacteria	aspB	Metabolism of organic sulfur | Cysteine <-> 3-mercaptopyruvate	K00812	step1_Organic_carbon_oxidation	0	0	0	0	0	0	0	0	0	0.097708	0.098984	0	0	0	0	0	0	0.46152	0.072752	0	0
T5_3.372671_1	k__Bacteria; p__Bacteroidetes; c__Chitinophagia; o__Chitinophagales; f__Chitinophagaceae; g__NA; s__Chitinophagaceae bacterium	beta-galactosidase	Other oligosaccharide degrading	K01190	step1_Organic_carbon_oxidation	0	0	0	0	0	0	0	0	0	0	0.134425	0	0	0	0	0	0	0.500606	0	0	0
T5_3.372717_1	k__Bacteria; p__Proteobacteria; c__NA; o__NA; f__NA; g__NA; s__Proteobacteria bacterium	cellobiosidase	Cellulose degrading	K19668	step1_Organic_carbon_oxidation	0	0	0	0	0	0	0	0	0	0.527394	0.472243	0.231409	0	0	0	0.197667	0.324138	0.539396	0.152935	0.195826	0.099524
T5_3.372791_1	k__Bacteria	alpha-amylase	Amylolytic enzymes	K01176	step1_Organic_carbon_oxidation	0	0	0	0	0	0	0	0	0	0.20692	0	0.626609	0	0	0	0.72395	0.474435	1.172959	0.154124	0.316948	0
T5_3.372831_1	k__Bacteria	hexosaminidase	Chitin degrading	K01207	step1_Organic_carbon_oxidation	0	0	0	0	0	0	0	0	0	0	0	0	0	0	0	0	0.312526	0.387679	0	0	0
T5_3.373329_1	k__Bacteria; p__Proteobacteria; c__Deltaproteobacteria; o__Myxococcales; f__Myxococcaceae; g__Corallococcus; s__Corallococcus sp. H22C18031201	chitiniase	Chitin degrading	K01183	step1_Organic_carbon_oxidation	0	0	0	0	0	0	0	0	0	0.621353	0.469496	0.240835	0	0	0.020898	0.539122	0.53953	0.641044	0.249648	0.023883	0.031678
T5_3.373350_1	k__Bacteria	fdoG	Formate oxidation	K00123	step1_Organic_carbon_oxidation	0	0	0.08164	0.077559	0	0.10063	0	0	0	0.463751	0.469675	0.331914	0.177083	0	0	0	0	0.547794	0.259285	0.14183	0.468959
T5_3.373412_2	k__Bacteria; p__Acidobacteria; c__NA; o__NA; f__NA; g__NA; s__Acidobacteria bacterium	fae	Formaldehyde oxidation	K10713	step1_Organic_carbon_oxidation	0	0	0	0.11884	0.137781	0	0	0	0	0.447084	1.087157	0.948808	0	0	0	0.729686	1.334692	1.688971	0	0.109792	0.218061
T5_3.373560_1	k__Bacteria; p__Proteobacteria; c__Alphaproteobacteria; o__NA; f__NA; g__NA; s__Alphaproteobacteria bacterium	acyl-CoA dehydrogenase	Fatty acid degradation	K00249	step1_Organic_carbon_oxidation	0	0	0	0	0	0	0	0	0	0.557687	0.344745	0.257834	0	0	0	0.398947	0.38695	0.957616	0	0	0
T5_3.374092_1	k__Bacteria; p__Proteobacteria; c__Alphaproteobacteria	acs	Acetate to acetyl-CoA	K01895	step6_Fermentation	0	0	0.016976	0	0	0	0	0	0	0.522285	0.312407	0.408859	0.038133	0.033872	0.03959	0.482923	0.939992	0.610206	0.151448	0.059992	0
T5_3.374150_2	k__Bacteria; p__Proteobacteria; c__Deltaproteobacteria; o__Myxococcales; f__Myxococcaceae; g__Myxococcus; s__Myxococcus xanthus	chitiniase	Chitin degrading	K01183	step1_Organic_carbon_oxidation	0	0	0	0	0	0	0	0	0	0.382985	0.355985	0.461873	0	0	0	0.48307	0.737728	1.202724	0.449411	0.13834	0.026234
T5_3.374249_1	k__Bacteria; p__Bacteroidetes; c__Flavobacteriia; o__Flavobacteriales; f__Flavobacteriaceae; g__Muricauda; s__Muricauda olearia	chitiniase	Chitin degrading	K01183	step1_Organic_carbon_oxidation	0	0	0	0	0	0	0	0	0	0.105529	0.534461	0.319517	0	0	0	0.123076	0.120953	0.997053	0	0	0
T5_3.374384_1	k__Bacteria; p__Proteobacteria; c__Gammaproteobacteria; o__Xanthomonadales; f__NA; g__NA; s__Xanthomonadales bacterium	frmA	Formaldehyde oxidation	K00121	step1_Organic_carbon_oxidation	0	0	0.246116	0.332808	0	0	0.073726	0.094121	0	0	0.175621	0.130812	0	0	0	1.145644	0.791124	0.339988	0.129927	0.37402	0
T5_3.374474_1	k__Bacteria; p__Proteobacteria; c__Gammaproteobacteria; o__Legionellales; f__Coxiellaceae; g__Coxiella; s__Candidatus Coxiella mudrowiae	phosphoserine aminotransferase	Phosphoserine aminotransferase	K00831	step1_Organic_carbon_oxidation	0	0	0	0	0	0	0	0	0	0	0	0	0	0.938378	0	0	0.745765	1.864556	0	0	0
T5_3.375362_1	k__Bacteria; p__Spirochaetes; c__Spirochaetia; o__Leptospirales; f__Leptospiraceae; g__Leptospira	mannan endo-1,4-beta-mannosidase	Endohemicellulases	K01218	step1_Organic_carbon_oxidation	0	0	0	0	0	0	0	0	0	0	0	0.148013	0	0	0	0	0	0.646127	0	0	0
T5_3.375666_1	k__Bacteria; p__Proteobacteria; c__Betaproteobacteria	fdoG	Formate oxidation	K00123	step1_Organic_carbon_oxidation	0	0	0	0.036155	0.017048	0.078385	0	0	0	0.156476	0.349708	0.17686	0	0.015534	0	0.338275	0.465552	0.620003	0.132445	0	0
T5_3.375899_1	k__Bacteria; p__Proteobacteria; c__Alphaproteobacteria; o__Sphingomonadales; f__Erythrobacteraceae; g__Altererythrobacter; s__Altererythrobacter sp. Root672	fdoH	Formate oxidation	K00124	step1_Organic_carbon_oxidation	0	0	0	0	0	0	0	0	0	0	0	0	0	0	0	0	0.21065	0.606634	0.068291	0	0
T5_3.376180_1	k__Bacteria; p__Proteobacteria; c__Gammaproteobacteria; o__Pseudomonadales; f__Marinobacteraceae; g__Marinobacter	fdoH	Formate oxidation	K00124	step1_Organic_carbon_oxidation	0	0	0	0	0	0	0	0	0	0.128537	0	0	0	0	0	0.300026	0.29398	0.364397	0	0.156994	0
T5_3.376362_1	k__Bacteria; p__Proteobacteria; c__Gammaproteobacteria; o__Cellvibrionales; f__Cellvibrionaceae; g__Agarilytica; s__Agarilytica rhodophyticola*	chitiniase	Chitin degrading	K01183	step1_Organic_carbon_oxidation	0	0	0	0	0	0	0	0	0	0.160214	0.085732	0.342041	0	0.172921	0.179337	0.095172	0.4731	0.548884	0	0	0.226453
T5_3.376394_1	k__Bacteria; p__Proteobacteria; c__Betaproteobacteria; o__NA; f__NA; g__NA; s__Betaproteobacteria bacterium RBG_16_66_20	branched-chain amino acid aminotransferase/4-amino-4-deoxychorismate lyase	Branched-chain amino acid aminotransferase/4-amino-4-deoxychorismate lyase	K00826	step1_Organic_carbon_oxidation	0	0	0	0	0	0	0	0	0	0	0.526862	0.261625	0	0	0	0.202629	0.593343	0.819102	0	0.105531	0
T5_3.376586_1	k__Bacteria; p__Proteobacteria; c__NA; o__NA; f__NA; g__NA; s__Proteobacteria bacterium	isoamylase	Amylolytic enzymes	K01214	step1_Organic_carbon_oxidation	0	0	0	0	0	0	0	0	0	0.285194	0	0.144039	0	0	0	0.775894	0.218174	0.628598	0.141544	0	0
T5_3.376691_2	k__Bacteria; p__Proteobacteria; c__Betaproteobacteria; o__NA; f__NA; g__NA; s__Betaproteobacteria bacterium RBG_16_66_20	acyl-CoA dehydrogenase	Fatty acid degradation	K00249	step1_Organic_carbon_oxidation	0	0	0	0	0	0	0	0	0	0	0.575641	0.858882	0	0	0	0.665281	1.616425	1.869557	0.861122	0.172871	0
T5_3.376702_1	k__Bacteria	4-aminobutyrate aminotransferase and related aminotransferases	4-aminobutyrate aminotransferase and related aminotransferases	K00823	step1_Organic_carbon_oxidation	0	0	0	0	0	0	0	0	0	0.123178	0.31226	0.023458	0.072144	0	0.033346	0.824622	0.676312	0.899325	0.228206	0.038144	0.025318
T5_3.376728_2	k__Bacteria; p__Proteobacteria; c__Alphaproteobacteria; o__NA; f__NA; g__NA; s__Alphaproteobacteria bacterium	hexosaminidase	Chitin degrading	K01207	step1_Organic_carbon_oxidation	0	0	0	0	0	0	0	0	0	0	1.045963	0.194808	0	0	0	0.3019	0.293525	1.69948	0	0.470226	0
T5_3.376825_1	k__Bacteria; p__Bacteroidetes	beta-xylosidase	Other oligosaccharide degrading	K01198	step1_Organic_carbon_oxidation	0	0	0	0	0	0	0	0	0	0	0.422299	0	0	0	0	0	1.419805	0.779712	0	0.254592	0
T5_3.376966_1	k__Bacteria; p__Verrucomicrobia; c__NA; o__NA; f__NA; g__NA; s__Verrucomicrobia bacterium	acs	Acetate to acetyl-CoA	K01895	step6_Fermentation	0	0	0	0	0	0	0	0	0	0.251419	0.473468	0	0.051622	0.138285	0	0.69986	0.307296	0.503791	0.594996	0.411096	0
T5_3.377042_1	k__Bacteria; p__Proteobacteria; c__Alphaproteobacteria	acyl-CoA dehydrogenase	Fatty acid degradation	K00249	step1_Organic_carbon_oxidation	0	0	0	0	0	0	0	0	0	0	0.151876	0.226476	0	0	0	0.175147	0.685034	0.992127	0.224256	0	0
T5_3.377371_4	k__Bacteria; p__Proteobacteria; c__Betaproteobacteria; o__Burkholderiales; f__NA; g__Piscinibacter; s__Piscinibacter defluvii	fae	Formaldehyde oxidation	K10713	step1_Organic_carbon_oxidation	0.109901	0.199225	0.106058	0.101195	0.116576	0.129883	0	0	0	0	0.911256	0.113238	0	0	0	0.175147	1.541326	2.26772	0.112128	0	0
T5_3.377421_1	k__Bacteria; p__Proteobacteria; c__Candidatus Muproteobacteria; o__NA; f__NA; g__NA; s__Candidatus Muproteobacteria bacterium RBG_16_65_34	acs	Acetate to acetyl-CoA	K01895	step6_Fermentation	0	0	0	0	0	0	0	0	0	0.201823	0.654265	0.399392	0	0	0	0.649546	0.606041	0.969426	0	0	0.033124
T5_3.377545_1	k__Bacteria; p__Proteobacteria; c__Alphaproteobacteria	frmA	Formaldehyde oxidation	K00121	step1_Organic_carbon_oxidation	0	0	0	0.04245	0.049343	0	0	0	0	0	0.065161	0.048833	0	0	0	0.149814	0	0.545924	0	0	0
T5_3.378278_1	k__Bacteria; p__Verrucomicrobia; c__Verrucomicrobiae; o__Verrucomicrobiales; f__Akkermansiaceae; g__Akkermansia; s__Akkermansia muciniphila	beta-galactosidase	Other oligosaccharide degrading	K01190	step1_Organic_carbon_oxidation	0	0.036204	0	0.110235	0.085497	0.194845	0	0	0	0.278855	0.113066	0.211963	0	0	0	0.129936	0.321404	0.89419	0	0.068822	0
T5_3.378350_1	k__Bacteria; p__Proteobacteria	frmA	Formaldehyde oxidation	K00121	step1_Organic_carbon_oxidation	0.106947	0	0	0	0	0	0	0	0	0.437826	0	0.110221	0	0	0	0.511265	0.666808	0.413837	0.218167	0.177943	0.58787
T5_3.57249_1	k__Bacteria; p__Acidobacteria; c__NA; o__NA; f__NA; g__NA; s__Acidobacteria bacterium	isoamylase	Amylolytic enzymes	K01214	step1_Organic_carbon_oxidation	0	0.188678	0	0.127713	0	0	0	0	0	0.09593	0.222209	0.218011	0	0.132001	0	0.541378	0.22014	0.81557	0.14284	0.117678	0
T5_3.57311_1	k__Bacteria; p__Actinobacteria; c__Actinomycetia; o__Micromonosporales; f__Micromonosporaceae; g__Micromonospora	branched-chain amino acid aminotransferase/4-amino-4-deoxychorismate lyase	Branched-chain amino acid aminotransferase/4-amino-4-deoxychorismate lyase	K00826	step1_Organic_carbon_oxidation	0	0	0	0	0	0	0	0	0.040897	0	0	0.030146	0	0	0	0	0.045733	1.418365	0.088104	0	0
T5_3.57325_1	k__Bacteria	acdA	Acetogenesis	K01905	step6_Fermentation	0	0	0	0	0	0	0	0	0	0.763919	0.389515	0.583179	0	0	0	0.452238	0	2.159409	0.293995	0	0
T5_3.57330_1	k__Bacteria; p__Proteobacteria; c__Gammaproteobacteria; o__Nevskiales; f__Steroidobacteraceae; g__Steroidobacter; s__Steroidobacter soli	isoamylase	Amylolytic enzymes	K01214	step1_Organic_carbon_oxidation	0	0	0	0	0	0	0	0	0	0.112254	0	0	0	0	0	0	0.514287	0.848543	0	0	0
T5_3.57490_1	k__Bacteria; p__Proteobacteria; c__Alphaproteobacteria; o__Sphingomonadales; f__Sphingomonadaceae; g__Novosphingobium; s__Novosphingobium rosa	phosphoserine aminotransferase	Phosphoserine aminotransferase	K00831	step1_Organic_carbon_oxidation	0	0	0	0	0	0	0	0	0	0	0	0	0	0	1.080687	0	0	1.221826	0	0	0
T5_3.57605_1	k__Bacteria; p__Bacteroidetes; c__Chitinophagia; o__Chitinophagales; f__Chitinophagaceae; g__Niastella; s__Niastella populi	beta-glucuronidase	Hemicullulose debranching	K01195	step1_Organic_carbon_oxidation	0	0	0	0	0	0	0	0	0	0.666693	0.405084	0.302238	0	0	0	0	0	1.890132	0.199088	0	0.107583
T5_3.57645_1	k__Bacteria	beta-mannosidase	Other oligosaccharide degrading	K01192	step1_Organic_carbon_oxidation	0	0	0	0	0	0	0	0	0	0	0	0	0	0	0	0.162192	0	0.656428	0	0	0
T5_3.57852_1	k__Bacteria; p__Bacteroidetes; c__Cytophagia; o__Cytophagales; f__Marivirgaceae; g__Marivirga; s__Marivirga tractuosa	alpha-amylase	Amylolytic enzymes	K01176	step1_Organic_carbon_oxidation	0	0	0	0	0	0	0	0	0	0.211059	0.213784	0.079879	0	0	0	0.492305	0.241906	0.398821	0.078614	0.064637	0
T5_3.57977_1	k__Bacteria; p__Planctomycetes; c__Planctomycetia; o__Planctomycetales; f__Planctomycetaceae; g__Planctomyces; s__Planctomyces sp. SH-PL14	acs	Acetate to acetyl-CoA	K01895	step6_Fermentation	0	0	0	0	0	0	0	0	0	0.329758	0.111333	0.249525	0	0	0	0	0.377783	0.830883	0	0	0
T5_3.58219_1	k__Bacteria; p__Proteobacteria; c__Alphaproteobacteria	acs	Acetate to acetyl-CoA	K01895	step6_Fermentation	0	0	0	0	0	0	0	0	0	0	0.270056	0	0	0	0	0	0	0.630044	0.099544	0	0
T5_3.58458_1	k__Bacteria; p__Proteobacteria; c__Deltaproteobacteria; o__Myxococcales; f__Sandaracinaceae; g__Sandaracinus; s__Sandaracinus amylolyticus	ack	Acetogenesis	K00925	step6_Fermentation	0	0	0	0	0	0	0	0	0	0	0.099908	0	0	0	0	0	0	0.465852	0	0	0
T5_3.58557_1	k__Bacteria; p__Actinobacteria; c__Actinomycetia; o__Micromonosporales; f__Micromonosporaceae; g__Longispora; s__Longispora albida	ldh	Lactate utilization	K00016	step6_Fermentation	0	0.031469	0	0	0	0	0	0	0	0	0	0	0.037745	0	0	0.056562	0	1.098873	0	0	0
T5_3.58733_1	k__Bacteria; p__Acidobacteria	frmA	Formaldehyde oxidation	K00121	step1_Organic_carbon_oxidation	0	0	0.068659	0.13014	0	0	0	0	0	0	1.205576	0	0	0	0	0.341796	0.896719	0.79774	0	0	0
T5_3.59183_1	k__Bacteria; p__Planctomycetes; c__NA; o__NA; f__NA; g__NA; s__Planctomycetes bacterium	alpha-amylase	Amylolytic enzymes	K01176	step1_Organic_carbon_oxidation	0	0	0	0	0	0	0	0	0	0.133473	0.135276	0.101362	0.309733	0.217629	0.072353	0.077762	0.230472	0.629739	0.148749	0.284335	0.054487
T5_3.59261_1	k__Bacteria; p__Proteobacteria	fdoG	Formate oxidation	K00123	step1_Organic_carbon_oxidation	0	0	0	0	0	0	0	0	0	0	0.192619	0.144039	0.145977	0.130825	0	0.221684	0.327261	0.448998	0.070772	0.058315	0
T5_3.59381_2	k__Bacteria; p__Acidobacteria; c__NA; o__NA; f__NA; g__NA; s__Acidobacteria bacterium	acs	Acetate to acetyl-CoA	K01895	step6_Fermentation	0	0	0	0	0	0	0	0	0	0	0	0.076105	0	0	0	0	0.115257	0.664648	0	0	0
T5_3.59464_2	k__Bacteria	aminotransferase class I and II	Aminotransferase class I and II	K05825	step1_Organic_carbon_oxidation	0	0	0	0	0	0	0	0	0	0.596946	0	0	0	0	0	0.728806	0.686119	1.713978	0	0	0
T5_3.59556_1	k__Bacteria; p__Proteobacteria; c__Alphaproteobacteria; o__Sphingomonadales; f__Sphingomonadaceae; g__Allosphingosinicella; s__Allosphingosinicella indica	acyl-CoA dehydrogenase	Fatty acid degradation	K00249	step1_Organic_carbon_oxidation	0	0	0	0.170802	0	0	0	0	0	0	1.006176	0.562543	0	0	0.135258	0.871918	0.565274	1.402853	0	0	0.199098
T5_3.60105_1	k__Bacteria; p__Proteobacteria	adh	Alcohol utilization	K00001	step6_Fermentation	0	0	0	0	0	0	0	0	0	0	0	0	0	0	0	0	0	1.55982	0	0	0
T5_3.60428_1	k__Bacteria; p__Proteobacteria; c__Alphaproteobacteria; o__Sphingomonadales; f__Sphingomonadaceae; g__Sphingomonas	frmA	Formaldehyde oxidation	K00121	step1_Organic_carbon_oxidation	0	0	0	0	0.156779	0	0	0	0	0	0	0.453636	0	0	0	0	0	0.946117	0	0	0
T5_3.60502_1	k__Bacteria	acs	Acetate to acetyl-CoA	K01895	step6_Fermentation	0	0.099612	0	0.101195	0.233152	0	0	0	0	0	0.455628	0.113238	0	0.102615	0	0.253846	0	0.56693	0	0	0
T5_3.60846_2	k__Bacteria; p__Verrucomicrobia; c__NA; o__NA; f__NA; g__NA; s__Verrucomicrobia bacterium	serine-pyruvate aminotransferase/archaeal aspartate aminotransferase	Serine-pyruvate aminotransferase/archaeal aspartate aminotransferase	K00830	step1_Organic_carbon_oxidation	0	0	0	0	0	0	0	0	0	0.66217	0	0	0	0	0	1.623067	0.763925	1.906213	0	0	0
T5_3.60875_1	k__Bacteria; p__Proteobacteria; c__Alphaproteobacteria; o__Hyphomicrobiales	serine-pyruvate aminotransferase/archaeal aspartate aminotransferase	Serine-pyruvate aminotransferase/archaeal aspartate aminotransferase	K00830	step1_Organic_carbon_oxidation	0	0	0	0.039279	0.045679	0	0	0	0	0.059559	0.06037	0.090516	0	0	0.064556	0.069387	0.137236	0.674407	0.088456	0	0.194776
T5_3.61141_2	k__Bacteria	pflD	Pyruvate <=> acetyl-CoA + formate	K00656	step6_Fermentation	0	0.036204	0	0.07349	0	0.186734	0.09545	0	0	0.111542	0.311917	0.228707	0	0	0.030221	0.205474	0.295222	0.609415	0	0.083417	0.066568
T5_3.61411_2	k__Bacteria; p__Bacteroidetes; c__Cytophagia; o__Cytophagales; f__Fulvivirgaceae; g__Ohtaekwangia; s__Ohtaekwangia koreensis*	hexosaminidase	Chitin degrading	K01207	step1_Organic_carbon_oxidation	0	0	0	0	0	0	0	0	0	0.338579	1.034236	1.547003	0	0	0	0.398947	0.38695	1.596027	0	0	0
T5_3.61525_2	k__Bacteria; p__Proteobacteria; c__Betaproteobacteria; o__Burkholderiales; f__Comamonadaceae; g__Hydrogenophaga	fdoH	Formate oxidation	K00124	step1_Organic_carbon_oxidation	0	0	0	0.035971	0.041854	0	0.070108	0	0	0.436903	0.332161	0.207582	0	0.075567	0	0.827024	0.56659	0.978586	0	0	0
T5_3.61541_1	k__Bacteria; p__Proteobacteria; c__Alphaproteobacteria; o__Hyphomicrobiales; f__Bradyrhizobiaceae; g__Afipia; s__Afipia sp. P52-10	acs	Acetate to acetyl-CoA	K01895	step6_Fermentation	0	0.185944	0	0.232741	0.544451	0	0	0	0	0.140277	0	0	0	0	0	0	0.641164	0.312923	0	0	0
T5_3.61666_1	k__Bacteria; p__Proteobacteria; c__NA; o__NA; f__NA; g__NA; s__Proteobacteria bacterium	acs	Acetate to acetyl-CoA	K01895	step6_Fermentation	0	0	0	0	0.054008	0	0	0	0	0.070304	0.284997	0.053373	0	0	0	0.081924	0.080898	0.663496	0	0	0
T5_3.61758_1	k__Bacteria; p__Chloroflexi	acyl-CoA dehydrogenase	Fatty acid degradation	K00249	step1_Organic_carbon_oxidation	0	0	0	0	0	0	0	0	0	0.512269	0.518922	0.773062	0	0	0	0.59864	0.584427	0.80681	0	0.623654	0
T5_3.62058_1	k__Bacteria	fdoH	Formate oxidation	K00124	step1_Organic_carbon_oxidation	0	0	0	0	0.116576	0	0.063764	0	0.077168	0.149952	0.151876	0	0	0	0	0.175147	0	1.417325	0	0.091393	0
T5_3.62375_1	k__Bacteria; p__Verrucomicrobia; c__Opitutae; o__NA; f__NA; g__NA; s__Opitutae bacterium Tous-C10FEB	histidinol-phosphate/aromatic aminotransferase	Histidinol-phosphate/aromatic aminotransferase	K00817	step1_Organic_carbon_oxidation	0	0	0	0	0	0	0	0	0	0.163553	0.580153	0.062022	0	0	0	0.190637	0	0.617699	0.060823	0.150786	0
T5_3.62403_1	k__Bacteria; p__Proteobacteria; c__Alphaproteobacteria; o__Hyphomicrobiales; f__Methylobacteriaceae; g__Methylobacterium	fdoG	Formate oxidation	K00123	step1_Organic_carbon_oxidation	0	0	0	0	0	0	0	0	0.03039	0.117785	0.358167	0.25048	0	0.435399	0.040482	0.274437	0.135709	0.423662	0.100543	0.173478	0
T5_3.62467_1	k__Bacteria; p__Chloroflexi	aspB	Metabolism of organic sulfur | Cysteine <-> 3-mercaptopyruvate	K00812	step1_Organic_carbon_oxidation	0	0	0	0	0	0	0	0	0	0.075881	0.15379	0	0	0.052346	0.164584	0.353737	0.26178	0.644646	0.225655	0.046679	0.123685
T5_3.62526_1	k__Bacteria; p__Gemmatimonadetes; c__NA; o__NA; f__NA; g__NA; s__Gemmatimonadetes bacterium	ack	Acetogenesis	K00925	step6_Fermentation	0	0	0	0	0	0	0.09453	0	0	0	0.167177	0.171838	0	0	0	0.410802	0.424844	0.313602	0.054824	0	0
T5_3.62703_2	k__Bacteria	acs	Acetate to acetyl-CoA	K01895	step6_Fermentation	0	0	0	0	0	0	0	0	0	1.220398	0	0.950368	0	0	0	0	0	3.511057	0	0	0
T5_3.62727_2	k__Bacteria; p__Proteobacteria; c__Deltaproteobacteria; o__Myxococcales; f__NA; g__NA; s__Myxococcales bacterium	histidinol-phosphate/aromatic aminotransferase	Histidinol-phosphate/aromatic aminotransferase	K00817	step1_Organic_carbon_oxidation	0	0	0	0	0.060795	0	0	0	0	0.71558	0.685214	0.393376	0	0.11024	0	0.764473	0.734479	0.524534	0.501149	0.319643	0.065255
T5_3.63009_1	k__Bacteria; p__Proteobacteria; c__Alphaproteobacteria; o__Hyphomicrobiales; f__Xanthobacteraceae; g__Pseudolabrys; s__Pseudolabrys taiwanensis	acyl-CoA dehydrogenase	Fatty acid degradation	K00249	step1_Organic_carbon_oxidation	0.246726	0	0	0	0.131089	0	0	0	0	0.336412	0.681495	0.380795	0	0	0	0	0.383796	3.02031	0.251962	0	0
T5_3.63058_1	k__Bacteria; p__Proteobacteria; c__Alphaproteobacteria; o__Sphingomonadales; f__Erythrobacteraceae; g__Altererythrobacter; s__Altererythrobacter sp. Root672	fdoG	Formate oxidation	K00123	step1_Organic_carbon_oxidation	0	0	0	0	0.138976	0	0.038477	0	0	0	0.099544	0.205042	0	0	0	0	0	0.425926	0	0.05536	0
T5_3.63347_1	k__Bacteria; p__Bacteroidetes; c__Flavobacteriia; o__Flavobacteriales; f__Flavobacteriaceae; g__Muricauda; s__Muricauda olearia	chitiniase	Chitin degrading	K01183	step1_Organic_carbon_oxidation	0	0	0	0	0	0	0	0	0	0	0	0.423871	0	0	0	0	0	0.795577	0	0	0
T5_3.63507_1	k__Bacteria; p__Proteobacteria; c__Alphaproteobacteria; o__Hyphomicrobiales; f__Rhizobiaceae; g__Shinella	Form II	CBB cycle - Rubisco	K01601	step2_Carbon_fixation	0	0	0	0	0.179328	0	0.197442	0.062639	0	0.347814	0.117419	0.212684	0.088542	0.079564	0	0.135256	0.663733	0.766912	0.172857	0.212745	0.187026
T5_3.63514_1	k__Bacteria; p__Proteobacteria; c__Alphaproteobacteria; o__Sphingomonadales; f__Erythrobacteraceae; g__Altererythrobacter; s__Altererythrobacter sp. Root672	acs	Acetate to acetyl-CoA	K01895	step6_Fermentation	0	0	0	0.049885	0.463179	0.065659	0.202123	0	0	0.376689	0.458019	0	0.115843	0.155924	0.285954	0	0.086641	0.426679	0.112015	0.231958	0.245625
T5_3.63586_1	k__Bacteria; p__NA; c__NA; o__NA; f__NA; g__NA; s__bacterium	fdoG	Formate oxidation	K00123	step1_Organic_carbon_oxidation	0	0	0	0	0	0	0	0	0	0.115938	0	0.087686	0	0	0	0.135256	0.39824	1.095588	0	0	0
T5_3.63860_1	k__Bacteria; p__Proteobacteria; c__Alphaproteobacteria; o__Hyphomicrobiales; f__Rhizobiaceae; g__Rhizobium	frmA	Formaldehyde oxidation	K00121	step1_Organic_carbon_oxidation	0	0	0	0	0	0	0	0	0	0.284385	0	0	0	0	0.077217	0	0.162381	0.485411	0.106188	0.086674	0
T5_3.63893_1	k__Bacteria; p__Gemmatimonadetes; c__NA; o__NA; f__NA; g__NA; s__Gemmatimonadetes bacterium SCN 70-22	fdoG	Formate oxidation	K00123	step1_Organic_carbon_oxidation	0	0	0	0	0	0	0	0	0	0.420077	1.102051	0.548672	0	0	0	4.175064	1.233215	2.934861	0	0	0
T5_3.63978_1	k__Bacteria; p__Proteobacteria; c__Alphaproteobacteria	branched-chain amino acid aminotransferase/4-amino-4-deoxychorismate lyase	Branched-chain amino acid aminotransferase/4-amino-4-deoxychorismate lyase	K00826	step1_Organic_carbon_oxidation	0	0	0	0	0	0	0	0	0	0	0	0	0	0	0	0.3677	0	1.178492	0	0.191135	0
T5_3.64423_1	k__Bacteria	acyl-CoA dehydrogenase	Fatty acid degradation	K00249	step1_Organic_carbon_oxidation	0	0	0	0	0	0	0	0	0	0	0	0.278553	0	0	0.200803	0.21582	0	0.523092	0	0	0
T5_3.64755_1	k__Bacteria	histidinol-phosphate/aromatic aminotransferase	Histidinol-phosphate/aromatic aminotransferase	K00817	step1_Organic_carbon_oxidation	0	0	0	0.029332	0.102493	0.117129	0	0	0	0.178795	0.40751	0.135878	0	0.030931	0	0.207988	0.103051	0.799654	0	0	0
T5_3.64860_1	k__Bacteria; p__Bacteroidetes; c__Cytophagia; o__Cytophagales; f__Fulvivirgaceae; g__Ohtaekwangia; s__Ohtaekwangia koreensis*	acs	Acetate to acetyl-CoA	K01895	step6_Fermentation	0	0	0	0	0	0	0	0	0	1.501151	0	1.168632	0	0	0	0	0	1.445482	0	0	0
T5_3.64903_1	k__Bacteria	frmA	Formaldehyde oxidation	K00121	step1_Organic_carbon_oxidation	0	0	0	0	0	0	0	0	0	0	1.930916	0	0	0	0.700287	3.014599	0	4.738994	0.490121	0	0
T5_3.65030_2	k__Bacteria; p__NA; c__NA; o__NA; f__NA; g__NA; s__uncultured bacterium	aspB	Metabolism of organic sulfur | Cysteine <-> 3-mercaptopyruvate	K00812	step1_Organic_carbon_oxidation	0	0	0	0	0	0	0	0	0	0.36609	0.907308	0.40247	0	0	0	0.615796	0.234824	1.341644	0.180991	0.226393	0
T5_3.65098_1	k__Bacteria; p__Verrucomicrobia; c__Opitutae; o__Opitutales; f__Opitutaceae; g__Nibricoccus; s__Nibricoccus aquaticus*	beta-galactosidase	Other oligosaccharide degrading	K01190	step1_Organic_carbon_oxidation	0	0	0	0	0	0	0	0	0	0	0	0	0	0	0	0	0	0.827673	0.32725	0.088971	0
T5_3.65175_1	k__Bacteria; p__Proteobacteria; c__Betaproteobacteria; o__Nitrosomonadales	fdoH	Formate oxidation	K00124	step1_Organic_carbon_oxidation	0	0	0	0	0	0	0	0	0	0	0.162704	0	0	0	0	0.062322	0.431772	0.857723	0	0	0
T5_3.65190_2	k__Bacteria	chitiniase	Chitin degrading	K01183	step1_Organic_carbon_oxidation	0	0	0	0	0	0	0	0	0	0	0	0	0	0	0	0.452238	2.185368	1.439606	0.293995	0	0
T5_3.65194_1	k__Bacteria; p__Proteobacteria; c__Alphaproteobacteria; o__Hyphomicrobiales; f__Bradyrhizobiaceae; g__Bradyrhizobium	acs	Acetate to acetyl-CoA	K01895	step6_Fermentation	0	0	0	0	0	0	0	0	0	0	0.650839	0	0	0	0	0	0	0.598698	0.495308	0	0
T5_3.65443_2	k__Bacteria; p__Acidobacteria	aspB	Metabolism of organic sulfur | Cysteine <-> 3-mercaptopyruvate	K00812	step1_Organic_carbon_oxidation	0	0	0	0	0	0	0	0	0	0	0	0	0	0	0	0	0	1.224106	0.339845	0.270393	0
T5_3.65486_1	k__Bacteria; p__Acidobacteria; c__NA; o__NA; f__NA; g__NA; s__Acidobacteria bacterium	beta-galactosidase	Other oligosaccharide degrading	K01190	step1_Organic_carbon_oxidation	0	0	0	0	0	0	0	0	0	0.512285	0	0	0	0	0	0	0.299126	0.677573	0	0.298689	0
T5_3.65617_1	k__Bacteria; p__Proteobacteria; c__NA; o__NA; f__NA; g__NA; s__Proteobacteria bacterium	fdoG	Formate oxidation	K00123	step1_Organic_carbon_oxidation	0	0	0	0.08026	0	0	0	0	0	0.239725	0.24288	0.453156	0	0	0	0.279702	0.137273	0.794785	0	0	0
T5_3.65778_1	k__Bacteria	branched-chain amino acid aminotransferase/4-amino-4-deoxychorismate lyase	Branched-chain amino acid aminotransferase/4-amino-4-deoxychorismate lyase	K00826	step1_Organic_carbon_oxidation	0	0	0	0.066329	0.076815	0	0	0	0	0	0.201699	0.075393	0	0	0	0	0	0.75361	0.074135	0	0
T5_3.65881_1	k__Bacteria; p__Proteobacteria; c__Alphaproteobacteria; o__Hyphomicrobiales; f__NA; g__Pseudorhodoplanes; s__Pseudorhodoplanes sinuspersici	serine-pyruvate aminotransferase/archaeal aspartate aminotransferase	Serine-pyruvate aminotransferase/archaeal aspartate aminotransferase	K00830	step1_Organic_carbon_oxidation	0	0	0	0.035597	0.08284	0.141655	0	0	0	0.054052	0.109583	0.041092	0.04195	0.186991	0.029288	0.188888	0.186935	0.611688	0.40122	0.100076	0.132715
T5_3.66133_1	k__Bacteria	acs	Acetate to acetyl-CoA	K01895	step6_Fermentation	0	0	0	0	0	0	0	0	0	0.132603	0.412413	0.216714	0	0	0.044061	0.284264	0.469604	0.651719	0.120695	0.201435	0.132705
T5_3.66149_1	k__Bacteria; p__Proteobacteria; c__Deltaproteobacteria; o__Myxococcales; f__Polyangiaceae; g__Sorangium; s__Sorangium cellulosum	beta-xylosidase	Other oligosaccharide degrading	K01198	step1_Organic_carbon_oxidation	0	0	0	0.334882	0	0	0	0	0	0.402016	0	0.152211	0	0	0	0.2344	0	1.234347	0.074845	0	0
T5_3.66209_1	k__Bacteria; p__Proteobacteria; c__Deltaproteobacteria; o__Desulfovibrionales; f__Desulfovibrionaceae; g__Desulfovibrio; s__Desulfovibrio putealis	pta	Acetogenesis	K00625	step6_Fermentation	0	0	0	0	0	0	0	0	0	0	0.205578	0	0	0	0	0	0.116354	1.150368	0	0	0
T5_3.66243_1	k__Bacteria	acs	Acetate to acetyl-CoA	K01895	step6_Fermentation	0	0	0	0	0	0.057496	0	0	0	0.197701	0.534334	0.150149	0	0	0	0.230506	0.379346	0.698392	0.048959	0.121799	0
T5_3.66245_1	k__Bacteria; p__Proteobacteria; c__Alphaproteobacteria; o__Hyphomicrobiales; f__Phyllobacteriaceae	fdoG	Formate oxidation	K00123	step1_Organic_carbon_oxidation	0.293152	0	0	0	0.103402	0	0.113433	0	0	0	0.540113	0.201492	0.101424	0	0	0	0.152429	0.756053	0.199088	0.325534	0.124242
T5_3.66347_2	k__Bacteria; p__Proteobacteria; c__NA; o__NA; f__NA; g__NA; s__Proteobacteria bacterium	acyl-CoA dehydrogenase	Fatty acid degradation	K00249	step1_Organic_carbon_oxidation	0	0	0	0.024408	0.056902	0	0	0	0	1.116679	0.868045	0.340393	0	0.051628	0.020158	1.213615	0.300958	0.913638	0.63473	0.437585	0.152824
T5_3.66459_1	k__Bacteria; p__Proteobacteria; c__Betaproteobacteria	acs	Acetate to acetyl-CoA	K01895	step6_Fermentation	0	0	0	0.071887	0	0	0	0	0	0.107682	0.327211	0.325977	0.164815	0	0.058449	0.879148	0.370172	0.813923	0.320913	0.065935	0
T5_3.67004_2	k__Bacteria; p__Proteobacteria; c__Alphaproteobacteria; o__Sphingomonadales; f__Sphingomonadaceae; g__Sphingomonas	acyl-CoA dehydrogenase	Fatty acid degradation	K00249	step1_Organic_carbon_oxidation	0	0	0.188535	0	0	0.685192	0	0	0	0	0.266246	0	0	0	0	0.307736	0.598465	2.229617	0.198777	0	0
T5_3.67130_11	k__Bacteria; p__Proteobacteria; c__Alphaproteobacteria; o__Hyphomicrobiales	fdoG	Formate oxidation	K00123	step1_Organic_carbon_oxidation	0	0	0	0	0.027227	0	0.005119	0	0.006159	1.144263	0.580302	0.806148	0.009355	0.058065	0.103192	1.470413	1.29793	1.065837	0.858806	0.542679	0.296956
T5_3.67130_12	k__Bacteria; p__Proteobacteria; c__Alphaproteobacteria; o__Hyphomicrobiales; f__Bradyrhizobiaceae	fdoH	Formate oxidation	K00124	step1_Organic_carbon_oxidation	0	0	0	0	0	0	0	0.057546	0	0.639572	0.431882	0.432116	0.081599	0.146464	0.173574	1.491865	1.46592	1.712119	1.48033	0.901424	0.172746
T5_3.67154_2	k__Bacteria; p__Proteobacteria; c__Deltaproteobacteria; o__NA; f__NA; g__NA; s__Deltaproteobacteria bacterium RBG_13_65_10	branched-chain amino acid aminotransferase/4-amino-4-deoxychorismate lyase	Branched-chain amino acid aminotransferase/4-amino-4-deoxychorismate lyase	K00826	step1_Organic_carbon_oxidation	0	0	0	0	0	0	0	0	0.034872	0.270376	0.411038	0.153985	0	0	0	0.788155	0.117694	0.870323	0.200893	0.16653	0.110355
T5_3.67187_1	k__Bacteria; p__Proteobacteria; c__Alphaproteobacteria; o__Hyphomicrobiales	acs	Acetate to acetyl-CoA	K01895	step6_Fermentation	0	0	0	0.056015	0	0	0	0	0	0	0.085518	0.19199	0	0	0.274668	0.196763	0	0.717273	0.188356	0.051853	0
T5_3.67193_1	k__Bacteria; p__Proteobacteria; c__Alphaproteobacteria; o__Caulobacterales; f__Caulobacteraceae; g__Caulobacter; s__Caulobacter vibrioides	beta-xylosidase	Other oligosaccharide degrading	K01198	step1_Organic_carbon_oxidation	0	0	0	0	0	0	0	0	0	0.138476	0.308743	0	0	0	0	0	0	0.523579	0	0	0
T5_3.67383_1	k__Bacteria	fdoG	Formate oxidation	K00123	step1_Organic_carbon_oxidation	0.046727	0	0	0.041929	0.146224	0	0	0	0	0	0.2575	0.337725	0	0	0	0.148003	0.731417	1.258397	0.140112	0.117429	0.311326
T5_3.67591_1	k__Bacteria; p__Proteobacteria	acs	Acetate to acetyl-CoA	K01895	step6_Fermentation	0	0.039378	0	0.079936	0.09295	0.052891	0	0	0	0.121579	0.273935	0.527696	0	0.103752	0	0	0.1743	0.596386	0.053839	0.111833	0.297152
T5_3.67947_1	k__Bacteria	beta-glucuronidase	Hemicullulose debranching	K01195	step1_Organic_carbon_oxidation	0	0	0	0	0	0	0	0	0	0.295839	0.126274	0.074694	0.083805	0.203486	0.264775	0	0.339377	0.466029	0.328048	0.134376	0.080033
T5_3.68003_1	k__Bacteria; p__Proteobacteria; c__Alphaproteobacteria; o__Hyphomicrobiales; f__Hyphomicrobiaceae; g__Prosthecomicrobium; s__Prosthecomicrobium hirschii	cellulase	Cellulose degrading	K01779	step1_Organic_carbon_oxidation	0	0	0	0	0	0	0	0	0	0	0.170374	0	0	0	0	0.19655	0	0.953782	0.251962	0	0
T5_3.68302_1	k__Bacteria; p__Gemmatimonadetes; c__Gemmatimonadetes; o__Gemmatimonadales; f__Gemmatimonadaceae; g__Gemmatimonas; s__Gemmatimonas phototrophica	hexosaminidase	Chitin degrading	K01207	step1_Organic_carbon_oxidation	0	0	0	0	0	0	0	0	0	0.134325	0.272278	0.306015	0	0	0.036408	0.078259	0	0.663779	0.199604	0.123579	0.10966
T5_3.68559_1	k__Bacteria; p__Proteobacteria; c__Gammaproteobacteria; o__Legionellales; f__Coxiellaceae; g__Candidatus Berkiella; s__Candidatus Berkiella cookevillensis	ack	Acetogenesis	K00925	step6_Fermentation	0	0	0	0	0	0	0.255156	0.035436	0.101999	0.0659	0	0.199106	0.15296	0.500751	0.035722	0.384972	0	0.666651	0.048959	0.111763	0.484315
T5_3.68833_1	k__Bacteria; p__Bacteroidetes; c__Cytophagia; o__Cytophagales; f__Hymenobacteraceae; g__Botryobacter; s__Botryobacter ruber*	beta-galactosidase	Other oligosaccharide degrading	K01190	step1_Organic_carbon_oxidation	0	0	0	0	0	0	0	0	0	0.280554	0.142063	0.105968	0	0	0	0	0.160291	1.193365	0	0	0
T5_3.68882_1	k__Bacteria; p__Proteobacteria; c__Alphaproteobacteria; o__Caulobacterales; f__Caulobacteraceae; g__Phenylobacterium	aspB	Metabolism of organic sulfur | Cysteine <-> 3-mercaptopyruvate	K00812	step1_Organic_carbon_oxidation	0.115708	0	0	0	0	0.205743	0.168089	0	0.081195	0.314875	0	0.298589	0	0.054283	0.128067	0.183496	0.089436	0.966105	0.058535	0.193616	0
T5_3.68940_3	k__Bacteria; p__Proteobacteria; c__Alphaproteobacteria; o__Rhodospirillales; f__Rhodospirillaceae; g__Ferrovibrio; s__Ferrovibrio sp.*	acyl-CoA dehydrogenase	Fatty acid degradation	K00249	step1_Organic_carbon_oxidation	0	0	0	0	0	0	0	0	0	0.140443	0.178004	0.240621	0	0	0	0.490589	0.202823	1.323333	0.130137	0	0
T5_3.69042_1	k__Bacteria; p__Bacteroidetes; c__Chitinophagia; o__Chitinophagales; f__Chitinophagaceae; g__Niastella; s__Niastella populi	chitiniase	Chitin degrading	K01183	step1_Organic_carbon_oxidation	0	0	0	0.688702	0	0	0	0	0	0.291884	0.147811	0.661324	0	0	0	0.170422	0.500106	1.281204	0	0.266914	0
T5_3.69180_1	k__Bacteria; p__Proteobacteria; c__NA; o__NA; f__NA; g__NA; s__Proteobacteria bacterium	fdoG	Formate oxidation	K00123	step1_Organic_carbon_oxidation	0	0	0	0	0	0	0	0	0	0	0.258624	0	0	0	0	0.297534	0.195477	1.205145	0.063296	0	0
T5_3.69356_2	k__Bacteria	alpha-amylase	Amylolytic enzymes	K01176	step1_Organic_carbon_oxidation	0	0	0	0	0.077558	0	0	0	0	0.100504	0.294263	0.50686	0	0.207313	0.05454	0.650938	1.037309	1.707905	0.374226	0.246414	0.489179
T5_3.70143_1	k__Bacteria; p__Proteobacteria; c__Gammaproteobacteria; o__Nevskiales; f__Steroidobacteraceae; g__Steroidobacter	aspB	Metabolism of organic sulfur | Cysteine <-> 3-mercaptopyruvate	K00812	step1_Organic_carbon_oxidation	0.070802	0.06198	0	0.083857	0	0	0	0	0	0.140406	0.183563	0.13	0	0	0	0.370157	0.518032	0.992659	0.025233	0.077974	0.210554
T5_3.70144_1	k__Bacteria; p__Proteobacteria; c__Betaproteobacteria; o__Nitrosomonadales; f__Thiobacillaceae; g__Thiobacillus; s__Thiobacillus sp. GWE1_62_9	adh	Alcohol utilization	K00001	step6_Fermentation	0	0	0	0	0	0	0	0	0	0	0	0	0	0	0	0	0	1.26399	0	0	0
T5_3.70147_2	k__Bacteria; p__Cyanobacteria; c__NA; o__Nostocales	frmA	Formaldehyde oxidation	K00121	step1_Organic_carbon_oxidation	0.278972	0	0	0.99735	0	0.647544	0	0.203245	0	0	0.748013	0	0	0	0.201657	0	0	0.691571	0.282088	0	0
T5_3.70166_1	k__Bacteria; p__Proteobacteria; c__Deltaproteobacteria; o__Myxococcales; f__Polyangiaceae; g__Sorangium; s__Sorangium cellulosum	histidinol-phosphate/aromatic aminotransferase	Histidinol-phosphate/aromatic aminotransferase	K00817	step1_Organic_carbon_oxidation	0	0	0	0.25252	0.09723	0.217721	0	0	0	0.627585	0	0.189752	0	0	0	0.146469	0.287179	0.830258	0	0	0
T5_3.70396_1	k__Bacteria; p__Gemmatimonadetes; c__NA; o__NA; f__NA; g__NA; s__Gemmatimonadetes bacterium SCN 70-22	fdoG	Formate oxidation	K00123	step1_Organic_carbon_oxidation	0	0	0	0	0	0	0	0	0	0.367886	0.496736	0	0	0.084097	0.066591	1.001587	0	0.927039	0.091461	0.149887	0
T5_3.70466_1	k__Bacteria; p__Proteobacteria	isoamylase	Amylolytic enzymes	K01214	step1_Organic_carbon_oxidation	0	0	0	0	0	0	0	0	0	0.163809	0	0.326355	0	0	0	0.504388	0.658064	0.952838	0.215235	0.263427	0
T5_3.70582_1	k__Bacteria; p__Proteobacteria; c__NA; o__NA; f__NA; g__NA; s__Proteobacteria bacterium	histidinol-phosphate/aromatic aminotransferase	Histidinol-phosphate/aromatic aminotransferase	K00817	step1_Organic_carbon_oxidation	0	0	0	0	0	0	0	0	0	0	0	0	0	0	0	1.636764	0.770705	3.564122	0	0	0
T5_3.70583_1	k__Bacteria; p__Acidobacteria; c__Vicinamibacteria; o__NA; f__Vicinamibacteraceae; g__Luteitalea*; s__Luteitalea pratensis*	beta-xylosidase	Other oligosaccharide degrading	K01198	step1_Organic_carbon_oxidation	0	0	0	0	0	0	0	0	0	0.336339	0.154906	0.637937	0	0.105444	0	0.356311	0	0.721475	0.056825	0.094027	0.202723
T5_3.70601_1	k__Bacteria; p__Proteobacteria; c__Gammaproteobacteria; o__Nevskiales; f__Steroidobacteraceae; g__Steroidobacter	isoamylase	Amylolytic enzymes	K01214	step1_Organic_carbon_oxidation	0	0	0	0	0	0	0	0	0	0	0.043231	0	0	0	0	0.080525	0	0.420785	0	0.02287	0
T5_3.70770_1	k__Bacteria; p__Proteobacteria; c__Alphaproteobacteria; o__Hyphomicrobiales; f__Bradyrhizobiaceae; g__Bradyrhizobium	acyl-CoA dehydrogenase	Fatty acid degradation	K00249	step1_Organic_carbon_oxidation	0.146136	0	0.629729	0.463762	0.076815	0.259617	0	0.053712	0.153929	0.099554	0	0	0	0	0	0.11609	0	0.846468	0	0	0
T5_3.71039_2	k__Bacteria; p__Proteobacteria; c__Gammaproteobacteria; o__Nevskiales; f__Steroidobacteraceae; g__Steroidobacter; s__Steroidobacter denitrificans	branched-chain amino acid aminotransferase/4-amino-4-deoxychorismate lyase	Branched-chain amino acid aminotransferase/4-amino-4-deoxychorismate lyase	K00826	step1_Organic_carbon_oxidation	0	0	0	0	0.054747	0.186392	0	0	0	0	0.144427	0.216367	0	0	0	0.083036	0.409923	0.672505	0.052958	0.307047	0.058126
T5_3.71657_1	k__Bacteria; p__Proteobacteria; c__Betaproteobacteria	fdoG	Formate oxidation	K00123	step1_Organic_carbon_oxidation	0	0	0	0	0	0	0	0	0	0.284412	0.074171	0.05581	0	0	0	0.170357	0.168863	0.530045	0.027116	0	0
T5_3.71704_1	k__Bacteria; p__Proteobacteria; c__Alphaproteobacteria; o__Hyphomicrobiales; f__Hyphomicrobiaceae; g__Hyphomicrobium; s__Hyphomicrobium sp. NDB2Meth4	fdoG	Formate oxidation	K00123	step1_Organic_carbon_oxidation	0	0	0	0	0	0	0	0	0	0	0.151876	0	0	0	0	0.175147	0	1.13386	0.112128	0	0
T5_3.71804_1	k__Bacteria	chitiniase	Chitin degrading	K01183	step1_Organic_carbon_oxidation	0	0	0	0	0	0	0	0	0	0.233655	0.168452	0.242296	0	0.023055	0	0.038707	0.336418	0.944331	0.295519	0.185132	0
T5_3.72079_2	k__Bacteria; p__Proteobacteria; c__Alphaproteobacteria; o__Caulobacterales; f__Caulobacteraceae	ubiX	Phenol => Benzoyl-CoA	K03186	step1_Organic_carbon_oxidation	0	0	0	0	0	0	0	0	0	0.635041	0.128619	0.287992	0	0	0	0.592896	1.452811	1.080182	0	0.077579	0
T5_3.72139_3	k__Bacteria; p__Proteobacteria; c__Deltaproteobacteria; o__Myxococcales; f__NA; g__Enhygromyxa; s__Enhygromyxa salina	aminotransferase class I and II	Aminotransferase class I and II	K05825	step1_Organic_carbon_oxidation	0	0	0	0.265647	0.197053	0.032236	0	0	0	0.626139	0.485484	0.448671	0	0.025544	0	0.814868	0.29781	1.110641	0.764578	0.02279	0.060492
T5_3.72404_1	k__Bacteria; p__NA; c__NA; o__NA; f__NA; g__NA; s__bacterium BMS3Abin04	aspB	Metabolism of organic sulfur | Cysteine <-> 3-mercaptopyruvate	K00812	step1_Organic_carbon_oxidation	0	0	0	0	0	0	0	0	0	0	0	0	0	0	0	0.199975	0	0.485991	0	0	0.069774
T5_3.72504_1	k__Bacteria; p__Proteobacteria	fdoG	Formate oxidation	K00123	step1_Organic_carbon_oxidation	0	0	0	0	0	0	0	0	0	0.602702	0.30538	0.05717	0	0.207899	0	0.6146	0.259922	0.711131	0.168023	0.139044	0.122812
T5_3.72691_1	k__Bacteria; p__Proteobacteria; c__Betaproteobacteria; o__NA; f__NA; g__NA; s__Betaproteobacteria bacterium RIFCSPLOWO2_12_FULL_65_14	serine-pyruvate aminotransferase/archaeal aspartate aminotransferase	Serine-pyruvate aminotransferase/archaeal aspartate aminotransferase	K00830	step1_Organic_carbon_oxidation	0	0	0	0	0	0	0	0	0	0.217499	0.198902	0.159398	0	0	0.164203	0.668344	0.628155	0.406103	0.044995	0	0.09858
T5_3.72774_1	k__Bacteria; p__Proteobacteria; c__Betaproteobacteria; o__Burkholderiales	acs	Acetate to acetyl-CoA	K01895	step6_Fermentation	0.02529	0	0.071775	0.044963	0.052425	0.090111	0.014706	0	0.017739	0.171546	0.480967	0.105302	0	0	0	0.199742	0.396423	0.585883	0	0	0
T5_3.72982_1	k__Bacteria	aspB	Metabolism of organic sulfur | Cysteine <-> 3-mercaptopyruvate	K00812	step1_Organic_carbon_oxidation	0	0	0	0	0	0	0	0	0	0.640045	1.33753	0	0	0	0	0	0	1.848451	0	0	0
T5_3.73110_1	k__Bacteria; p__Proteobacteria; c__Alphaproteobacteria; o__Caulobacterales; f__Caulobacteraceae; g__Caulobacter	acs	Acetate to acetyl-CoA	K01895	step6_Fermentation	0	0	0	0	0.05157	0	0	0	0	0	0	0.051003	0	0	0	0	0.077311	0.380263	0	0	0.05483
T5_3.73588_1	k__Bacteria; p__Proteobacteria; c__Deltaproteobacteria; o__Myxococcales; f__Polyangiaceae; g__Sorangium; s__Sorangium cellulosum	acs	Acetate to acetyl-CoA	K01895	step6_Fermentation	0	0	0	0	0	0	0	0	0	0.140277	0.284125	0.105968	0	0	0	0.327542	0	0.662981	0	0	0
T5_3.73612_1	k__Bacteria; p__Proteobacteria; c__Betaproteobacteria; o__Burkholderiales; f__NA; g__NA; s__Burkholderiales bacterium	fghA	Formaldehyde oxidation	K01070	step1_Organic_carbon_oxidation	0	0	0	0	0	0	0	0	0	0.158612	0.162998	1.093269	0.121768	0.220117	0	0.188008	0.918498	1.82509	0.602152	0.58801	0.388358
T5_3.73948_1	k__Bacteria; p__Proteobacteria; c__Alphaproteobacteria; o__Hyphomicrobiales	fdoG	Formate oxidation	K00123	step1_Organic_carbon_oxidation	0	0	0	0	0	0	0.117427	0	0	0	0	0.069702	0	0	0	0	0	0.693296	0.136581	0	0
T5_3.74255_1	k__Bacteria; p__Actinobacteria; c__Actinomycetia; o__Streptomycetales; f__Streptomycetaceae; g__Streptomyces	hexosaminidase	Chitin degrading	K01207	step1_Organic_carbon_oxidation	0	0	0	0	0	0	0	0	0	0.251034	0	0	0	0	0	0	0	0.71165	0.187282	0.84348	0
T5_3.74476_1	k__Bacteria; p__Proteobacteria; c__Gammaproteobacteria; o__Nevskiales; f__Steroidobacteraceae; g__Steroidobacter	isoamylase	Amylolytic enzymes	K01214	step1_Organic_carbon_oxidation	0	0	0.025966	0	0	0.032577	0	0	0	0.182041	0.345484	0.208533	0	0.077442	0.020158	0.387349	0.338039	0.487393	0.031159	0.062062	0.213954
T5_3.74531_1	k__Bacteria; p__Proteobacteria; c__Deltaproteobacteria; o__Desulfovibrionales; f__Desulfovibrionaceae; g__Desulfovibrio; s__Desulfovibrio putealis	pta	Acetogenesis	K00625	step6_Fermentation	0	0	0	0	0	0	0	0	0	0	0	0	0	0	0	0.38296	0	0.919825	0	0	0
T5_3.74819_2	k__Bacteria; p__Proteobacteria; c__Gammaproteobacteria; o__Xanthomonadales; f__NA; g__NA; s__Xanthomonadales bacterium	adh	Alcohol utilization	K00001	step6_Fermentation	0	0	0	0	0	0	0	0	0	0	0	0.764919	0	0	0	0	1.138788	0.940531	0	0.308967	0.808853
T5_3.75022_1	k__Bacteria; p__Proteobacteria; c__Gammaproteobacteria; o__Pseudomonadales; f__Pseudomonadaceae; g__Pseudomonas; s__Pseudomonas sagittaria	mauA	Methyl amine -> formaldehyde	K15228	step1_Organic_carbon_oxidation	0	0	0	0	0	0	0	0	0	0.15203	0.153992	0.344411	0	0	0	0.177581	0	0.862176	0	0	0
T5_3.75497_1	k__Bacteria; p__Proteobacteria	frmA	Formaldehyde oxidation	K00121	step1_Organic_carbon_oxidation	0	0	0	0	0	0	0	0.091677	0	0	0.086208	0	0	0	0	0	0	0.401715	0	0	0
T5_3.75762_1	k__Bacteria; p__Proteobacteria; c__Deltaproteobacteria; o__Myxococcales; f__Archangiaceae; g__Hyalangium; s__Hyalangium minutum	chitiniase	Chitin degrading	K01183	step1_Organic_carbon_oxidation	0	0	0	0	0	0	0	0	0	0	0.082226	0	0	0	0	0	0.09326	0.766149	0	0.049879	0
T5_3.76005_1	k__Bacteria	phosphoserine aminotransferase	Phosphoserine aminotransferase	K00831	step1_Organic_carbon_oxidation	0	0	0	0	0	0.110855	0	0	0	0.236916	0.193125	0.096493	0	0	0.034426	0	0	0.599237	0.141533	0.039143	0
T5_3.76303_1	k__Bacteria; p__Proteobacteria; c__Gammaproteobacteria; o__Xanthomonadales; f__NA; g__NA; s__Xanthomonadales bacterium	acs	Acetate to acetyl-CoA	K01895	step6_Fermentation	0	0	0	0	0	0	0	0	0	0.561107	0.142063	0.317903	0	0	0	0.984452	0.961747	0.795577	0	0	0
T5_3.76339_1	k__Bacteria; p__Chloroflexi; c__NA; o__NA; f__NA; g__NA; s__Chloroflexi bacterium	chitiniase	Chitin degrading	K01183	step1_Organic_carbon_oxidation	0	0	0	0	0	0	0	0	0	0	0.290821	0	0.055421	0	0	0.250809	0	0.54168	0	0.132479	0
T5_3.76530_1	k__Bacteria; p__Proteobacteria; c__Alphaproteobacteria	acs	Acetate to acetyl-CoA	K01895	step6_Fermentation	0	0	0	0	0	0	0	0	0	0	0.615969	0	0	0	0	0	0.173623	0.71848	0	0	0
T5_3.76937_1	k__Bacteria; p__Proteobacteria; c__Alphaproteobacteria; o__Hyphomicrobiales; f__Bradyrhizobiaceae; g__Bradyrhizobium; s__Bradyrhizobium algeriense	acyl-CoA dehydrogenase	Fatty acid degradation	K00249	step1_Organic_carbon_oxidation	0	0	0.14129	0.267905	0.310233	0.262067	0.042842	0	0	0.201008	0.407241	0.380527	0	0	0	0	0.115257	1.044448	0.074845	0	0
T5_3.77039_1	k__Archaea; p__Thaumarchaeota; c__NA; o__Nitrosopumilales; f__NA; g__NA; s__Nitrosopumilales archaeon	adh	Alcohol utilization	K00001	step6_Fermentation	0	0	0	0	0	0	0	0	0	0.394327	0.228662	0.042845	0.043721	0.038989	0	0.643882	0.844546	0.402562	0.083685	0.034776	0
T5_3.77215_1	k__Bacteria; p__Acidobacteria; c__NA; o__NA; f__NA; g__NA; s__Acidobacteria bacterium	acyl-CoA dehydrogenase	Fatty acid degradation	K00249	step1_Organic_carbon_oxidation	0	0	0	0	0	0	0	0	0	0	0	0.103985	0	0	0	0.079789	0.315233	0.516946	0.05088	0	0
T5_3.77243_1	k__Bacteria; p__Proteobacteria; c__Betaproteobacteria; o__NA; f__NA; g__NA; s__Betaproteobacteria bacterium RIFCSPLOWO2_12_FULL_65_14	fdoG	Formate oxidation	K00123	step1_Organic_carbon_oxidation	0	0	0	0	0	0	0	0	0	0.127008	0.257238	0	0	0.435307	0	0.295818	0.290562	0.720122	0.094769	0	0.205136
T5_3.77278_1	k__Bacteria; p__Proteobacteria; c__Alphaproteobacteria; o__Hyphomicrobiales; f__Xanthobacteraceae; g__Pseudolabrys; s__Pseudolabrys taiwanensis	branched-chain amino acid aminotransferase/4-amino-4-deoxychorismate lyase	Branched-chain amino acid aminotransferase/4-amino-4-deoxychorismate lyase	K00826	step1_Organic_carbon_oxidation	0.195435	0	0	0	0	0.115586	0	0	0	0	0.135028	0	0	0.091349	0.144857	0.622548	0	0.756053	0	0.081384	0
T5_3.77324_1	k__Bacteria; p__NA; c__NA; o__NA; f__NA; g__NA; s__uncultured bacterium A1Q1_fos_515	beta-mannosidase	Other oligosaccharide degrading	K01192	step1_Organic_carbon_oxidation	0	0	0	0	0	0	0	0	0	0	0	0.132782	0.135452	0	0	0.135697	0.067108	0.769091	0	0.035921	0
T5_3.77368_1	k__Bacteria; p__Proteobacteria; c__Betaproteobacteria; o__Burkholderiales; f__Comamonadaceae; g__Ramlibacter; s__Ramlibacter tataouinensis	fdoG	Formate oxidation	K00123	step1_Organic_carbon_oxidation	0	0	0	0.128915	0	0.084181	0	0.103413	0	0.096811	0.294228	0.073332	0	0	0	0	0.111071	0.457269	0.14416	0	0
T5_3.77412_1	k__Bacteria; p__Actinobacteria; c__Actinomycetia; o__Streptomycetales; f__Streptomycetaceae; g__Streptomyces	cellobiosidase	Cellulose degrading	K19668	step1_Organic_carbon_oxidation	0	0	0	0	0	0	0	0	0	0	0	0	0	0	0	0.068305	0.101741	1.630377	0.130419	0	0.024125
T5_3.77554_1	k__Bacteria; p__Acidobacteria; c__NA; o__NA; f__NA; g__NA; s__Acidobacteria bacterium	fdoG	Formate oxidation	K00123	step1_Organic_carbon_oxidation	0	0	0	0	0	0	0	0	0	0	0.196152	0.073332	0	0	0	0.112883	0.111071	0.73163	0	0	0
T5_3.77706_3	k__Bacteria; p__Proteobacteria; c__Betaproteobacteria; o__Burkholderiales; f__Comamonadaceae; g__Simplicispira; s__Simplicispira hankyongi	adh	Alcohol utilization	K00001	step6_Fermentation	0	0	0	0	0	0	0	0	0	0	0.316978	0.068228	0	0	0	0	0.67267	1.056564	0	0	0.036763
T5_3.77729_1	k__Bacteria; p__Proteobacteria; c__Betaproteobacteria; o__Burkholderiales; f__Comamonadaceae; g__Polaromonas; s__Polaromonas sp. A23	ldh	Lactate utilization	K00016	step6_Fermentation	0	0	0	0	0	0	0	0	0	0	0.468478	0.582056	0	0	0	0.360174	0	1.165714	0.23064	0.093936	0
T5_3.77808_1	k__Bacteria; p__Nitrospirae; c__Nitrospira; o__Nitrospirales; f__Nitrospiraceae; g__Nitrospira	acs	Acetate to acetyl-CoA	K01895	step6_Fermentation	0	0	0	0	0	0	0	0	0	0	0	0.102005	0	0	0	0.35937	0	0.721594	0.201622	0	0
T5_3.78001_1	k__Bacteria; p__Proteobacteria; c__Alphaproteobacteria; o__Hyphomicrobiales; f__Bradyrhizobiaceae	aspB	Metabolism of organic sulfur | Cysteine <-> 3-mercaptopyruvate	K00812	step1_Organic_carbon_oxidation	0	0.07412	0.079869	0.075855	0	0	0	0	0	0	0	0.085826	0	0	0	0	0	0.964866	0.253686	0	0
T5_3.78124_2	k__Bacteria; p__Actinobacteria; c__Actinomycetia; o__Pseudonocardiales; f__Pseudonocardiaceae; g__Amycolatopsis	branched-chain amino acid aminotransferase/4-amino-4-deoxychorismate lyase	Branched-chain amino acid aminotransferase/4-amino-4-deoxychorismate lyase	K00826	step1_Organic_carbon_oxidation	0	0	0	0	0	0	0	0	0	0	0	0	0	0	0	1.022301	0.984417	1.216369	0	0	0
T5_3.78665_1	k__Bacteria; p__Verrucomicrobia; c__Opitutae; o__Opitutales; f__Opitutaceae; g__NA; s__Opitutaceae bacterium TSB47	beta-galactosidase	Other oligosaccharide degrading	K01190	step1_Organic_carbon_oxidation	0	0	0	0.068311	0	0	0	0	0	0.307371	0.726494	0.077573	0	0	0	0.238966	0	0.774369	0	0	0
T5_3.78673_1	k__Bacteria; p__Proteobacteria; c__Deltaproteobacteria; o__Desulfovibrionales; f__Desulfovibrionaceae; g__Desulfovibrio; s__Desulfovibrio putealis	aspB	Metabolism of organic sulfur | Cysteine <-> 3-mercaptopyruvate	K00812	step1_Organic_carbon_oxidation	0	0	0	0	0	0	0	0	0	0	0.239304	0	0	0	0	0	0	0.966105	0	0	0
T5_3.78883_1	k__Bacteria; p__Firmicutes; c__Bacilli; o__Bacillales; f__Paenibacillaceae; g__Cohnella; s__Cohnella endophytica	cellobiosidase	Cellulose degrading	K19668	step1_Organic_carbon_oxidation	0	0	0	0	0	0	0	0	0	0.201008	0.508456	0.152211	0	0.138208	0.10908	0.3516	0.115328	0.474749	0.299381	0.308017	0.16306
T5_3.79075_1	k__Bacteria; p__Proteobacteria; c__Alphaproteobacteria; o__Hyphomicrobiales; f__Bradyrhizobiaceae; g__Bradyrhizobium; s__Bradyrhizobium sp. DOA9	acs	Acetate to acetyl-CoA	K01895	step6_Fermentation	0	0	0	0.044963	0	0	0	0	0.035097	0	0	0.050022	0	0	0.073759	0	0.078303	0.449394	0.151648	0.125697	0
T5_3.79508_2	k__Bacteria; p__Proteobacteria; c__Deltaproteobacteria	aspB	Metabolism of organic sulfur | Cysteine <-> 3-mercaptopyruvate	K00812	step1_Organic_carbon_oxidation	0	0	0	0	0	0	0	0	0	0	0	1.055252	0	0	0	0	0	2.581775	0	0	0
T5_3.79514_1	k__Bacteria; p__Proteobacteria; c__Alphaproteobacteria; o__Hyphomicrobiales	acs	Acetate to acetyl-CoA	K01895	step6_Fermentation	0	0	0	0	0	0	0.122488	0	0	0	0	0	0	0	0	0.168144	0.329032	0.27224	0.107618	0.087809	0
T5_3.79599_1	k__Bacteria; p__Proteobacteria; c__Alphaproteobacteria; o__Hyphomicrobiales; f__Phyllobacteriaceae	acyl-CoA dehydrogenase	Fatty acid degradation	K00249	step1_Organic_carbon_oxidation	0	0	0	0	0	0	0	0	0	0.49987	0.165396	0.123251	0	0	0.088757	0.190776	0.186368	0.771567	0.48894	0.099424	0.131331
T5_3.79642_1	k__Bacteria; p__Gemmatimonadetes; c__NA; o__NA; f__NA; g__NA; s__Gemmatimonadetes bacterium 21-71-4	alpha-amylase	Amylolytic enzymes	K01176	step1_Organic_carbon_oxidation	0	0	0	0	0	0	0	0	0	0	1.865102	0	0	0	0	0	2.058356	1.713978	0	0	0
T5_3.79752_1	k__Bacteria; p__Proteobacteria; c__Deltaproteobacteria; o__Myxococcales; f__NA; g__NA; s__Myxococcales bacterium	isoamylase	Amylolytic enzymes	K01214	step1_Organic_carbon_oxidation	0	0	0	0	0	0	0	0	0	0.308322	0.936956	0.349234	0	0	0	0.900436	0.528154	1.02	0	0.187871	0
T5_3.80206_1	k__Bacteria; p__Nitrospirae; c__Nitrospira; o__Nitrospirales; f__Nitrospiraceae; g__Nitrospira; s__Nitrospira moscoviensis	acdA	Acetogenesis	K01905	step6_Fermentation	0	0	0	0	0	0	0	0	0	0.042143	0.042727	0.032071	0	0	0	0.147235	0.04865	0.675278	0.125024	0.026056	0
T5_3.80613_1	k__Bacteria; p__Proteobacteria; c__Gammaproteobacteria; o__Xanthomonadales; f__Xanthomonadaceae	acs	Acetate to acetyl-CoA	K01895	step6_Fermentation	0	0	0	0	0	0	0.019917	0.023261	0	0.173436	0.263755	0.107511	0.65194	0.101669	0.358192	0.422161	0	0.508589	0.03216	0.101345	0.32144
T5_3.80857_1	k__Bacteria; p__Proteobacteria; c__Alphaproteobacteria	beta-mannosidase	Other oligosaccharide degrading	K01192	step1_Organic_carbon_oxidation	0	0	0	0	0	0	0	0	0	0	0	0	0	0.124204	0	0.212377	0.414293	0.514885	0	0.110554	0
T5_3.80927_1	k__Bacteria; p__Acidobacteria; c__NA; o__NA; f__NA; g__NA; s__Acidobacteria bacterium	ldh	Lactate utilization	K00016	step6_Fermentation	0	0	0	0	0	0	0	0	0	0	1.613234	0.402217	0	0	0	0.62884	0.598292	1.236561	0	0	0
T5_3.81024_1	k__Bacteria; p__Actinobacteria; c__Actinomycetia; o__Micrococcales; f__Intrasporangiaceae; g__Tetrasphaera; s__Tetrasphaera japonica	adh	Alcohol utilization	K00001	step6_Fermentation	0	0	0	0	0	0	0	0	0	0.11722	0	0.531883	0.089492	0.402163	0	0	0	0.996923	0	0.215062	0
T5_3.81268_1	k__Bacteria; p__Proteobacteria; c__Deltaproteobacteria; o__Myxococcales; f__NA; g__NA; s__Myxococcales bacterium	isoamylase	Amylolytic enzymes	K01214	step1_Organic_carbon_oxidation	0	0	0	0	0	0	0	0	0	0.11648	0	0.088521	0	0.080546	0	0.339243	0.268434	0.824026	0.129733	0.169719	0.117169
T5_3.81427_1	k__Bacteria	chitiniase	Chitin degrading	K01183	step1_Organic_carbon_oxidation	0	0	0	0	0	0	0	0	0	0.520911	0.196152	0.146665	0	0	0	0.33865	0.222142	1.005991	0	0	0
T5_3.81587_1	k__Bacteria; p__Proteobacteria; c__Betaproteobacteria; o__Burkholderiales; f__NA; g__NA; s__Burkholderiales bacterium RIFCSPHIGHO2_12_FULL_69_20	bcrB	Benzoyl-CoA reduction	K04113	step1_Organic_carbon_oxidation	0.07376	0	0	0.334882	0	0.174711	0.128527	0	0	0.100504	0.498175	0.304422	0	0.207313	0.10908	0.3516	0.230513	0.379799	0.227714	0.061603	0.16306
T5_3.81616_1	k__Bacteria	branched-chain amino acid aminotransferase/4-amino-4-deoxychorismate lyase	Branched-chain amino acid aminotransferase/4-amino-4-deoxychorismate lyase	K00826	step1_Organic_carbon_oxidation	0	0	0	0	0	0	0	0	0	0.270376	0.56582	0.051328	0	0	0.036642	0.078762	0.155607	0.510284	0	0.083265	0
T5_3.81705_1	k__Bacteria; p__Proteobacteria	fdoG	Formate oxidation	K00123	step1_Organic_carbon_oxidation	0	0	0	0	0	0.031576	0.01546	0	0	0.360739	0.180982	0.576803	0.056263	0.200175	0.117209	0.420048	0.583418	0.679846	0.401147	0.200915	0.237026
T5_3.81806_1	k__Bacteria; p__Proteobacteria	hexosaminidase	Chitin degrading	K01207	step1_Organic_carbon_oxidation	0	0	0	0	0	0	0	0	0	0	0	0	0	0	0	0.165927	0.649523	1.074718	0	0	0
T5_3.82102_1	k__Bacteria; p__Planctomycetes; c__NA; o__NA; f__NA; g__NA; s__Planctomycetes bacterium RBG_13_60_9	mannan endo-1,4-beta-mannosidase	Endohemicellulases	K01218	step1_Organic_carbon_oxidation	0	0	0	0	0	0	0	0	0	0.257159	0.586447	0.146499	0	0	0	0.224721	0.296996	0.849215	0.095514	0.039617	0
T5_3.82107_1	k__Bacteria	adh	Alcohol utilization	K00001	step6_Fermentation	0	0	0	0	0	0	0	0	0	0	0.088348	0.132202	0	0.18018	0.094598	0.508232	0.40057	0.988132	0.25951	0.374845	0
T5_3.82178_1	k__Bacteria	beta-xylosidase	Other oligosaccharide degrading	K01198	step1_Organic_carbon_oxidation	0	0	0	0	0	0	0	0	0	0.357704	0.362369	0.134924	0	0	0	0.209035	0	0.844772	0	0.108834	0
T5_3.82561_1	k__Bacteria	mannan endo-1,4-beta-mannosidase	Endohemicellulases	K01218	step1_Organic_carbon_oxidation	0	0	0	0	0	0	0	0	0	0	0	0	0	0	0	2.540071	0	1.327676	0	0	0
T5_3.82663_1	k__Bacteria; p__Proteobacteria; c__Gammaproteobacteria; o__NA; f__NA; g__NA; s__Gammaproteobacteria bacterium HGW-Gammaproteobacteria-1	aspB	Metabolism of organic sulfur | Cysteine <-> 3-mercaptopyruvate	K00812	step1_Organic_carbon_oxidation	0	0	0	0	0	0	0	0	0	0.074802	0.075803	0	0	0	0	0.383908	0.08603	0.423572	0	0	0
T5_3.82787_1	k__Bacteria; p__Proteobacteria; c__Alphaproteobacteria; o__Rhodospirillales	serine-pyruvate aminotransferase/archaeal aspartate aminotransferase	Serine-pyruvate aminotransferase/archaeal aspartate aminotransferase	K00830	step1_Organic_carbon_oxidation	0	0	0	0	0.106079	0.118499	0.058153	0	0	0.273446	0.415391	0.309868	0	0	0	0.478832	0	0.904585	0.408429	0	0.220546
T5_3.82815_2	k__Bacteria	chitiniase	Chitin degrading	K01183	step1_Organic_carbon_oxidation	0	0	0	0.041336	0	0	0	0.045174	0	0.253182	0.128383	0.353871	0	0.073322	0.01142	0.073678	0.439474	0.855625	0.437487	0.209379	0.33021
T5_3.83100_2	k__Bacteria; p__Acidobacteria; c__NA; o__NA; f__NA; g__NA; s__Acidobacteria bacterium	fdoG	Formate oxidation	K00123	step1_Organic_carbon_oxidation	0	0	0	0	0	0	0	0	0	0	0	0.441375	0	0	0	0.691535	0	2.171193	0	0	0
T5_3.83235_1	k__Bacteria; p__Proteobacteria; c__Alphaproteobacteria; o__Hyphomicrobiales; f__Xanthobacteraceae; g__Azorhizobium	fdoG	Formate oxidation	K00123	step1_Organic_carbon_oxidation	0.082323	0	0.395055	0.150102	0.17356	0	0	0	0	0.449015	0.227382	0.186563	0.119514	0.154137	0	0	0.128572	0.63809	0	0.274767	0
T5_3.83277_1	k__Bacteria; p__Bacteroidetes; c__Cytophagia; o__Cytophagales; f__Fulvivirgaceae; g__Ohtaekwangia; s__Ohtaekwangia koreensis*	histidinol-phosphate/aromatic aminotransferase	Histidinol-phosphate/aromatic aminotransferase	K00817	step1_Organic_carbon_oxidation	0	0	0	0	0	0	0	0	0	0.078719	0.239304	0.204875	0	0	0	0.550316	0.90543	0.862526	0.35111	0.266163	0.06412
T5_3.83626_1	k__Bacteria	fdoG	Formate oxidation	K00123	step1_Organic_carbon_oxidation	0	0	0	0	0	0	0	0	0	0	0.158373	0.472213	0.118411	0	0	0.365313	0.714129	0.886724	0.701835	0.285768	0
T5_3.83676_1	k__Bacteria; p__Proteobacteria; c__Alphaproteobacteria; o__Caulobacterales; f__Caulobacteraceae; g__Phenylobacterium; s__Phenylobacterium parvum	acyl-CoA dehydrogenase	Fatty acid degradation	K00249	step1_Organic_carbon_oxidation	0	0	0	0	0	0	0	0	0	0	0	1.141253	0	0	0	5.329391	0.847014	6.355354	0	0	0
T5_3.83696_1	k__Bacteria; p__Proteobacteria; c__Alphaproteobacteria; o__Hyphomicrobiales; f__Xanthobacteraceae; g__Pseudolabrys; s__Pseudolabrys sp. GY_H	branched-chain amino acid aminotransferase/4-amino-4-deoxychorismate lyase	Branched-chain amino acid aminotransferase/4-amino-4-deoxychorismate lyase	K00826	step1_Organic_carbon_oxidation	0	0	0	0	0	0	0.073528	0	0	0.343736	0.058071	0.304889	0.044424	0.277343	0.095192	0.200217	0.132039	0.486318	0	0.106019	0
T5_3.83710_1	k__Bacteria; p__Proteobacteria; c__NA; o__NA; f__NA; g__NA; s__Proteobacteria bacterium	histidinol-phosphate/aromatic aminotransferase	Histidinol-phosphate/aromatic aminotransferase	K00817	step1_Organic_carbon_oxidation	0	0	0	0	0	0	0	0	0	0.435333	0.321241	0.331607	0	0	0	0	0.457329	0.92361	0.469889	0.293951	0
T5_3.83738_1	k__Bacteria; p__Proteobacteria; c__Betaproteobacteria; o__NA; f__NA; g__NA; s__Betaproteobacteria bacterium RIFCSPLOWO2_12_FULL_68_19	bcrA	Benzoyl-CoA reduction	K04114	step1_Organic_carbon_oxidation	0	0	0	0	0.096081	0	0	0	0	0	0	0	0	0.255189	0	0.144758	0.425801	0.351689	0	0.075802	0.100231
T5_3.83876_1	k__Bacteria; p__Bacteroidetes; c__Cytophagia; o__Cytophagales; f__Fulvivirgaceae; g__Chryseolinea; s__Chryseolinea flava	hexosaminidase	Chitin degrading	K01207	step1_Organic_carbon_oxidation	0	0	0	0	0	0.282774	0	0	0	0	0	0	0	0	0	0.190776	0	0.925881	0	0	0
T5_3.83941_1	k__Bacteria; p__Proteobacteria; c__Betaproteobacteria; o__Burkholderiales; f__Comamonadaceae; g__Hydrogenophaga	acyl-CoA dehydrogenase	Fatty acid degradation	K00249	step1_Organic_carbon_oxidation	0	0	0	0	0	0	0	0	0	0.252518	0.219462	0.384535	0	0	0	0.756086	0.541745	1.223724	0	0	0
T5_3.84085_2	k__Bacteria; p__Proteobacteria; c__NA; o__NA; f__NA; g__NA; s__Proteobacteria bacterium	frmA	Formaldehyde oxidation	K00121	step1_Organic_carbon_oxidation	0.194599	0.178453	0	0.362575	0	0	0	0	0	1.050142	0.266246	0.595751	0	0	0	0.307736	0.897697	1.979441	0.198777	0.159793	0
T5_3.84479_1	k__Bacteria; p__Acidobacteria	acs	Acetate to acetyl-CoA	K01895	step6_Fermentation	0	0	0	0	0	0	0	0	0	0	0	0	0	0	0	0.062641	0.061995	0.557841	0.039916	0.03319	0
T5_3.84672_1	k__Bacteria; p__Verrucomicrobia; c__NA; o__NA; f__NA; g__NA; s__Verrucomicrobia bacterium	histidinol-phosphate/aromatic aminotransferase	Histidinol-phosphate/aromatic aminotransferase	K00817	step1_Organic_carbon_oxidation	0	0	0	0	0	0	0	0	0	0.139675	0.212331	0.546384	0	0	0	0.65699	0.64292	0.743329	0.051898	0	0
T5_3.85102_1	k__Bacteria	pta	Acetogenesis	K00625	step6_Fermentation	0	0	0	0	0	0	0	0	0	0.157214	0	0.452951	0	0	0	0.219522	0.171258	0.708662	0.2791	0.274178	0.12076
T5_3.85423_1	k__Bacteria; p__Proteobacteria; c__Alphaproteobacteria; o__Sphingomonadales; f__Erythrobacteraceae; g__Erythrobacter; s__Erythrobacter sp. SG61-1L	phosphoserine aminotransferase	Phosphoserine aminotransferase	K00831	step1_Organic_carbon_oxidation	0	0	0.389723	0	0	0	0	0	0.265394	0	0	0	0	0	0	0	0.588986	1.946994	0.403758	0.319958	0
T5_3.85629_1	k__Bacteria; p__Planctomycetes	aspB	Metabolism of organic sulfur | Cysteine <-> 3-mercaptopyruvate	K00812	step1_Organic_carbon_oxidation	0	0	0	0	0	0	0	0	0	0.138476	0	0	0	0	0	0	0	0.654473	0	0	0
T5_3.85648_1	k__Bacteria; p__Proteobacteria	histidinol-phosphate/aromatic aminotransferase	Histidinol-phosphate/aromatic aminotransferase	K00817	step1_Organic_carbon_oxidation	0	0	0	0	0	0	0.020887	0	0	0	0	0	0	0	0	0.113649	0.056277	1.057981	0.217208	0	0.039971
T5_3.86228_1	k__Bacteria; p__Proteobacteria; c__Alphaproteobacteria; o__Hyphomicrobiales	acyl-CoA dehydrogenase	Fatty acid degradation	K00249	step1_Organic_carbon_oxidation	0	0	0	0	0	0	0	0	0	0	0.503565	0.500298	0	0	0	0.193628	0.75637	0.156612	0.372258	0.100886	0
T5_3.87292_1	k__Bacteria; p__Proteobacteria; c__Alphaproteobacteria; o__Sphingomonadales	fdoG	Formate oxidation	K00123	step1_Organic_carbon_oxidation	0	0	0	0	0	0.088188	0.346009	0.054755	0	0.304416	0.207512	0	0.077779	0.139519	0	0.118331	0.232709	0.383456	0	0.062188	0.329197
T5_3.87827_2	k__Bacteria; p__Actinobacteria; c__Actinomycetia; o__Corynebacteriales; f__Nocardiaceae; g__Rhodococcus; s__Rhodococcus opacus	ubiX	Phenol => Benzoyl-CoA	K03186	step1_Organic_carbon_oxidation	0	0	0	0	0	0	0	0	0	0.666444	0.337497	0.420202	0.169861	0.152539	0.060297	0.906923	0.38171	0.574089	0.248325	0.339906	0.539587
T5_3.87857_1	k__Bacteria; p__Proteobacteria; c__NA; o__NA; f__NA; g__NA; s__Proteobacteria bacterium	isoamylase	Amylolytic enzymes	K01214	step1_Organic_carbon_oxidation	0	0	0	0	0	0	0.041282	0	0	0	0	0.073332	0	0	0	0.477546	0	1.097445	0.217166	0.059372	0
T5_3.88058_1	k__Bacteria; p__Proteobacteria; c__Gammaproteobacteria; o__Xanthomonadales; f__Xanthomonadaceae; g__Vulcaniibacterium; s__Vulcaniibacterium tengchongense	isoamylase	Amylolytic enzymes	K01214	step1_Organic_carbon_oxidation	0	0	0	0	0	0	0	0	0	0	0	0.10877	0	0	0	0	0.164516	1.088958	0.107618	0	0
T5_3.88072_1	k__Bacteria; p__Proteobacteria; c__Gammaproteobacteria; o__Xanthomonadales; f__NA; g__NA; s__Xanthomonadales bacterium	aspB	Metabolism of organic sulfur | Cysteine <-> 3-mercaptopyruvate	K00812	step1_Organic_carbon_oxidation	0	0	0	0	0	0	0.023863	0	0	0.501816	0.282665	0.544196	0	0.038578	0	0.431487	0.243222	0.33951	0.331098	0.034072	0.09126
T5_3.88433_1	k__Bacteria; p__Proteobacteria; c__Alphaproteobacteria; o__Caulobacterales; f__Caulobacteraceae; g__Phenylobacterium; s__Phenylobacterium zucineum	adh	Alcohol utilization	K00001	step6_Fermentation	0	0	0	0.205307	0	0.131682	0	0	0	0.15203	0.153992	0.344411	0.115232	0	0	0.177581	0	0.862176	0.113703	0.370604	0
T5_3.88477_1	k__Bacteria; p__Proteobacteria; c__Betaproteobacteria; o__Burkholderiales; f__Comamonadaceae	phosphoserine aminotransferase	Phosphoserine aminotransferase	K00831	step1_Organic_carbon_oxidation	0.522145	0	0.25164	0	0	0	0	0	0	0	0.703823	0	0	0	0	0	0	1.302371	0	0	0.278513
T5_3.88680_1	k__Bacteria; p__Acidobacteria	4-aminobutyrate aminotransferase and related aminotransferases	4-aminobutyrate aminotransferase and related aminotransferases	K00823	step1_Organic_carbon_oxidation	0	0	0	0	0	0	0	0	0	0	0.519711	0.778492	0	0	0	1.820635	0	0.478494	0	0	0
T5_3.88925_1	k__Bacteria; p__Actinobacteria; c__Actinomycetia; o__Micromonosporales; f__Micromonosporaceae; g__Actinoplanes; s__Actinoplanes rectilineatus	chitiniase	Chitin degrading	K01183	step1_Organic_carbon_oxidation	0	0	0	0	0	0	0	0	0	0	0	0	0	0	0	0	0	1.276822	0	0	0
T5_3.89302_1	k__Bacteria	aspB	Metabolism of organic sulfur | Cysteine <-> 3-mercaptopyruvate	K00812	step1_Organic_carbon_oxidation	0	0	0	0	0	0	0	0	0	0	0	0.982435	0	0	0	0	0	1.814514	1.000654	0	1.031294
T5_3.89316_1	k__Bacteria; p__Bacteroidetes; c__Chitinophagia; o__Chitinophagales; f__Chitinophagaceae; g__Niastella; s__Niastella populi	Form II	CBB cycle - Rubisco	K01601	step2_Carbon_fixation	0	0	0	0	0	0	0	0	0	0.601263	0	0.151212	0	0	0	0	0	0.56767	0	0	0
T5_3.89638_1	k__Bacteria; p__Proteobacteria; c__NA; o__NA; f__NA; g__NA; s__Proteobacteria bacterium	fdoH	Formate oxidation	K00124	step1_Organic_carbon_oxidation	0	0	0	0	0	0	0	0	0	0	0.273449	0	0	0	0	0.157602	0.771627	0.63798	0.302432	0	0.108912
T5_3.89745_1	k__Bacteria; p__Proteobacteria; c__Alphaproteobacteria; o__Hyphomicrobiales; f__Boseaceae; g__Bosea; s__Bosea sp. LC85	aminotransferase class I and II	Aminotransferase class I and II	K05825	step1_Organic_carbon_oxidation	0	0	0	0	0	0	0	0	0	0	0.283108	0	0	0	0	0.325519	0.48219	0.659082	0.155694	0	0.056984
T5_3.89851_1	k__Bacteria; p__Proteobacteria; c__Alphaproteobacteria	frmA	Formaldehyde oxidation	K00121	step1_Organic_carbon_oxidation	0	0	0	0	0	0.210353	0.567569	0	0.062475	0.121229	0	0.091658	0	0	0.394986	0.14145	0.138738	0.572788	0.18212	0	0.293968
T5_3.89862_1	k__Bacteria; p__Bacteroidetes; c__Sphingobacteriia; o__Sphingobacteriales; f__Sphingobacteriaceae; g__Mucilaginibacter	beta-galactosidase	Other oligosaccharide degrading	K01190	step1_Organic_carbon_oxidation	0	0	0	0	0	0	0	0	0	0	0.211673	0	0	0	0	0	0	0.987159	0	0	0
T5_3.89949_1	k__Bacteria; p__Proteobacteria; c__Alphaproteobacteria; o__NA; f__NA; g__NA; s__Alphaproteobacteria bacterium RIFCSPHIGHO2_12_FULL_66_14	fdoG	Formate oxidation	K00123	step1_Organic_carbon_oxidation	0.074465	0.066614	0	0	0.156632	0.264564	0	0	0.052293	0.507359	0.154642	0.076832	0.155557	0.06976	0.165201	1.538297	0.232709	0.47932	0.302282	0.062188	0.329197
T5_3.90140_1	k__Bacteria; p__Proteobacteria; c__Alphaproteobacteria; o__Hyphomicrobiales; f__Bradyrhizobiaceae	fdoG	Formate oxidation	K00123	step1_Organic_carbon_oxidation	0	0	0.062238	0	0.068303	0	0	0	0	0	0	0	0	0.061059	0.048098	0.103361	0	0.586144	0	0.108879	0
T5_3.90249_2	k__Bacteria; p__Proteobacteria; c__Deltaproteobacteria; o__Myxococcales; f__NA; g__NA; s__Myxococcales bacterium	branched-chain amino acid aminotransferase/4-amino-4-deoxychorismate lyase	Branched-chain amino acid aminotransferase/4-amino-4-deoxychorismate lyase	K00826	step1_Organic_carbon_oxidation	0	0	0	0	0	0	0	0	0	1.370347	0.28782	0	0	0	0.154894	0.665281	0	1.869557	0	0.172871	0
T5_3.90252_1	k__Bacteria; p__Bacteroidetes; c__Chitinophagia; o__Chitinophagales; f__Chitinophagaceae; g__Niastella; s__Niastella populi	isoamylase	Amylolytic enzymes	K01214	step1_Organic_carbon_oxidation	0	0	0	0	0	0	0	0	0	3.710282	0	2.132716	0	0	0	1.659128	1.061298	1.751841	0	0	0
T5_3.90357_1	k__Bacteria; p__Proteobacteria; c__Gammaproteobacteria; o__Oceanospirillales; f__Saccharospirillaceae; g__Saccharospirillum; s__Saccharospirillum alexandrii	acs	Acetate to acetyl-CoA	K01895	step6_Fermentation	0	0	0	0	0	0	0	0	0	0	0	0.395643	0	0	0	0.617741	0.588986	1.946986	0.403758	0	0
T5_3.90454_1	k__Bacteria; p__Proteobacteria; c__Gammaproteobacteria; o__Nevskiales; f__Steroidobacteraceae; g__Steroidobacter	aspB	Metabolism of organic sulfur | Cysteine <-> 3-mercaptopyruvate	K00812	step1_Organic_carbon_oxidation	0.119257	0	0	0	0	0.070678	0.034647	0.174805	0.627707	0.324586	0.082226	0.553922	0	0.055938	0	0.189164	0.466301	0.612919	0.060352	0.099758	0.132135
T5_3.90473_1	k__Bacteria; p__Verrucomicrobia; c__Verrucomicrobiae; o__Verrucomicrobiales; f__Akkermansiaceae; g__Akkermansia; s__Akkermansia muciniphila	beta-galactosidase	Other oligosaccharide degrading	K01190	step1_Organic_carbon_oxidation	0.024885	0.043592	0.070618	0.132705	0	0.206899	0	0	0	0.101276	0.273845	0	0.026342	0	0	0	0.156035	0.540723	0.025023	0	0
T5_3.90681_1	k__Bacteria; p__Proteobacteria; c__Alphaproteobacteria; o__Hyphomicrobiales	fdoG	Formate oxidation	K00123	step1_Organic_carbon_oxidation	0	0	0	0	0	0	0.036316	0	0.131612	0.170162	0.087605	0.19353	0.065495	0.05862	0.369194	0.495889	0.195477	0.642744	0.126591	0.418137	0.138439
T5_3.90739_1	k__Bacteria; p__Proteobacteria; c__NA; o__NA; f__NA; g__NA; s__Proteobacteria bacterium	4-aminobutyrate aminotransferase and related aminotransferases	4-aminobutyrate aminotransferase and related aminotransferases	K00823	step1_Organic_carbon_oxidation	0	0	0	0	0	0	0	0	0	0.650793	0.287003	0.344152	0	0.04072	0	0.137219	0.589365	0.33331	0.147073	0.109039	0.048155
T5_3.91025_1	k__Bacteria; p__Proteobacteria; c__Alphaproteobacteria; o__Hyphomicrobiales; f__Bradyrhizobiaceae; g__Bradyrhizobium	acyl-CoA dehydrogenase	Fatty acid degradation	K00249	step1_Organic_carbon_oxidation	0	0	0	0	0.212158	0.236997	0	0	0	0.273446	0.276927	0.103289	0	0	0	0.319222	0.156263	0.646132	0.102107	0	0.110273
T5_3.91536_1	k__Bacteria; p__Acidobacteria; c__NA; o__NA; f__NA; g__NA; s__Acidobacteria bacterium RIFCSPLOWO2_12_FULL_67_14b	bcrA	Benzoyl-CoA reduction	K04114	step1_Organic_carbon_oxidation	0	0	0	0	0	0	0	0	0	0	0	0	0	0	0	0.888232	0	4.943053	0	0	0
T5_3.91536_2	k__Bacteria; p__Planctomycetes; c__NA; o__NA; f__NA; g__NA; s__Planctomycetes bacterium	bcrB	Benzoyl-CoA reduction	K04113	step1_Organic_carbon_oxidation	0	0	0	0.948877	0	0	0	0	0	0	0.689491	0	0	0	0	0.797895	0	0.957616	0	0	0
T5_3.91596_2	k__Bacteria; p__Proteobacteria; c__Alphaproteobacteria; o__Sphingomonadales; f__Sphingomonadaceae; g__Sphingomonas; s__Sphingomonas sp. URHD0057	cellulase	Cellulose degrading	K01779	step1_Organic_carbon_oxidation	0.054223	0	0	0	0	0	0	0	0	0.22126	0.454841	0	0	0.050893	0.03999	0.286124	0.254502	0.647611	0.164472	0.090769	0.360802
T5_3.91919_1	k__Bacteria; p__Chloroflexi; c__Chloroflexia; o__Herpetosiphonales; f__Herpetosiphonaceae; g__Herpetosiphon; s__Herpetosiphon geysericola	beta-galactosidase	Other oligosaccharide degrading	K01190	step1_Organic_carbon_oxidation	0	0	0	0	0	0	0	0	0	0.066736	0.270553	0.304086	0	0.046095	0	0.085513	0.227158	0.39189	0.099166	0	0
T5_3.91953_1	k__Bacteria; p__Proteobacteria; c__Gammaproteobacteria; o__Xanthomonadales; f__Xanthomonadaceae; g__Pseudoxanthomonas; s__Pseudoxanthomonas sp. Root630	phosphoserine aminotransferase	Phosphoserine aminotransferase	K00831	step1_Organic_carbon_oxidation	0	0	0	0	0.035689	0.077734	0.300576	0	0	0.279754	0.141807	0.532036	0	0	0	0.054304	0.604258	0.439494	0.034592	0.028808	0
T5_3.92179_1	k__Bacteria; p__Proteobacteria; c__Alphaproteobacteria; o__Caulobacterales; f__Caulobacteraceae; g__Brevundimonas; s__Brevundimonas sp. 12-68-7	acs	Acetate to acetyl-CoA	K01895	step6_Fermentation	0	0	0	0	0	0	0.063764	0.081268	0	0	0	0	0	0	0	0	0	1.275592	0	0	0
T5_3.92459_1	k__Bacteria; p__Candidatus Hydrogenedentes; c__NA; o__NA; f__NA; g__NA; s__Candidatus Hydrogenedentes bacterium	ldh	Lactate utilization	K00016	step6_Fermentation	0	0	0	0	0	0	0	0	0	0	0	0	0	0	0	0.839106	0.685938	0.792851	0	0	0
T5_3.93084_1	k__Bacteria; p__Proteobacteria; c__Betaproteobacteria; o__Burkholderiales; f__Comamonadaceae; g__Variovorax	glucoamylase	Amylolytic enzymes	K01178	step1_Organic_carbon_oxidation	0	0	0	0.053811	0.062439	0.353388	0	0	0	0	0.082226	0.061547	0	0	0	0	0.466301	1.072608	0	0	0
T5_3.93237_2	k__Bacteria; p__Proteobacteria; c__Gammaproteobacteria	frmA	Formaldehyde oxidation	K00121	step1_Organic_carbon_oxidation	0	0.08262	0.075829	0.209646	0.097483	0.166283	0	0	0	1.016158	1.010642	0.820384	0	0	0	1.406026	1.912554	1.438168	0.707654	0.626847	0.259438
T5_3.93300_1	k__Bacteria; p__Proteobacteria; c__NA; o__NA; f__NA; g__NA; s__Proteobacteria bacterium	phosphoserine aminotransferase	Phosphoserine aminotransferase	K00831	step1_Organic_carbon_oxidation	0	0	0	0	0	0	0	0	0	0	0	0.693973	0	0	0	0	0	0.650219	0	0.280635	0
T5_3.93646_1	k__Bacteria; p__Actinobacteria; c__Actinomycetia; o__Micromonosporales; f__Micromonosporaceae; g__Actinoplanes; s__Actinoplanes sp. LAM7112	beta-mannosidase	Other oligosaccharide degrading	K01192	step1_Organic_carbon_oxidation	0	0	0	0	0	0	0	0	0	0	0.281325	0.140272	0	0.063709	0	0	0	1.04911	0.275579	0.227198	0
T5_3.93835_1	k__Bacteria; p__Proteobacteria	Form II	CBB cycle - Rubisco	K01601	step2_Carbon_fixation	0	0	0	0	0	0	0	0	0	0	0	0	0	0	0	2.23631	0	1.755667	0	0	0
T5_3.93854_1	k__Bacteria; p__Proteobacteria; c__Alphaproteobacteria; o__NA; f__NA; g__NA; s__Alphaproteobacteria bacterium	mauB	Methyl amine -> formaldehyde	K15229	step1_Organic_carbon_oxidation	0	0	0	0	0	0	0	0	0	0	0.400107	0	0	0	0	0	0.602317	1.244523	0	0	0
T5_3.93939_1	k__Bacteria; p__Proteobacteria	acs	Acetate to acetyl-CoA	K01895	step6_Fermentation	0	0	0	0	0	0	0	0	0	0	0.136752	0	0	0	0	0	0.308651	0.382788	0	0	0
T5_3.93990_2	k__Bacteria; p__Acidobacteria; c__NA; o__NA; f__NA; g__NA; s__Acidobacteria bacterium RBG_16_68_9	acyl-CoA dehydrogenase	Fatty acid degradation	K00249	step1_Organic_carbon_oxidation	0	0	0	0.234328	0	0	0	0	0	0.651462	0.180091	0.540053	0	0	0	0.68996	0.272936	0.949708	0.307844	0.14609	0
T5_3.94055_1	k__Bacteria; p__Proteobacteria; c__Betaproteobacteria; o__Nitrosomonadales	fdoG	Formate oxidation	K00123	step1_Organic_carbon_oxidation	0	0	0	0	0	0	0	0	0	0	0.046245	0	0	0	0	0.212501	0.15791	0.688021	0	0.028188	0
T5_3.94401_1	k__Bacteria; p__Proteobacteria; c__Gammaproteobacteria; o__Nevskiales; f__Steroidobacteraceae; g__Steroidobacter	acs	Acetate to acetyl-CoA	K01895	step6_Fermentation	0	0	0	0	0	0.449456	0	0	0	0	1.021639	0	0	0	0	0	0	1.410796	0	0	0
T5_3.95026_2	k__Bacteria; p__Proteobacteria	frmA	Formaldehyde oxidation	K00121	step1_Organic_carbon_oxidation	0	0	0	0.15821	0.362067	0	0	0	0	0	0.233661	0.348014	0	0	0	0	0	0.43469	0	0.140178	0
T5_3.95035_1	k__Bacteria; p__Proteobacteria; c__Betaproteobacteria; o__NA; f__NA; g__NA; s__Betaproteobacteria bacterium RBG_16_66_20	acs	Acetate to acetyl-CoA	K01895	step6_Fermentation	0	0	0	0	0	0	0	0	0	0.135012	0.957071	0.204013	0	0	0	0	0.154325	1.148364	0	0	0
T5_3.95094_1	k__Bacteria; p__Proteobacteria; c__Deltaproteobacteria; o__Myxococcales; f__NA; g__NA; s__Sorangiineae bacterium NIC37A_2	isoamylase	Amylolytic enzymes	K01214	step1_Organic_carbon_oxidation	0	0	0	0	0	0	0	0	0	0	0.133768	0.092706	0	0	0	0.146011	0.280639	0.736946	0.548769	0.224831	0
T5_3.95374_1	k__Bacteria; p__Proteobacteria; c__Deltaproteobacteria; o__NA; f__NA; g__NA; s__Deltaproteobacteria bacterium 13_1_40CM_3_71_4	histidinol-phosphate/aromatic aminotransferase	Histidinol-phosphate/aromatic aminotransferase	K00817	step1_Organic_carbon_oxidation	0	0	0	0	0	0	0	0	0	0	0	0.121474	0	0	0	1.692076	0.367399	0.608363	0	0.196003	0
T5_3.95517_1	k__Bacteria; p__Proteobacteria; c__Alphaproteobacteria; o__Hyphomicrobiales; f__Rhizobiaceae	adh	Alcohol utilization	K00001	step6_Fermentation	0	0	0	0	0	0	0	0	0	0.112254	0.568456	0.084924	0	0	0	0.130939	0.128572	1.060679	0.250977	0.068692	0
T5_3.95608_2	k__Bacteria	aminotransferase class I and II	Aminotransferase class I and II	K05825	step1_Organic_carbon_oxidation	0	0	0	0	0	0	0	0	0	0.190666	0	0	0	0	0.311143	0.668805	0.217332	0.90051	0.286312	0	0
T5_3.96087_1	k__Bacteria; p__Proteobacteria	fdoG	Formate oxidation	K00123	step1_Organic_carbon_oxidation	0	0	0	0.063266	0	0.082677	0	0	0	0	0.539951	0.144039	0	0.065412	0	1.551788	0.545436	0.808197	0.070772	0.349892	0.077197
T5_3.96111_2	k__Bacteria; p__Proteobacteria; c__Alphaproteobacteria; o__Sphingomonadales; f__Sphingomonadaceae; g__Sphingomonas; s__Sphingomonas edaphi	cellulase	Cellulose degrading	K01779	step1_Organic_carbon_oxidation	0	0	0	0	0	0	0	0	0	0.075881	0.076895	0.057579	0.117107	0.104691	0.164584	0.265303	0.08726	1.07441	0.169241	0	0.309213
T5_3.96236_2	k__Bacteria	pta	Acetogenesis	K00625	step6_Fermentation	0	0	0	0	0	0	0	0	0	0	0.366444	0	0	0	0	0	0	2.977989	0	0	0
T5_3.96324_1	k__Bacteria; p__Proteobacteria; c__NA; o__NA; f__NA; g__NA; s__Proteobacteria bacterium	frmA	Formaldehyde oxidation	K00121	step1_Organic_carbon_oxidation	0	0	0	0.020141	0	0	0	0	0	0.288757	0.5703	0.311458	0	0.045653	0	0.040681	0.109518	0.47625	0.144511	0.315913	0.183354
T5_3.96468_1	k__Bacteria; p__Proteobacteria; c__Betaproteobacteria; o__Burkholderiales; f__Comamonadaceae	acyl-CoA dehydrogenase	Fatty acid degradation	K00249	step1_Organic_carbon_oxidation	0	0	0	0	0	0	0	0	0	0.374421	1.145054	0.285636	0.2803	0.260371	0	0.442969	0	1.763707	0.28796	0.689864	0
T5_3.97133_1	k__Bacteria; p__Proteobacteria; c__Alphaproteobacteria; o__Sphingomonadales; f__Erythrobacteraceae	fdoG	Formate oxidation	K00123	step1_Organic_carbon_oxidation	0	0	0	0	0	0	0	0	0.043175	0	0.169678	0.063491	0	0	0	0	0	0.711546	0.062283	0.154251	0.068136
T5_3.97935_2	k__Bacteria	phosphoserine aminotransferase	Phosphoserine aminotransferase	K00831	step1_Organic_carbon_oxidation	0	0	0	0	0	0	0	0	0	0	0.293512	0.438153	0	0	0	0	0	0.816888	0	0	0
T5_3.98003_1	k__Bacteria; p__Chloroflexi	fdoG	Formate oxidation	K00123	step1_Organic_carbon_oxidation	0	0	0	0	0	0	0	0	0	0.275689	0.419105	0.156993	0	0	0	0.642497	0.713884	0.631013	0.204859	0	0.168742
T5_3.98267_2	k__Bacteria; p__Proteobacteria; c__Betaproteobacteria; o__Burkholderiales; f__NA; g__Piscinibacter; s__Piscinibacter defluvii	acyl-CoA dehydrogenase	Fatty acid degradation	K00249	step1_Organic_carbon_oxidation	0	0	0	0	0.057092	0	0	0	0	0.222822	0.72865	0.225473	0	0	0	0.086998	0.683422	1.121698	0	0.045701	0
T5_3.98306_2	k__Bacteria; p__Gemmatimonadetes; c__Gemmatimonadetes; o__Gemmatimonadales; f__Gemmatimonadaceae; g__Gemmatimonas; s__Gemmatimonas phototrophica	pta	Acetogenesis	K00625	step6_Fermentation	0	0	0	0	0	0	0	0	0	0	0.427673	0.15918	0	0	0	0.246785	0.480731	0.99526	0	0	0
T5_3.98479_1	k__Bacteria; p__Proteobacteria; c__Alphaproteobacteria; o__Rhodospirillales	acs	Acetate to acetyl-CoA	K01895	step6_Fermentation	0.074615	0.131399	0	0.069227	0.194034	0.177115	0.021688	0	0	0.456014	0.176433	0.441098	0.039359	0.035073	0	0.242085	0.316766	0.75135	0.037601	0.089441	0.041496
T5_3.98644_1	k__Bacteria; p__Actinobacteria; c__Thermoleophilia; o__Solirubrobacterales; f__NA; g__NA; s__Solirubrobacterales bacterium 70-9	acyl-CoA dehydrogenase	Fatty acid degradation	K00249	step1_Organic_carbon_oxidation	0	0	0	0	0	0	0	0	0	0.231876	0	0.175373	0.177083	0.397821	0.062944	0.405769	0.39824	1.533823	0.172857	0.425491	0.093792
T5_3.98707_2	k__Bacteria; p__Proteobacteria; c__Gammaproteobacteria; o__Nevskiales; f__Steroidobacteraceae; g__Steroidobacter; s__Steroidobacter agariperforans	acs	Acetate to acetyl-CoA	K01895	step6_Fermentation	0	0	0	0.062118	0	0	0	0	0	0.747038	0.283813	0.283009	0	0	0.20266	0.326619	0.107173	0.617423	0.13902	0.401072	0.379261
T5_3.98747_1	k__Bacteria; p__Proteobacteria; c__Gammaproteobacteria; o__Pseudomonadales; f__Pseudomonadaceae; g__Pseudomonas	acyl-CoA dehydrogenase	Fatty acid degradation	K00249	step1_Organic_carbon_oxidation	0	0	0	0.081206	0	0	0	0	0	0.121229	0.613846	0.366632	0	0	0	0.14145	0.83243	1.048096	0	0.148207	0
T5_3.98755_1	k__Bacteria; p__Nitrospirae; c__Nitrospira; o__Nitrospirales; f__Nitrospiraceae; g__Nitrospira; s__Nitrospira sp. ST-bin4	porA	Pyruvate oxidation	K00169	step6_Fermentation	0	0	0	0	0	0	0	0	0	0.387243	0	0.073332	0	0	0	0.225767	0.222142	1.097902	0.07208	0.059372	0
T5_3.98765_1	k__Bacteria; p__Proteobacteria	histidinol-phosphate/aromatic aminotransferase	Histidinol-phosphate/aromatic aminotransferase	K00817	step1_Organic_carbon_oxidation	0	0	0	0	0	0	0	0	0	0.222822	0	0.169104	0	0	0	0.173117	0	0.560849	0.110426	0	0.121104
T5_3.98918_1	k__Bacteria; p__Proteobacteria; c__Gammaproteobacteria; o__Nevskiales; f__Steroidobacteraceae; g__Steroidobacter	phosphoserine aminotransferase	Phosphoserine aminotransferase	K00831	step1_Organic_carbon_oxidation	0	0	0	0.205307	0.236474	0.395047	0	0	0	0	0.426912	0.459214	0	0	0	0.532743	1.21536	1.580196	0.113703	0.739416	0.244822
T5_3.98992_1	k__Bacteria; p__Proteobacteria; c__Alphaproteobacteria; o__Sphingomonadales; f__Sphingomonadaceae; g__Sphingomonas; s__Sphingomonas edaphi	adh	Alcohol utilization	K00001	step6_Fermentation	0	0	0	0	0	0	0	0	0	1.614122	0.700984	0.870034	0	0	0	2.297207	0.787594	0.86938	0	0	0.184916
T5_3.99165_2	k__Bacteria; p__Proteobacteria; c__Alphaproteobacteria; o__Caulobacterales; f__Caulobacteraceae; g__Phenylobacterium	branched-chain amino acid aminotransferase/4-amino-4-deoxychorismate lyase	Branched-chain amino acid aminotransferase/4-amino-4-deoxychorismate lyase	K00826	step1_Organic_carbon_oxidation	0	0	0	0	0	0	0	0	0	0.122561	0.296812	0.143311	0	0	0	0.068616	0.202439	0.743418	0	0	0
T5_3.99291_1	k__Bacteria; p__Proteobacteria; c__Betaproteobacteria; o__Burkholderiales; f__Comamonadaceae; g__Hydrogenophaga; s__Hydrogenophaga intermedia	acs	Acetate to acetyl-CoA	K01895	step6_Fermentation	0	0	0	0	0	0	0	0	0	0	0	0	0	0	0	0	0	1.110637	0	0.179981	0
T5_3.99360_1	k__Bacteria	acs	Acetate to acetyl-CoA	K01895	step6_Fermentation	0	0	0	0.084173	0.38892	0	0	0	0	0	0	0	0	0	0	0.146469	0	1.067475	0	0	0
T5_3.99425_1	k__Bacteria; p__Bacteroidetes; c__Chitinophagia; o__Chitinophagales; f__Chitinophagaceae; g__Niastella; s__Niastella populi	isoamylase	Amylolytic enzymes	K01214	step1_Organic_carbon_oxidation	0	0	0	0	0	0	0	0	0	0.497451	0.045848	0.206435	0	0	0.048993	0.105336	0.365305	0.596833	0.167737	0.055894	0
T5_3.99562_1	k__Bacteria; p__Bacteroidetes; c__Cytophagia; o__Cytophagales; f__Fulvivirgaceae; g__Chryseolinea; s__Chryseolinea flava	chitiniase	Chitin degrading	K01183	step1_Organic_carbon_oxidation	0	0	0	0	0	0	0	0	0	0.239497	0.097119	0.218604	0	0	0	0.278944	0.386807	1.26447	0.177699	0.147946	0.157
T5_3.100024_1	k__Bacteria; p__Proteobacteria; c__Deltaproteobacteria; o__Myxococcales; f__NA; g__NA; s__Myxococcales bacterium	isoamylase	Amylolytic enzymes	K01214	step1_Organic_carbon_oxidation	0	0	0	0	0	0	0	0	0	0.057389	0.029098	0	0	0	0	0.033407	0.099529	0.677058	0	0.178448	0
T5_3.100081_1	k__Bacteria; p__Proteobacteria; c__Alphaproteobacteria; o__Rhodospirillales; f__Rhodospirillaceae; g__Telmatospirillum; s__Telmatospirillum siberiense	frmA	Formaldehyde oxidation	K00121	step1_Organic_carbon_oxidation	0	0	0.102631	0.145411	0.056288	0	0	0	0	0.07324	0.222665	0.166765	0	0	0	0	0.252745	0.691281	0	0.045072	0
T5_3.100550_1	k__Bacteria; p__Proteobacteria; c__Betaproteobacteria	fdoG	Formate oxidation	K00123	step1_Organic_carbon_oxidation	0	0	0	0	0	0.053195	0	0	0	0	0.123695	0	0	0	0	0.354463	0.24221	0.478347	0	0	0
T5_3.100570_1	k__Bacteria; p__Proteobacteria; c__Alphaproteobacteria; o__Caulobacterales; f__Caulobacteraceae; g__Phenylobacterium; s__Phenylobacterium sp. SCN 70-31	aspB	Metabolism of organic sulfur | Cysteine <-> 3-mercaptopyruvate	K00812	step1_Organic_carbon_oxidation	0.069173	0.061742	0	0.188061	0.435837	0	0	0	0.048566	0	0	0.248417	0	0.194503	0	0.219698	0.648704	0.800959	0.341652	0	0
T5_3.101072_1	k__Bacteria; p__Bacteroidetes; c__Cytophagia; o__Cytophagales; f__Fulvivirgaceae	aspB	Metabolism of organic sulfur | Cysteine <-> 3-mercaptopyruvate	K00812	step1_Organic_carbon_oxidation	0	0	0	0	0	0	0	0	0	0	0	0	0	0	0	0	0.738913	1.232301	0	0	0
T5_3.101395_1	k__Bacteria; p__Elusimicrobia; c__NA; o__NA; f__NA; g__NA; s__Elusimicrobia bacterium	aspB	Metabolism of organic sulfur | Cysteine <-> 3-mercaptopyruvate	K00812	step1_Organic_carbon_oxidation	0	0	0	0	0	0	0	0	0	0.583768	0.147811	0	0	0	0	0	0.83351	0.551782	0	0	0
T5_3.101522_1	k__Bacteria; p__Proteobacteria; c__Alphaproteobacteria; o__Caulobacterales; f__Caulobacteraceae; g__Phenylobacterium	cellulase	Cellulose degrading	K01779	step1_Organic_carbon_oxidation	0	0	0	0	0	0	0	0	0	0.357704	0	0	0	0	0	0.418069	0	0.506863	0	0	0
T5_3.101794_1	k__Bacteria	adh	Alcohol utilization	K00001	step6_Fermentation	0	0	0	0	0	0	0	0	0	0	0	0	0	0	0	0	0	0.533972	0	0	0
T5_3.101863_1	k__Bacteria; p__Proteobacteria; c__Alphaproteobacteria; o__Hyphomicrobiales	acs	Acetate to acetyl-CoA	K01895	step6_Fermentation	0	0	0	0	0	0	0.154793	0	0	0.484915	0.245538	0.274974	0.345972	0.332605	0.197469	0.565798	0	0.572788	0.180817	0.148207	0.391957
T5_3.102244_1	k__Bacteria; p__Proteobacteria; c__NA; o__NA; f__NA; g__NA; s__Proteobacteria bacterium	fdoG	Formate oxidation	K00123	step1_Organic_carbon_oxidation	0	0.08288	0	0.168346	0.09723	0.217721	0	0	0.129262	0.125517	0.127107	0	0.095641	0.086051	0	0.439407	1.005125	1.406734	0.091448	0.153429	0
T5_3.102387_1	k__Bacteria; p__Proteobacteria; c__Alphaproteobacteria; o__Sphingomonadales; f__Sphingomonadaceae; g__Sphingobium	acs	Acetate to acetyl-CoA	K01895	step6_Fermentation	0	0	0	0	0.199223	0	0	0	0	0	0	0	0	0	0	0	0	0.485863	0	0	0
T5_3.102688_1	k__Bacteria; p__Proteobacteria; c__Gammaproteobacteria; o__Xanthomonadales; f__Xanthomonadaceae; g__Luteimonas	beta-xylosidase	Other oligosaccharide degrading	K01198	step1_Organic_carbon_oxidation	0	0	0	0	0	0	0	0	0	0	0	0.135646	0	0	0	0.69039	0	0.311355	0.383728	0.226686	0.217515
T5_3.102766_1	k__Bacteria; p__Proteobacteria; c__Alphaproteobacteria; o__Hyphomicrobiales	frmA	Formaldehyde oxidation	K00121	step1_Organic_carbon_oxidation	0.078199	0	0	0	0	0	0	0	0	0.532977	0.215941	0	0	0	0	0.372966	0.36648	0.70499	0.23824	0	0
T5_3.102777_2	k__Bacteria; p__Proteobacteria; c__Gammaproteobacteria; o__Nevskiales; f__Steroidobacteraceae; g__Steroidobacter	frmA	Formaldehyde oxidation	K00121	step1_Organic_carbon_oxidation	0	0	0	0.035783	0.124907	0.142383	0	0	0	0.108662	0.385521	0.495636	0	0	0	0.253153	0.438419	1.383424	0.16132	0.201177	0.133393
T5_3.103146_1	k__Bacteria; p__Proteobacteria; c__Gammaproteobacteria; o__NA; f__NA; g__NA; s__Gammaproteobacteria bacterium	fdoG	Formate oxidation	K00123	step1_Organic_carbon_oxidation	0	0	0	0	0	0	0	0	0	0.802709	0	0.202447	0	0	0	0.313719	0.305007	2.269549	0.405568	0	0
T5_3.103320_1	k__Bacteria; p__Proteobacteria; c__Betaproteobacteria; o__Burkholderiales; f__Oxalobacteraceae	fdoG	Formate oxidation	K00123	step1_Organic_carbon_oxidation	0	0	0	0	0	0	0	0	0	0.067162	0.204208	0.225062	0	0.092773	0	0.078308	0.077311	0.590335	0.176529	0	0.05483
T5_3.103403_1	k__Bacteria; p__Proteobacteria; c__Alphaproteobacteria; o__Rhodospirillales; f__Rhodospirillaceae; g__Algihabitans; s__Algihabitans albus*	acs	Acetate to acetyl-CoA	K01895	step6_Fermentation	0	0	0	0.063266	0.14664	0.099669	0.081087	0	0.049004	0.095065	0.481546	0.07202	0	0	0	0.332526	0.327261	1.436795	0.283087	0.116631	0.077197
T5_3.103438_1	k__Bacteria	acyl-CoA dehydrogenase	Fatty acid degradation	K00249	step1_Organic_carbon_oxidation	0	0	0	0	0	0	0	0	0	0.306647	0.623115	0.232725	0	0	0	0	1.050201	1.155287	0	0.374737	0.523991
T5_3.104248_1	k__Bacteria; p__Proteobacteria; c__Gammaproteobacteria; o__Acidiferrobacterales; f__Acidiferrobacteraceae; g__Sulfurifustis; s__Sulfurifustis variabilis*	hexosaminidase	Chitin degrading	K01207	step1_Organic_carbon_oxidation	0	0	0	0	0	0	0	0	0	0	0	0	0	0	0	0.471222	0.455002	0.374743	0	0	0
T5_3.104348_1	k__Bacteria; p__Actinobacteria; c__Actinomycetia; o__Corynebacteriales; f__Mycobacteriaceae	isoamylase	Amylolytic enzymes	K01214	step1_Organic_carbon_oxidation	0	0.047084	0.050605	0	0	0	0	0	0	0	0.073204	0.05483	0	0.049855	0	0.084178	0	0.409058	0.107378	0.088919	0
T5_3.104419_3	k__Bacteria; p__Proteobacteria; c__Deltaproteobacteria; o__NA; f__NA; g__NA; s__Deltaproteobacteria bacterium	acyl-CoA dehydrogenase	Fatty acid degradation	K00249	step1_Organic_carbon_oxidation	0	0	0.026058	0.391935	0.399735	0.032692	0	0	0	0.448258	0.606	0.369707	0	0	0	0.826451	0.604044	1.33765	0.639243	0.115561	0
T5_3.105030_1	k__Bacteria	arabinosidase	Hemicullulose debranching	K01209	step1_Organic_carbon_oxidation	0	0	0	0	0	0	0	0	0	0.440064	0.299616	0.158545	0.149521	0	0.02179	0.347207	0.332685	0.52751	0.258652	0.215649	0.038718
T5_3.105182_1	k__Bacteria; p__Proteobacteria; c__Gammaproteobacteria; o__NA; f__NA; g__NA; s__Gammaproteobacteria bacterium 28-57-27	aspB	Metabolism of organic sulfur | Cysteine <-> 3-mercaptopyruvate	K00812	step1_Organic_carbon_oxidation	0	0	0	0	0	0	0	0	0	0.166431	0.899761	0.548211	0	0	0	1.033997	0.191832	0.627857	0	0	0
T5_3.105256_1	k__Bacteria; p__Bacteroidetes; c__Cytophagia; o__Cytophagales; f__Fulvivirgaceae; g__Chryseolinea; s__Chryseolinea flava	chitiniase	Chitin degrading	K01183	step1_Organic_carbon_oxidation	0	0	0	0	0	0	0	0	0	0	0.187036	0.139277	0	0	0	0	0.210452	0.348728	0	0.11233	0.14827
T5_3.105791_2	k__Bacteria; p__Acidobacteria; c__NA; o__NA; f__NA; g__NA; s__Acidobacteria bacterium	4-aminobutyrate aminotransferase and related aminotransferases	4-aminobutyrate aminotransferase and related aminotransferases	K00823	step1_Organic_carbon_oxidation	0	0	0	0	0	0	0	0	0	0.255597	0.064766	0.097076	0	0	0	0.223354	0.219993	0.484928	0.189862	0.039379	0
T5_3.105952_1	k__Bacteria	beta-xylosidase	Other oligosaccharide degrading	K01198	step1_Organic_carbon_oxidation	0	0	0	0	0	0	0	0	0	0.323045	0.218141	0.162988	0	0	0	0	0.370172	0.495842	0	0	0
T5_3.106114_1	k__Bacteria; p__Acidobacteria	adh	Alcohol utilization	K00001	step6_Fermentation	0	0	0	0	0	0	0	0	0	0	0.111333	0.249525	0.33629	0.075486	0	0	0.251855	0.415441	0	0	0
T5_3.106615_2	k__Bacteria; p__Proteobacteria; c__Alphaproteobacteria; o__Hyphomicrobiales; f__NA; g__Pseudorhodoplanes; s__Pseudorhodoplanes sinuspersici	adh	Alcohol utilization	K00001	step6_Fermentation	0	0	0	0	0	0	0	0	0	0.104484	0	0.15819	0	0.143604	0.056708	0.366343	0.724996	0.660171	0.077831	0	0
T5_3.106617_1	k__Bacteria; p__Proteobacteria; c__Deltaproteobacteria; o__Myxococcales; f__Myxococcaceae; g__Corallococcus	alpha-amylase	Amylolytic enzymes	K01176	step1_Organic_carbon_oxidation	0	0	0	0	0	0	0	0	0	0	0.574539	0.343303	0	0	0	0.132348	0.129935	1.072073	0.169124	0	0
[truncated: 53,627 more rows]
